# Supplementary material for: HPV-associated cervicovaginal microbiome and host metabolome characteristics
Source: BMC Microbiol. 2024 Mar 22;24:94. doi: 10.1186/s12866-024-03244-1 (PMC10958955; doi:10.1186/s12866-024-03244-1)
Supplement: Supplementary file 1 — Supplementary Material 1 [file 12866_2024_3244_MOESM1_ESM.xlsx]

## Sheet: Supplementary Table 1
Supplementary Table 1. Clinical data pooled from 42 participants in the normal and HPV groups who underwent microbiota metabolomics analysis.
Characteristics	Normal (n=17)	HPV (n=25)	Total (n=42)	P value
Age,Years				0.9907
mean(SD,range)	43.71（7.423,30-54）	43.68（6.719,34-57）	43.69（6.923,30-57）
menarche,Years				0.9855
mean(SD,range)	14.47（1.546,12-17）	14.48（1.686,12-19）	14.48（1.612,12-19）
BMI(%)				0.1437
＜18.5	0	1(4)	1(2.4)
18.5-24.9	9(52.9)	19(76)	28(66.6)
＞24.9	8(47.1)	5(20)	13(31)
Whether menopause				0.7844
Yes	4(23.5)	5(20)	9(21.4)
No	13(76.5)	20(80)	33(78.6)
No. of Pregnancy (%)				0.7659
2	5(29.4)	9(36)	14(33.3)
3	3(17.6)	6(24)	9(21.4)
4	6(35.3)	8(32)	14(33.3)
＞4	3(17.7)	2(8)	5(12)
No. of abortion (%)				0.1292
0	6(35.3)	7(28)	13(31)
1	4(23.5)	8(32)	12(28.6)
2	4(23.5)	10(40)	14(33.3)
≥3	3(17.7)	0	3(7.0)
No. of childbirth (%)				0.554
1	1(5.9)	4(16)	5(12)
2	12(70.6)	17(68)	29(69)
≥3	4(23.5)	4(16)	8(19)
Type of contraception (%)				0.7408
No contraception	7(41.1)	10(40)	17(40.5)
IUD	6(35.3)	12(48)	18(42.9)
condoms	3(17.7)	2(8)	5(12)
Ligation	1(5.9)	1(4)	2(47.6)
HPV status (%)
high-risk		18(72)	18(72)
high-risk and Low-risk		7(28)	7(28)
Low-risk		0	0

## Sheet: Supplementary Table 2
Supplementary Table 2. Bacterial libraries after taxonomic assignment of OTUs at the 97 % minimum similarity level.
OTU_ID	A1	A2	A3	A4	A5	A6	A7	A8	A9	A10	A11	A12	A13	A14	A15	A16	A17	B1	B2	B3	B4	B5	B6	B7	B8	B9	B10	B11	B12	B13	B14	B15	B16	B17	B18	B19	B20	B21	B22	B23	B24	B25
OTU_1	28627	30442	274	23729	1666	29811	28191	19578	31850	230	30715	1198	462	14955	28999	30728	27027	1970	125	28691	285	29613	942	11778	25893	23117	139	25258	9833	73	1727	1477	991	1246	4330	26734	1674	5764	627	1843	15233	23401	k__Bacteria;p__Firmicutes;c__Bacilli;o__Lactobacillales;f__Lactobacillaceae;g__Lactobacillus;s__Lactobacillus_iners
OTU_2	228	109	8341	537	786	1123	665	2756	92	179	48	109	64	1681	463	283	193	10	293	1512	204	651	1726	2469	689	0	168	480	171	341	157	1167	4079	300	6389	258	741	147	383	327	1870	930	k__Bacteria
OTU_3	0	0	9394	6088	8	203	2	6765	16	158	557	154	31902	3	0	29	102	0	127	262	76	296	83	13005	196	1219	90	317	13824	0	885	514	2	29187	15316	442	406	384	337	59	46	3901	k__Bacteria;p__Firmicutes;c__Bacilli;o__Lactobacillales;f__Lactobacillaceae;g__Lactobacillus
OTU_4	162	0	2042	554	2739	19	1104	27	9	275	122	4934	103	1648	178	0	9	14255	12312	107	972	828	58	18	1541	60	31512	559	204	7642	22897	19022	233	1165	1383	3197	26378	469	11517	4182	224	587	k__Bacteria;p__Actinobacteriota;c__Actinobacteria;o__Bifidobacteriales;f__Bifidobacteriaceae;g__Gardnerella;s__
OTU_5	0	0	424	60	0	0	0	0	0	71	14	2122	25	196	83	0	6	59	301	15	679	0	22	0	3	0	45	266	34	12260	6124	4474	130	67	97	5	0	3	8591	733	259	69	k__Bacteria;p__Actinobacteriota;c__Coriobacteriia;o__Coriobacteriales;f__Atopobiaceae;g__Atopobium;s__
OTU_6	38	0	453	4	0	0	0	0	0	6	3	946	6	4	3	0	13	10230	455	3	515	0	0	0	0	0	4	5	4	0	3	146	4	47	796	249	109	18765	8244	405	216	33	k__Bacteria;p__Fusobacteriota;c__Fusobacteriia;o__Fusobacteriales;f__Leptotrichiaceae;g__Sneathia
OTU_7	0	0	0	0	0	0	0	0	0	17	5	0	0	0	0	0	0	3	0	3	0	2	0	0	2297	0	0	3081	0	0	0	0	0	0	0	0	0	1	0	0	12	0	k__Bacteria
OTU_8	0	1	99	1	14949	114	386	129	0	21	4	0	0	82	66	273	21	3	5	6	0	45	56	116	153	785	0	0	1	61	40	81	9212	1	0	0	4	0	17	14	15	2	k__Bacteria;p__Proteobacteria;c__Gammaproteobacteria;o__Enterobacterales;f__Enterobacteriaceae;g__Escherichia-Shigella;s__Escherichia_coli
OTU_9	3	0	8	204	303	90	24	1870	0	256	3	2	2	34	0	0	3	3	990	5	4	109	28068	79	96	5	105	841	9	1111	98	3	2	160	18	135	2398	1581	31	151	9973	302	k__Bacteria;p__Firmicutes;c__Bacilli;o__Mycoplasmatales;f__Mycoplasmataceae;g__Ureaplasma;s__Ureaplasma_parvum
OTU_10	0	6	10	0	0	47	0	70	10	159	32	62	49	21	439	2	44	1	0	15	0	21	361	331	129	0	55	183	1234	1810	31	34	243	58	452	27	59	54	48	19	914	21	k__Bacteria;p__Proteobacteria;c__Gammaproteobacteria;o__Burkholderiales;f__Burkholderiaceae;g__Ralstonia;s__Ralstonia_pickettii
OTU_11	0	7	1	0	3573	21	82	28	0	0	0	0	0	0	0	109	1	0	0	0	53	22	8	34	23	8	2	0	0	0	0	6	0	105	155	54	71	51	4	0	12	0	k__Bacteria;p__Firmicutes;c__Bacilli;o__Lactobacillales;f__Streptococcaceae;g__Streptococcus
OTU_12	0	0	0	0	0	357	0	56	0	57	41	99	38	6636	1124	0	0	0	0	0	0	30	379	2861	65	0	51	249	5218	2620	47	135	101	4	15	1	67	29	2	8	0	0	k__Bacteria;p__Proteobacteria;c__Gammaproteobacteria;o__Oceanospirillales;f__Alcanivoracaceae1;g__Alcanivorax
OTU_13	0	0	47	0	1	10	20	8	0	16605	56	183	77	6	0	0	1	0	3	0	0	3	0	9	10	0	178	193	141	0	0	0	0	2	0	3	4	0	0	0	0	0	k__Bacteria;p__Actinobacteriota;c__Actinobacteria;o__Bifidobacteriales;f__Bifidobacteriaceae;g__Bifidobacterium;s__Bifidobacterium_longum
OTU_14	0	19	70	20	6	0	2	0	11	0	13	0	3	0	1	14	302	0	5	0	9	0	0	0	6	37	0	0	0	0	0	0	446	188	183	140	113	109	0	0	0	312	k__Bacteria;p__Firmicutes;c__Bacilli;o__Lactobacillales;f__Lactobacillaceae;g__Lactobacillus
OTU_15	0	0	234	0	0	0	6	0	0	0	0	0	0	0	0	0	0	0	129	151	0	0	1	0	0	0	0	0	0	0	0	0	0	0	0	0	0	0	0	0	0	0	k__Bacteria;p__Bacteroidota;c__Bacteroidia;o__Bacteroidales;f__Porphyromonadaceae;g__Porphyromonas;s__Porphyromonas_gingivalis
OTU_16	19	0	406	12	5	68	15	16	0	99	14	7	1	3	45	15	1	15	1	213	5	63	198	325	202	0	3	111	142	112	51	16	349	144	437	29	33	16	67	46	436	74	k__Bacteria
OTU_17	0	0	772	80	0	0	0	0	0	103	28	8868	40	3	1	0	0	0	22	11	2887	0	0	2	3	0	64	75	61	0	4	2	3	0	0	23	0	0	8	1185	32	0	k__Bacteria;p__Firmicutes;c__Negativicutes;o__Veillonellales-Selenomonadales;f__Veillonellaceae;g__Megasphaera;s__Veillonellaceae_bacterium_KA00182
OTU_18	0	0	1057	42	0	0	0	0	0	167	9	7400	11	0	0	0	26	0	11	9	5155	0	0	0	0	0	14	27	15	0	0	0	0	0	0	24	0	0	9	5542	58	18	k__Bacteria;p__Bacteroidota;c__Bacteroidia;o__Bacteroidales;f__Prevotellaceae;g__Prevotella;s__Prevotella_amnii
OTU_19	0	0	70	0	465	0	204	0	0	1	0	3	0	0	0	0	0	0	72	32	0	0	0	0	0	0	0	2	0	0	0	0	0	0	0	0	0	0	0	0	0	326	k__Bacteria;p__Fusobacteriota;c__Fusobacteriia;o__Fusobacteriales;f__Fusobacteriaceae;g__Fusobacterium
OTU_20	239	0	716	40	0	15	57	0	0	2531	6	38	7	40	17	0	6	0	29	20	4733	3	0	0	1	0	5	16	4	0	32	155	1482	0	6	14	90	2	10	194	171	0	k__Bacteria;p__Bacteroidota;c__Bacteroidia;o__Bacteroidales;f__Prevotellaceae;g__Prevotella;s__Prevotella_timonensis
OTU_21	0	0	6	8	0	0	0	0	0	0	0	0	0	0	2	0	0	484	0	0	398	2	4	0	2	0	0	2	0	413	5	8	3	12	23	377	20	4219	71	144	0	0	k__Bacteria;p__Firmicutes;c__Bacilli;o__Mycoplasmatales;f__Mycoplasmataceae;g__Mycoplasma
OTU_22	0	3	0	0	0	7	0	17	4	30	8	15	8	4	191	0	17	0	0	0	3	3	153	94	14	0	16	49	656	623	6	15	175	7	89	10	8	12	9	6	185	2	k__Bacteria;p__Proteobacteria;c__Gammaproteobacteria;o__Burkholderiales;f__Burkholderiaceae;g__Ralstonia;s__Ralstonia_insidiosa
OTU_23	0	0	1389	0	0	0	0	2	0	85	7	4215	7	0	0	0	0	0	20	18	0	0	0	0	0	0	10	15	8	0	0	0	0	0	0	25	0	2	7	5493	51	0	k__Bacteria;p__Bacteroidota;c__Bacteroidia;o__Bacteroidales;f__Prevotellaceae;g__Prevotella
OTU_25	0	0	24	0	2	2	3	26	13	5822	33	97	45	3	2	3	0	0	1	0	0	14	17	3	0	0	56	94	88	2	0	35	31	27	788	16	102	9	26	2	69	3	k__Bacteria;p__Firmicutes;c__Bacilli;o__Staphylococcales;f__Staphylococcaceae;g__Staphylococcus;s__Staphylococcus_caprae
OTU_26	0	0	252	22	0	0	0	0	0	24	6	632	10	39	19	0	1	0	9	5	140	0	0	0	2	0	22	12	18	0	24	48	22	0	2	5	0	0	22	208	74	0	k__Bacteria;p__Firmicutes;c__Clostridia;o__unidentified_Clostridia;f__Hungateiclostridiaceae;g__Fastidiosipila;s__Clostridiales_bacterium_KA00274
OTU_27	5	0	58	8	0	0	0	0	0	0	0	6	0	383	24	0	0	132	1985	39	8	0	9	0	0	0	0	30	0	621	61	3878	27	17	154	201	31	2	55	19	6	0	k__Bacteria;p__Firmicutes;c__Bacilli;o__Lactobacillales;f__Aerococcaceae;g__Aerococcus;s__Aerococcus_christensenii
OTU_28	0	0	88	0	0	6	0	11	2	14	4	9	5	9	8	42	75	0	3	36	0	3	2	75	13	0	17	20	17	104	11	19	826	14	22	11	15	16	18	15	94	5	k__Bacteria;p__Cyanobacteria;c__Cyanobacteriia;o__Chloroplast;f__unidentified_Chloroplast;g__unidentified_Chloroplast
OTU_29	0	0	0	0	0	0	0	0	0	0	0	0	0	4	0	0	0	0	0	0	0	0	0	0	0	0	0	0	0	0	5	31	2713	0	0	3	2	0	10	594	8	0	k__Bacteria;p__Bacteroidota;c__Bacteroidia;o__Bacteroidales;f__Prevotellaceae;g__Prevotella;s__Prevotella_disiens
OTU_30	2	0	18	0	5777	0	82	0	0	0	0	0	0	0	0	0	0	56	70	6	0	0	0	0	2	0	0	0	0	0	7	0	0	17	0	0	2	0	2	0	0	0	k__Bacteria;p__Firmicutes;c__Bacilli;o__Lactobacillales;f__Streptococcaceae;g__Streptococcus;s__Streptococcus_anginosus
OTU_31	0	0	0	0	0	0	0	0	0	0	0	0	4	26	13	0	0	0	0	0	0	0	0	0	0	0	1	0	2	0	40	45	18	0	0	45	2	0	19	2305	124	0	k__Bacteria;p__Firmicutes;c__Negativicutes;o__Veillonellales-Selenomonadales;f__Veillonellaceae;g__Megasphaera;s__
OTU_32	0	0	78	0	0	0	0	4	0	2	0	0	0	0	0	0	2	0	58	62	0	0	0	1	1	55	0	0	0	0	0	0	0	0	0	0	0	0	0	0	2	0	k__Bacteria;p__Firmicutes;c__Clostridia;o__Oscillospirales;f__Oscillospiraceae;g__UCG-002;s__
OTU_33	0	0	0	0	0	0	0	0	0	8	2	4	0	22	4	0	0	0	0	0	0	0	0	0	3	0	4	4	3	0	17	22	1532	11	15	12	20	6	0	0	1	0	k__Bacteria;p__Actinobacteriota;c__Actinobacteria;o__Bifidobacteriales;f__Bifidobacteriaceae;g__Alloscardovia;s__Alloscardovia_omnicolens
OTU_34	0	5	0	0	1	0	0	0	23	2	4	3	2	2	0	3	0	0	0	0	0	0	0	0	0	0	203	8	8	0	0	0	0	0	0	0	0	0	0	0	0	0	k__Bacteria;p__Firmicutes;c__Bacilli;o__Lactobacillales;f__Lactobacillaceae;g__Lactobacillus
OTU_35	75	0	0	0	0	3	0	0	0	3552	6	37	8	0	0	0	0	0	0	0	0	0	0	0	0	0	13	17	13	0	0	0	2	0	0	0	0	0	2	3	12	2	k__Bacteria;p__Bacteroidota;c__Bacteroidia;o__Bacteroidales;f__Prevotellaceae;g__Prevotella;s__Prevotella_corporis
OTU_36	0	0	142	16	0	0	0	0	0	7	2	292	5	15	2	0	0	6	219	3	139	0	0	0	0	0	11	9	6	0	21	33	5	3	0	9	0	0	115	368	33	0	k__Bacteria;p__Actinobacteriota;c__Coriobacteriia;o__Coriobacteriales;f__Eggerthellaceae;g__DNF00809;s__Coriobacteriales_bacterium_DNF00809
OTU_38	71	2	2	0	0	1	0	5	5	173	5	10	4	6	2	1	3	1	0	3	0	5	2	2	4	0	6	7	3	17	11	6	950	4	0	4	5	2	5	17	437	0	k__Bacteria;p__Firmicutes;c__Clostridia;o__Peptostreptococcales-Tissierellales;f__unidentified_Peptostreptococcales-Tissierellales;g__Finegoldia;s__
OTU_39	32	0	39	8	0	11	0	10	0	64	13	5	6	10	15	0	1	0	2	0	44	412	4	2	21	0	4	5	1	0	11	13	1398	10	1	3	1	3	5	24	57	3	k__Bacteria;p__Firmicutes;c__Clostridia;o__Peptostreptococcales-Tissierellales;f__unidentified_Peptostreptococcales-Tissierellales;g__Peptoniphilus;s__
OTU_40	55	2	0	12	5	0	65	92	4	6	695	1	4	0	0	5	77	1	1	0	0	31	0	11	22	31	1	8	155	0	5	56	0	113	1668	18	15	12	30	0	0	174	k__Bacteria;p__Firmicutes;c__Bacilli;o__Lactobacillales;f__Lactobacillaceae;g__Lactobacillus
OTU_41	4	0	30	73	0	0	0	0	0	0	0	0	0	0	1	0	0	52	1959	13	7	0	0	0	0	0	0	0	0	0	22	2	1	17	5	6	1	293	6	8	15	7	k__Bacteria;p__Firmicutes;c__Negativicutes;o__Veillonellales-Selenomonadales;f__Veillonellaceae;g__Veillonella;s__Veillonella_montpellierensis
OTU_42	0	0	17	0	149	0	139	3	0	6	0	0	0	3	6	0	3	0	1	0	0	0	1	0	1	0	0	0	0	0	11	9	1748	0	0	0	0	0	2	0	9	0	k__Bacteria;p__Firmicutes;c__Bacilli;o__Lactobacillales;f__Streptococcaceae;g__Streptococcus
OTU_43	0	0	46	0	15	2	2	0	0	0	0	0	0	0	0	1	27	0	31	82	0	0	0	0	0	12	0	0	0	0	0	0	0	0	0	0	0	0	2	0	1	17	k__Bacteria;p__Bacteroidota;c__Bacteroidia;o__Bacteroidales;f__Bacteroidaceae;g__Bacteroides;s__Bacteroides_fragilis
OTU_44	0	0	57	8	0	0	0	0	0	118	7	43	1	10	4	0	7	11	172	3	154	14	4	0	0	0	2	22	2	159	22	54	110	11	10	33	31	35	73	315	20	3	k__Bacteria;p__Firmicutes;c__Negativicutes;o__Veillonellales-Selenomonadales;f__Veillonellaceae;g__Dialister;s__Dialister_micraerophilus
OTU_45	3	0	24	0	0	97	15	53	4	36	72	41	25	21	1	14	123	2	2	1	0	106	36	207	171	0	56	63	127	841	0	0	2	0	0	0	0	0	0	0	1	30	k__Bacteria;p__Proteobacteria;c__Gammaproteobacteria;o__Pseudomonadales;f__Pseudomonadaceae;g__Pseudomonas
OTU_46	34	0	0	11	0	6	0	0	2	39	0	1	2	0	0	0	18	0	0	0	583	0	0	0	0	0	4	0	0	0	0	0	62	0	0	0	2	0	0	0	1	3	k__Bacteria;p__Campilobacterota;c__Campylobacteria;o__Campylobacterales;f__Campylobacteraceae;g__Campylobacter;s__Campylobacter_ureolyticus
OTU_47	0	0	12	0	0	0	0	0	0	445	0	13	1	1	0	0	0	34	5	479	0	0	0	0	0	0	2	35	3	0	76	24	9	8	8	0	0	0	420	109	46	4	k__Bacteria;p__Bacteroidota;c__Bacteroidia;o__Bacteroidales;f__Prevotellaceae;g__Prevotella;s__Prevotella_bivia
OTU_48	4	0	18	0	0	93	0	45	0	47	59	10	15	0	0	3	131	5	0	3	0	81	32	157	95	0	4	54	116	122	0	0	0	0	0	0	0	0	0	0	0	38	k__Bacteria;p__Proteobacteria;c__Gammaproteobacteria;o__Xanthomonadales;f__Xanthomonadaceae;g__Stenotrophomonas;s__[Pseudomonas]_geniculata
OTU_49	0	0	205	52	0	0	0	0	0	9	3	306	2	10	3	0	0	0	5	4	990	0	0	0	2	0	4	1	5	0	19	19	2	0	0	5	0	0	66	231	24	4	k__Bacteria;p__Firmicutes;c__Negativicutes;o__Veillonellales-Selenomonadales;f__Veillonellaceae;g__Dialister;s__Veillonellaceae_bacterium_DNF00626
OTU_50	15	82	6	11	8	40	6	36	7	46	3	6	2	0	0	0	469	0	3	0	6	16	21	24	46	19	8	0	2	1	0	0	0	0	0	0	0	0	0	0	0	6	k__Bacteria;p__Firmicutes;c__Clostridia;o__Peptostreptococcales-Tissierellales;f__Peptostreptococcaceae;g__Romboutsia;s__Romboutsia_ilealis
OTU_51	0	0	0	0	0	1	0	0	0	0	0	0	0	100	64	0	0	0	0	0	0	0	0	0	0	0	0	0	0	0	44	134	74	43	94	56	96	113	62	40	77	0	k__Bacteria;p__Cyanobacteria;c__Cyanobacteriia;o__Synechococcales;f__Cyanobiaceae;g__Prochlorococcus_MIT9313;s__
OTU_52	0	0	162	38	0	0	0	0	0	0	1	11	0	0	0	0	0	3	3	2	439	0	0	0	0	0	0	0	4	0	0	5	2	0	3	9	0	0	56	599	15	0	k__Bacteria;p__Firmicutes;c__Clostridia;o__Peptostreptococcales-Tissierellales;f__unidentified_Peptostreptococcales-Tissierellales;g__Parvimonas
OTU_53	0	18	89	0	0	0	0	0	4	0	0	0	0	0	0	56	62	0	130	10	0	0	0	0	0	128	0	0	0	0	0	0	2	0	3	0	0	0	0	0	0	26	k__Bacteria;p__Firmicutes;c__Bacilli;o__Lactobacillales;f__Lactobacillaceae;g__Lactobacillus;s__Lactobacillus_murinus
OTU_54	0	0	0	73	0	0	0	0	0	0	0	0	0	3	3	0	0	0	0	0	705	0	0	0	0	0	0	0	2	0	1	4	2	0	0	5	0	0	3	388	20	0	k__Bacteria;p__Firmicutes;c__Clostridia;o__unidentified_Clostridia;f__Hungateiclostridiaceae;g__Mageibacillus;s__
OTU_55	2	0	16	3	0	1	0	9	0	50	8	7	0	8	7	0	3	0	0	1	19	5	0	6	3	0	4	6	0	0	12	5	806	8	15	2	13	2	3	8	40	2	k__Bacteria;p__Firmicutes;c__Clostridia;o__Peptostreptococcales-Tissierellales;f__unidentified_Peptostreptococcales-Tissierellales;g__Anaerococcus
OTU_56	0	0	153	88	0	0	0	0	0	0	0	0	0	0	0	0	3	0	8	8	1231	0	0	0	0	0	0	0	0	0	0	0	0	0	0	0	0	0	0	0	0	2	k__Bacteria;p__Firmicutes;c__Clostridia;o__Lachnospirales;f__Lachnospiraceae;g__Moryella;s__Moryella_sp_KHD1
OTU_57	0	0	0	0	0	2	0	179	0	0	0	0	0	0	0	0	0	0	0	0	0	3	0	3	4	0	0	0	0	0	36	0	2	59	2	0	0	1	17	15	11	0	k__Bacteria;p__Firmicutes;c__Bacilli;o__Lactobacillales;f__Streptococcaceae;g__Streptococcus;s__Streptococcus_agalactiae
OTU_58	0	0	0	0	0	0	0	0	0	0	0	0	0	40	99	0	0	0	0	0	0	0	0	0	0	4	3	0	0	0	0	9	47	0	8	13	17	83	2	11	15	0	k__Bacteria;p__Proteobacteria;c__Gammaproteobacteria;o__Alteromonadales;f__Alteromonadaceae;g__Alteromonas;s__Alteromonas_mediterranea
OTU_59	1	4	16	0	0	7	0	2	7	22	12	1	0	1	0	0	1	0	1	10	0	6	0	0	1	0	0	3	3	0	3	3	64	1	3	0	0	0	0	0	11	0	k__Bacteria;p__Actinobacteriota;c__Actinobacteria;o__Corynebacteriales;f__Corynebacteriaceae;g__Corynebacterium;s__Corynebacterium_tuberculostearicum
OTU_60	0	0	0	0	0	10	0	1	0	4	2	4	4	442	34	0	0	0	0	0	0	0	35	97	3	0	4	12	201	124	3	6	7	0	0	0	3	1	0	0	1	0	k__Bacteria;p__Proteobacteria;c__Gammaproteobacteria;o__Oceanospirillales;f__Halomonadaceae;g__Halomonas
OTU_61	0	394	0	0	0	0	0	0	10	0	0	0	0	0	0	0	43	0	0	0	0	0	0	0	0	1379	0	0	0	0	0	0	0	0	0	0	1	0	0	2	0	138	k__Bacteria;p__Firmicutes;c__Bacilli;o__Erysipelotrichales;f__Erysipelotrichaceae;g__Faecalibaculum;s__Faecalibaculum_rodentium
OTU_62	8	0	0	2	0	0	0	7	0	7	2	2	5	5	5	0	0	0	0	0	0	2	0	0	0	0	1	2	2	0	5	14	899	3	0	1	1	0	0	5	12	0	k__Bacteria;p__Firmicutes;c__Clostridia;o__Peptostreptococcales-Tissierellales;f__unidentified_Peptostreptococcales-Tissierellales;g__Peptoniphilus
OTU_63	67	0	16	6	0	14	0	73	8	55	24	6	1	8	5	2	9	0	0	1	1	3	0	0	11	0	7	14	4	0	1	7	487	3	4	3	10	0	3	18	28	3	k__Bacteria;p__Firmicutes;c__Clostridia;o__Peptostreptococcales-Tissierellales;f__unidentified_Peptostreptococcales-Tissierellales;g__Anaerococcus;s__Anaerococcus_prevotii
OTU_64	0	0	13	0	27	0	20	0	0	0	0	0	0	0	0	0	0	0	16	16	0	0	0	0	0	0	0	0	0	0	0	0	0	0	0	0	0	0	0	0	0	0	k__Bacteria;p__Desulfobacterota;c__Desulfovibrionia;o__Desulfovibrionales;f__Desulfovibrionaceae;g__Desulfovibrio;s__Desulfovibrio_piger
OTU_65	0	0	40	0	0	0	0	0	0	0	0	0	0	0	0	0	2	0	22	9	0	0	0	0	0	0	0	0	0	0	0	0	0	0	0	0	0	0	0	0	0	1	k__Bacteria;p__Firmicutes;c__Negativicutes;o__Veillonellales-Selenomonadales;f__Veillonellaceae;g__Dialister;s__Dialister_pneumosintes
OTU_66	12	0	43	0	0	0	0	1	0	464	5	23	8	2	0	3	0	1	1	3	0	0	0	0	1	0	7	13	8	0	6	12	805	0	0	2	14	0	2	1	17	5	k__Bacteria;p__Firmicutes;c__Negativicutes;o__Veillonellales-Selenomonadales;f__Veillonellaceae;g__Dialister
OTU_67	2	0	293	18	0	0	0	0	1	5	1	0	0	3	0	0	21	0	7	9	790	0	0	0	0	0	0	0	0	0	2	19	521	0	0	0	5	0	3	6	2	10	k__Bacteria;p__Bacteroidota;c__Bacteroidia;o__Bacteroidales;f__Porphyromonadaceae;g__Porphyromonas;s__Porphyromonas_asaccharolytica
OTU_68	0	0	0	2	0	2	0	2	0	4	0	0	0	0	0	0	0	0	0	0	0	4	1	7	1	0	0	0	0	0	0	0	0	3	2	3	0	2	0	0	0	0	k__Bacteria;p__Firmicutes;c__Bacilli;o__Lactobacillales;f__Streptococcaceae;g__Lactococcus;s__Lactococcus_garvieae
OTU_69	0	0	80	21	0	33	78	0	0	7	1	3	0	0	2	4	4	0	0	1	2	4	457	69	23	0	0	75	20	165	0	0	3	15	7	1	0	4	5	0	513	6	k__Bacteria
OTU_70	0	0	0	0	1581	3	71	0	0	0	0	0	0	0	0	3	0	0	0	0	0	0	0	0	0	15	0	0	0	0	0	0	0	0	0	0	0	0	0	0	0	0	k__Bacteria;p__Firmicutes;c__Bacilli;o__Staphylococcales;f__Gemellaceae;g__Gemella;s__
OTU_71	100	0	2	0	1	33	5	43	0	19	3	0	1	0	0	7	1	75	0	2	0	21	7	35	36	129	0	6	0	0	0	0	0	0	0	0	0	1	0	0	0	4	k__Bacteria;p__Proteobacteria;c__Gammaproteobacteria;o__Enterobacterales;f__Enterobacteriaceae;g__Citrobacter;s__Citrobacter_freundii
OTU_72	0	0	0	3	0	0	0	0	0	0	0	0	0	0	0	0	6	0	1	0	96	0	0	0	0	0	0	0	0	0	0	0	0	0	0	1	0	0	0	236	1	4	k__Bacteria;p__Bacteroidota;c__Bacteroidia;o__Bacteroidales;f__Prevotellaceae;g__Prevotella;s__Prevotella_sp_DNF00663
OTU_73	0	18	17	0	4	0	0	1	1	0	0	0	0	0	0	0	0	0	13	12	0	0	0	0	0	13	0	0	0	0	0	0	0	0	0	0	0	0	0	0	0	0	k__Bacteria;p__Desulfobacterota;c__Desulfovibrionia;o__Desulfovibrionales;f__Desulfovibrionaceae;g__Bilophila;s__
OTU_75	392	0	20	1	0	0	0	0	0	25	0	3	0	3	0	0	3	3	3	2	128	13	0	7	0	0	0	2	0	0	1	12	819	0	1	1	2	0	7	58	1	0	k__Bacteria;p__Bacteroidota;c__Bacteroidia;o__Bacteroidales;f__Prevotellaceae;g__Prevotella;s__Prevotella_buccalis
OTU_76	0	0	0	0	11	0	15	0	0	0	0	0	0	0	0	0	0	0	0	0	0	0	0	0	0	0	0	0	0	0	13	0	0	24	7	7	4	183	14	6	5	0	k__Bacteria;p__Firmicutes;c__Bacilli;o__Lactobacillales;f__Carnobacteriaceae;g__Granulicatella;s__
OTU_77	0	0	0	0	0	0	0	0	2	0	0	0	0	3	0	0	0	3	0	0	0	1	0	0	0	0	0	5	0	0	3	4	381	0	0	2	5	0	0	0	0	1	k__Bacteria;p__Firmicutes;c__Clostridia;o__Peptostreptococcales-Tissierellales;f__unidentified_Peptostreptococcales-Tissierellales;g__Ezakiella;s__
OTU_78	0	0	21	0	18	9	22	2	11	2	0	1	7	41	54	1	3	0	2	3	0	1	2	3	0	0	1	0	7	10	1	4	0	1	0	3	3	0	3	1	56	0	k__Bacteria;p__Actinobacteriota;c__Actinobacteria;o__Propionibacteriales;f__Propionibacteriaceae;g__Cutibacterium;s__Cutibacterium_acnes
OTU_79	0	2	148	8	4	0	1	0	0	77	1	6	1	0	0	0	17	1	4	3	31	0	0	0	0	0	5	2	4	0	11	0	0	0	0	2	0	0	3	22	12	5	k__Bacteria;p__Firmicutes;c__Clostridia;o__Peptostreptococcales-Tissierellales;f__Peptostreptococcaceae;g__Peptostreptococcus
OTU_81	0	40	0	0	0	0	1	0	1	0	0	0	0	0	0	1	1	0	8	28	0	0	3	0	0	64	0	0	0	0	0	0	0	0	0	0	0	0	0	0	0	0	k__Bacteria;p__Verrucomicrobiota;c__Verrucomicrobiae;o__Verrucomicrobiales;f__Akkermansiaceae;g__Akkermansia;s__Akkermansia_muciniphila
OTU_82	0	0	367	1	0	1	0	0	0	104	2	80	0	5	1	0	0	2	2	3	8	6	0	0	0	0	0	27	2	0	2	9	3	0	3	3	91	0	2	75	5	0	k__Bacteria;p__Bacteroidota;c__Bacteroidia;o__Bacteroidales;f__Prevotellaceae;g__Prevotella;s__Prevotella_sp_S7-1-8
OTU_83	0	19	143	0	34	0	0	0	0	3	0	0	0	0	0	0	0	0	11	73	0	0	0	0	0	1	0	0	0	0	0	0	0	0	0	0	0	0	0	0	0	0	k__Bacteria;p__Bacteroidota;c__Bacteroidia;o__Bacteroidales;f__Bacteroidaceae;g__Bacteroides;s__Bacteroides_thetaiotaomicron
OTU_84	0	0	0	0	0	1	0	0	0	2	0	1	0	183	17	0	0	0	0	0	0	0	3	46	5	0	2	12	74	92	2	6	3	0	3	0	3	0	0	3	0	0	k__Bacteria;p__Proteobacteria;c__Gammaproteobacteria;o__Burkholderiales;f__Comamonadaceae;g__Schlegelella;s__
OTU_85	0	0	7	0	0	0	16	0	0	1	0	0	0	0	0	1	0	0	0	3	0	0	18	9	0	0	0	2	2	20	0	0	5	0	1	0	0	1	0	0	8	4	k__Bacteria
OTU_86	0	0	0	0	0	1	0	0	0	1	0	2	0	311	27	0	0	0	0	0	0	0	0	7	0	0	1	5	47	46	2	10	8	0	0	0	1	0	0	0	0	0	k__Bacteria;p__Proteobacteria;c__Gammaproteobacteria;o__Salinisphaerales;f__Salinisphaeraceae;g__Salinisphaera
OTU_88	0	0	0	20	0	0	0	3	0	1	2	0	0	0	0	0	0	0	0	0	778	1	0	0	0	0	0	0	0	0	0	0	0	0	0	0	2	0	0	0	0	0	k__Bacteria;p__Actinobacteriota;c__Actinobacteria;o__Actinomycetales;f__Actinomycetaceae;g__Mobiluncus;s__Mobiluncus_curtisii
OTU_89	0	0	0	0	0	0	0	0	0	0	0	0	0	0	0	0	14	0	0	0	0	0	0	0	0	0	0	0	0	0	0	0	0	0	0	0	0	0	0	3	0	21	k__Bacteria;p__Bacteroidota;c__Bacteroidia;o__Bacteroidales;f__Muribaculaceae;g__unidentified_Muribaculaceae;s__Porphyromonadaceae_bacterium_C941
OTU_90	0	0	13	0	5	0	3	0	0	0	0	0	0	0	0	0	0	0	7	11	0	0	0	0	0	0	0	0	0	0	0	0	0	0	0	0	0	0	0	0	0	0	k__Bacteria;p__Campilobacterota;c__Campylobacteria;o__Campylobacterales;f__Campylobacteraceae;g__Campylobacter;s__Campylobacter_showae
OTU_91	0	0	7	0	0	0	0	0	0	0	0	0	0	0	0	25	56	0	8	7	0	0	0	0	0	2	0	0	0	0	0	0	0	0	0	0	0	0	0	0	0	3	k__Bacteria;p__Desulfobacterota;c__Desulfovibrionia;o__Desulfovibrionales;f__Desulfovibrionaceae;g__Desulfovibrio;s__
OTU_92	0	0	0	0	0	0	0	2	0	0	0	0	0	12	3	0	0	0	0	0	0	0	0	0	0	700	0	0	0	0	0	4	5	1	2	2	11	4	3	4	6	0	k__Bacteria;p__Proteobacteria;c__Gammaproteobacteria;o__Alteromonadales;f__Pseudoalteromonadaceae;g__Pseudoalteromonas
OTU_93	0	453	0	0	0	0	0	0	6	0	0	0	0	0	0	0	3	0	1	4	0	0	0	3	0	0	0	0	0	0	0	0	1	0	0	0	0	0	0	0	0	0	k__Bacteria;p__Bacteroidota;c__Bacteroidia;o__Bacteroidales;f__Tannerellaceae;g__Parabacteroides;s__Parabacteroides_merdae
OTU_94	0	0	8	41	0	0	0	0	0	0	0	0	0	0	0	0	0	0	0	0	546	0	0	0	0	0	0	0	0	0	0	0	0	0	0	0	0	0	0	0	0	0	k__Bacteria;p__Actinobacteriota;c__Actinobacteria;o__Actinomycetales;f__Actinomycetaceae;g__Arcanobacterium
OTU_95	0	0	0	0	0	0	0	0	0	0	0	0	0	338	4	99	1	0	0	0	0	0	0	0	0	6	0	0	0	0	5	5	5	0	0	0	25	0	0	0	0	0	k__Bacteria;p__Firmicutes;c__Clostridia;o__Clostridiales;f__Clostridiaceae;g__Clostridium_sensu_stricto_1;s__Clostridium_sp_ND2
OTU_96	0	0	1	0	0	0	0	0	0	3	3	0	4	0	0	0	0	0	0	0	0	12	0	0	0	0	1	2	0	0	0	0	0	0	0	0	0	0	0	0	2	0	k__Bacteria;p__Actinobacteriota;c__Actinobacteria;o__Corynebacteriales;f__Corynebacteriaceae;g__Corynebacterium;s__Corynebacterium_glucuronolyticum
OTU_97	0	0	669	0	0	0	0	0	0	0	0	0	0	0	0	0	0	0	11	5	0	0	0	0	0	0	0	0	0	0	0	0	0	0	0	0	0	0	0	0	0	0	k__Bacteria;p__Actinobacteriota;c__Actinobacteria;o__Pseudonocardiales;f__Pseudonocardiaceae;g__Saccharopolyspora
OTU_100	0	2	0	1	0	0	0	0	0	0	0	0	0	0	0	0	69	0	0	0	1	0	3	0	0	8	0	8	0	2	0	0	0	0	0	0	0	0	0	0	0	29	k__Bacteria;p__Firmicutes;c__Bacilli;o__Lactobacillales;f__Streptococcaceae;g__Lactococcus;s__Lactococcus_lactis
OTU_101	0	0	0	0	0	0	0	0	0	0	6	0	0	13	0	0	0	0	0	0	0	85	2	0	2	0	0	0	0	0	0	0	0	0	3	3	2	2	11	0	1	0	k__Bacteria;p__Firmicutes;c__Clostridia;o__Lachnospirales;f__Lachnospiraceae;g__Howardella
OTU_103	0	0	24	21	0	0	0	0	0	0	0	0	0	0	0	0	0	0	0	1	547	0	0	0	0	0	0	0	0	0	0	0	0	0	0	0	0	0	0	0	0	0	k__Bacteria;p__Bacteroidota;c__Bacteroidia;o__Bacteroidales;f__Porphyromonadaceae;g__Porphyromonas;s__Bacteroidales_bacterium_KA00251
OTU_104	5	0	0	0	0	0	0	0	2	0	0	0	0	0	0	0	7	0	0	0	0	0	0	0	0	0	0	0	0	0	0	0	0	0	2	0	0	0	0	0	0	6	k__Bacteria;p__Bacteroidota;c__Bacteroidia;o__Bacteroidales;f__Porphyromonadaceae;g__Porphyromonas;s__Porphyromonas_somerae
OTU_105	0	0	27	6	0	0	0	0	0	0	0	0	0	3	0	0	3	0	24	1	151	0	0	0	0	0	0	0	0	0	0	4	0	4	10	2	3	88	46	30	6	8	k__Bacteria;p__Firmicutes;c__Bacilli;o__Staphylococcales;f__Gemellaceae;g__Gemella;s__Gemella_asaccharolytica
OTU_107	1	0	7	8	0	0	0	0	0	0	0	0	0	2	0	0	0	0	1	0	87	0	0	0	0	0	0	0	0	0	3	0	115	0	4	0	0	0	0	0	3	0	k__Bacteria;p__Firmicutes;c__Clostridia;o__Peptostreptococcales-Tissierellales;f__unidentified_Peptostreptococcales-Tissierellales;g__Peptoniphilus;s__Peptoniphilus_lacrimalis
OTU_108	0	0	0	0	0	0	215	2	0	2	0	1	0	0	0	0	20	0	0	0	0	0	4	3	1	0	2	1	1	1	0	0	0	0	2	0	0	0	1	2	16	9	k__Bacteria;p__Proteobacteria;c__Gammaproteobacteria;o__Pseudomonadales;f__Moraxellaceae;g__Acinetobacter
OTU_110	0	0	1	16	0	0	0	0	0	3	0	103	2	0	0	0	0	0	0	0	423	0	0	0	0	0	0	0	2	0	0	0	0	0	0	0	0	0	0	0	0	0	k__Bacteria;p__unidentified_Bacteria;c__Saccharimonadia;o__Saccharimonadales
OTU_112	0	0	0	0	1	0	2	0	0	17	3	17	6	0	0	0	0	0	0	0	0	0	0	0	8	0	21	12	19	0	0	0	0	0	0	0	0	0	0	0	0	0	k__Bacteria;p__Actinobacteriota;c__Actinobacteria;o__Actinomycetales;f__Actinomycetaceae;g__Actinomyces
OTU_113	0	0	29	0	0	12	0	5	0	0	0	2	0	11	0	0	0	0	0	3	0	3	3	9	7	0	0	2	2	0	0	0	0	1	0	0	0	0	0	0	5	3	k__Bacteria;p__Proteobacteria;c__Gammaproteobacteria;o__Pseudomonadales;f__Moraxellaceae;g__Enhydrobacter;s__Moraxella_osloensis
OTU_114	0	0	28	0	1	4	7	0	0	7	0	0	0	0	0	0	1	0	22	14	0	0	3	0	2	2	0	0	0	0	0	0	0	0	0	0	0	0	0	0	0	0	k__Bacteria;p__Firmicutes;c__Negativicutes;o__Veillonellales-Selenomonadales;f__Veillonellaceae;g__Dialister;s__
OTU_115	0	0	0	2	0	21	0	22	0	33	0	2	0	0	0	0	23	0	0	0	3	12	11	17	23	113	0	0	2	0	4	0	0	2	0	2	0	0	1	0	0	2	k__Bacteria;p__Firmicutes;c__Clostridia;o__Lachnospirales;f__Lachnospiraceae;g__Agathobacter;s__
OTU_117	0	0	23	0	0	0	0	0	0	9	1	0	2	1	0	0	9	0	0	5	0	6	0	3	3	0	0	4	1	0	0	4	0	3	3	2	11	1	0	0	4	5	k__Bacteria;p__Firmicutes;c__Clostridia;o__Peptostreptococcales-Tissierellales;f__unidentified_Peptostreptococcales-Tissierellales;g__Fenollaria;s__
OTU_118	0	0	0	0	14	45	0	72	0	74	0	0	0	0	0	0	13	0	0	0	0	13	29	70	61	440	2	0	1	0	0	0	0	2	0	0	0	1	0	0	1	3	k__Bacteria;p__Firmicutes;c__Clostridia;o__Oscillospirales;f__Ruminococcaceae;g__Faecalibacterium;s__Faecalibacterium_prausnitzii
OTU_122	0	0	19	0	5	0	9	0	0	0	0	0	0	0	0	0	0	0	10	11	0	0	0	0	0	0	0	0	0	0	0	0	0	0	0	0	0	0	0	0	0	0	k__Bacteria;p__Firmicutes;c__Bacilli;o__Erysipelotrichales;f__Erysipelotrichaceae;g__Solobacterium;s__Solobacterium_moorei
OTU_123	0	0	0	0	0	0	0	3	0	5	0	1	4	70	16	0	0	0	0	0	0	2	0	44	3	0	0	2	74	32	0	1	0	0	0	0	2	0	0	0	0	0	k__Bacteria;p__Proteobacteria;c__Gammaproteobacteria;o__Xanthomonadales;f__Rhodanobacteraceae
OTU_124	0	0	4	0	0	0	0	0	0	1	0	0	0	0	8	0	0	0	0	0	0	2	0	5	8	0	0	0	0	0	0	0	2	3	0	0	0	0	0	0	0	0	k__Bacteria
OTU_125	0	0	0	0	0	0	0	0	0	0	0	0	0	53	37	0	0	0	0	0	0	0	0	0	0	0	0	0	0	0	0	2	0	0	0	0	41	0	0	0	0	0	k__Bacteria;p__Proteobacteria;c__Gammaproteobacteria;o__Oceanospirillales;f__Marinomonadaceae;g__Marinomonas;s__Marinomonas_communis
OTU_126	0	0	0	0	0	53	0	5	0	0	0	1	0	74	45	0	0	0	0	0	0	2	0	49	0	0	1	0	21	0	3	0	3	0	0	0	1	0	0	0	0	0	k__Bacteria;p__Firmicutes;c__Bacilli;o__Bacillales;f__Planococcaceae;g__Sporosarcina;s__Sporosarcina_sp_HW10C2
OTU_127	2	0	7	7	1	39	0	34	0	45	0	0	0	0	0	16	189	0	0	0	8	13	11	32	28	14	0	0	1	0	0	0	0	0	0	0	0	0	0	0	0	2	k__Bacteria;p__Firmicutes;c__Clostridia;o__Clostridiales;f__Clostridiaceae;g__Clostridium_sensu_stricto_1;s__
OTU_128	4	0	1	0	0	11	0	9	0	22	0	0	9	0	0	0	0	0	2	4	0	0	1	23	0	47	32	7	12	60	0	0	0	0	0	0	0	0	0	0	0	0	k__Bacteria;p__unidentified_Bacteria;c__Syntrophobacteria;o__Syntrophobacterales;f__;g__;s__
OTU_129	0	0	0	9	199	0	87	0	0	0	0	0	0	0	0	0	2	0	0	0	791	0	0	0	0	0	0	0	0	0	0	0	0	0	0	0	0	0	0	0	0	2	k__Bacteria;p__Bacteroidota;c__Bacteroidia;o__Bacteroidales;f__Prevotellaceae;g__Alloprevotella;s__
OTU_130	9	0	0	0	0	0	0	2	0	11	0	0	0	0	1	0	0	0	0	0	0	3	0	0	0	0	1	1	5	2	0	0	213	0	2	0	3	0	0	0	0	0	k__Bacteria;p__Firmicutes;c__Clostridia;o__Peptostreptococcales-Tissierellales;f__unidentified_Peptostreptococcales-Tissierellales;g__Peptoniphilus;s__Peptoniphilaceae_bacterium_FC2
OTU_131	0	0	2	5	0	3	9	0	0	0	0	0	0	0	6	2	0	0	0	0	2	2	8	10	2	0	0	4	5	23	0	0	1	0	0	1	0	0	0	0	10	2	k__Bacteria
OTU_133	0	25	10	0	0	0	0	1	0	0	0	0	0	0	0	1	6	0	9	139	0	0	0	0	0	0	0	0	0	0	0	0	0	0	0	0	0	0	0	0	0	10	k__Bacteria;p__Bacteroidota;c__Bacteroidia;o__Bacteroidales;f__Bacteroidaceae;g__Bacteroides
OTU_136	0	0	0	0	0	0	0	0	2	1	0	0	0	1	0	0	3	0	0	0	0	0	0	0	0	0	0	0	0	0	0	3	72	1	0	0	3	1	0	2	1	0	k__Bacteria;p__Firmicutes;c__Clostridia;o__Peptostreptococcales-Tissierellales;f__unidentified_Peptostreptococcales-Tissierellales;g__Peptoniphilus;s__Peptoniphilus_sp_BV3AC2
OTU_140	11	0	22	0	0	0	0	47	0	0	0	1	31	0	0	0	0	9	15	46	0	0	0	0	0	91	3	1	1	4	0	0	0	0	0	0	0	0	0	0	0	0	k__Bacteria;p__Campilobacterota;c__Campylobacteria;o__Campylobacterales;f__Sulfurovaceae;g__Sulfurovum;s__
OTU_142	78	0	1	0	0	0	0	0	0	0	0	0	2	2	0	0	83	15	0	0	0	2	0	0	1	0	0	1	0	1	0	2	0	0	0	0	0	2	0	0	0	14	k__Bacteria;p__Proteobacteria;c__Alphaproteobacteria;o__Rhizobiales;f__Xanthobacteraceae;g__Bradyrhizobium;s__Bradyrhizobium_elkanii
OTU_143	35	0	0	0	0	0	0	0	0	0	0	0	0	0	0	0	103	6	0	0	0	0	0	0	0	0	0	0	3	0	0	0	0	0	1	0	0	0	2	2	5	20	k__Bacteria;p__Proteobacteria;c__Alphaproteobacteria;o__Dongiales;f__Dongiaceae;g__Dongia;s__
OTU_145	0	0	0	0	0	3	34	5	0	3	1	0	0	1	0	0	17	5	0	2	0	0	0	1	5	76	0	1	0	0	0	0	26	1	0	0	0	0	0	0	0	0	k__Bacteria;p__Firmicutes;c__Clostridia;o__Lachnospirales;f__Lachnospiraceae;g__Blautia
OTU_146	0	0	0	0	0	27	1	0	0	3	0	0	0	0	0	2	0	0	0	2	2	0	18	8	17	0	0	14	4	26	2	0	28	0	0	1	1	0	0	10	20	3	k__Bacteria
OTU_148	0	0	0	0	0	0	0	0	0	11	2	2	0	1	0	0	0	0	0	0	0	0	0	0	0	0	1	5	2	0	0	8	142	0	0	0	2	0	0	0	0	0	k__Bacteria;p__Actinobacteriota;c__Coriobacteriia;o__Coriobacteriales;f__Atopobiaceae;g__Atopobium;s__Olsenella_sp_KHD7
OTU_149	0	0	0	0	0	16	0	4	0	3	4	0	1	0	0	0	0	0	0	0	0	15	0	0	2	0	0	0	0	0	0	0	34	2	0	0	1	0	0	0	0	0	k__Bacteria;p__Bacteroidota;c__Bacteroidia;o__Bacteroidales;f__Porphyromonadaceae;g__Porphyromonas
OTU_153	0	0	103	0	5	0	5	0	106	0	0	0	0	0	0	3	1	0	3	1	0	0	0	0	0	0	0	0	0	0	0	2	23	0	0	0	0	0	0	0	6	0	k__Bacteria;p__Proteobacteria;c__Gammaproteobacteria;o__Pseudomonadales;f__Pseudomonadaceae;g__Pseudomonas;s__Pseudomonas_azotoformans
OTU_155	0	0	0	4	0	0	0	0	0	0	0	5	0	0	0	0	0	0	0	0	0	0	42	0	0	0	0	0	0	27	0	0	0	0	0	0	0	0	0	0	24	0	k__Bacteria
OTU_156	0	0	205	0	1	0	0	0	0	0	0	3	0	1	0	0	1	0	4	4	0	1	0	1	3	0	0	0	0	0	0	0	0	0	0	0	1	0	0	1	16	11	k__Bacteria;p__Proteobacteria;c__Gammaproteobacteria;o__Pseudomonadales;f__Moraxellaceae;g__Acinetobacter;s__Acinetobacter_guillouiae
OTU_157	0	117	0	0	0	0	0	0	3	0	0	0	0	0	0	0	6	0	37	0	0	0	0	0	0	0	0	0	0	0	0	0	0	0	0	0	0	0	0	0	0	18	k__Bacteria;p__Bacteroidota;c__Bacteroidia;o__Bacteroidales;f__Prevotellaceae;g__Alloprevotella;s__
OTU_158	0	0	4	3	0	2	5	0	0	2	0	0	0	0	4	3	0	0	0	0	0	3	2	6	1	0	0	0	0	0	0	0	0	1	0	0	2	0	0	0	0	0	k__Bacteria
OTU_159	0	0	0	0	0	0	0	0	0	0	0	3	0	3	1	0	0	0	0	0	0	0	0	0	0	167	1	6	0	0	0	0	60	0	0	0	0	0	0	0	0	0	k__Bacteria;p__Proteobacteria;c__Alphaproteobacteria;o__Rhodobacterales;f__Rhodobacteraceae;g__Nautella;s__Phaeobacter_italicus
OTU_160	0	0	25	2	0	3	0	0	9	5	0	0	0	0	7	0	0	0	0	1	0	0	0	0	3	0	0	2	1	0	0	0	0	2	2	4	4	0	0	3	8	0	k__Bacteria;p__Actinobacteriota;c__Actinobacteria;o__Micrococcales;f__Micrococcaceae;g__Micrococcus;s__Micrococcus_luteus
OTU_161	0	0	0	0	0	4	0	3	0	0	0	0	0	60	3	0	0	0	0	0	0	0	66	57	0	0	0	1	0	115	2	1	0	0	0	0	0	0	0	0	0	0	k__Bacteria;p__Proteobacteria;c__Gammaproteobacteria;o__Burkholderiales;f__Alcaligenaceae;g__Oligella
OTU_162	1	2	0	0	31	3	0	4	14	3	0	0	0	0	0	11	1	2	0	0	0	1	0	2	1	0	0	0	0	0	0	0	15	0	0	0	0	0	0	0	0	0	k__Bacteria;p__Firmicutes;c__Bacilli;o__Lactobacillales;f__Enterococcaceae;g__Enterococcus;s__Enterococcus_faecalis
OTU_163	1	0	0	0	0	7	0	15	0	16	7	5	16	0	0	0	0	0	3	0	0	2	7	10	13	0	15	14	6	390	0	0	0	0	0	0	0	0	0	0	0	0	k__Bacteria;p__Caldatribacteriota;c__JS1;o__;f__;g__;s__
OTU_164	0	0	0	0	0	0	0	0	0	0	0	0	0	8	3	0	0	0	0	0	0	0	0	0	0	0	0	0	0	0	8	12	6	5	9	2	5	5	7	11	9	0	k__Bacteria;p__Proteobacteria;c__Gammaproteobacteria;o__Oceanospirillales;f__Pseudohongiellaceae;g__Pseudohongiella;s__
OTU_166	0	0	124	1	0	1	0	0	0	0	0	0	0	0	0	0	0	0	1	2	0	0	0	2	0	0	0	0	0	0	0	0	0	0	0	0	0	0	0	0	11	0	k__Bacteria;p__Proteobacteria;c__Alphaproteobacteria;o__Caulobacterales;f__Caulobacteraceae;g__Brevundimonas;s__Brevundimonas_vesicularis
OTU_167	0	0	0	0	0	0	0	0	0	0	0	1	0	49	0	0	0	0	0	0	2	0	0	38	0	0	0	0	34	67	0	0	6	0	0	0	1	0	0	0	0	0	k__Bacteria;p__Deinococcota;c__Deinococci;o__Thermales;f__Thermaceae;g__Thermus;s__Thermus_thermophilus
OTU_168	3	0	0	0	0	0	0	0	0	0	0	0	0	0	0	0	83	0	0	0	0	0	0	0	0	0	0	0	0	0	0	0	0	0	0	0	0	0	0	0	0	12	k__Bacteria;p__Proteobacteria;c__Gammaproteobacteria;o__Xanthomonadales;f__Xanthomonadaceae;g__Lysobacter
OTU_169	0	0	0	0	0	3	1	0	0	1	0	0	0	0	0	0	0	0	0	6	0	0	14	11	9	0	0	12	8	18	0	0	4	5	0	0	0	0	0	1	27	0	k__Bacteria
OTU_170	0	0	3	0	0	0	12	0	0	0	0	0	0	0	3	0	0	0	0	0	0	1	12	5	0	0	0	0	0	5	0	0	4	0	0	0	0	0	0	0	8	2	k__Bacteria
OTU_171	0	0	0	0	0	0	0	0	0	0	0	0	0	0	0	0	0	0	0	0	0	0	0	0	0	0	0	0	0	0	0	0	43	0	0	0	0	0	7	3	104	0	k__Bacteria;p__Actinobacteriota;c__Actinobacteria;o__Corynebacteriales;f__Corynebacteriaceae;g__Corynebacterium;s__Corynebacterium_amycolatum
OTU_172	0	0	0	0	0	0	0	0	0	0	0	0	0	6	10	0	0	0	0	0	0	0	0	0	0	0	0	0	0	0	3	19	7	2	10	9	12	10	15	7	8	0	k__Bacteria;p__Proteobacteria;c__Alphaproteobacteria;o__Puniceispirillales;f__SAR116_clade;g__;s__
OTU_173	0	1	122	11	0	1	0	0	0	6	0	4	0	0	0	0	50	0	2	5	3	0	0	5	0	0	0	0	9	0	0	0	0	2	0	0	0	0	0	2	2	3	k__Bacteria;p__Actinobacteriota;c__Actinobacteria;o__Micrococcales;f__Intrasporangiaceae
OTU_175	0	0	0	0	0	6	0	4	0	3	0	0	0	82	44	0	0	0	0	0	0	2	11	27	2	0	0	7	7	1	1	6	2	0	1	0	1	2	0	0	0	0	k__Bacteria;p__Proteobacteria;c__Gammaproteobacteria;o__Xanthomonadales;f__Xanthomonadaceae;g__Vulcaniibacterium;s__
OTU_176	0	0	1	0	0	9	0	16	0	18	0	3	11	0	0	0	0	0	1	2	0	0	6	23	4	23	34	16	20	116	0	0	0	0	0	0	0	0	0	0	0	0	k__Bacteria;p__unidentified_Bacteria;c__Anaerolineae;o__Anaerolineales;f__Anaerolineaceae;g__;s__
OTU_177	0	0	0	8	0	0	0	0	0	0	0	2	0	0	0	0	0	0	0	3	0	1	5	5	0	0	0	0	0	23	0	0	0	0	0	0	0	0	0	0	30	0	k__Bacteria
OTU_179	0	0	0	0	9	0	8	0	0	2	0	0	0	0	0	0	0	0	0	0	0	0	0	0	0	52	0	0	0	0	0	0	0	0	0	0	0	0	0	0	0	0	k__Bacteria;p__Fusobacteriota;c__Fusobacteriia;o__Fusobacteriales;f__Fusobacteriaceae;g__Fusobacterium;s__Fusobacterium_mortiferum
OTU_182	0	0	1	3	0	0	6	0	0	3	0	0	0	0	0	2	0	0	0	4	0	0	4	14	2	0	0	3	2	2	0	0	3	0	0	0	4	0	0	0	4	0	k__Bacteria
OTU_185	0	0	0	0	0	0	0	0	0	0	0	0	0	0	0	0	108	0	3	0	0	0	0	0	0	2	0	0	0	0	0	0	0	0	0	0	0	0	0	0	0	11	k__Bacteria;p__Campilobacterota;c__Campylobacteria;o__Campylobacterales;f__Helicobacteraceae;g__Helicobacter;s__Helicobacter_typhlonius
OTU_186	0	0	48	1	2	0	0	0	0	0	0	0	0	0	0	0	0	0	2	27	0	0	0	0	0	0	0	0	0	0	0	0	0	0	0	0	0	1	4	0	3	73	k__Bacteria;p__Proteobacteria;c__Gammaproteobacteria;o__Pseudomonadales;f__Moraxellaceae;g__Acinetobacter;s__Acinetobacter_lwoffii
OTU_187	19	6	0	0	0	8	0	57	0	2	0	1	1	0	4	0	0	5	0	0	0	1	3	1	1	0	1	1	1	0	0	0	5	1	0	0	0	0	0	0	0	0	k__Bacteria;p__Actinobacteriota;c__Actinobacteria;o__Corynebacteriales;f__Corynebacteriaceae;g__Corynebacterium
OTU_188	0	0	0	0	11	0	0	1	0	1	0	0	0	0	0	0	6	0	0	0	0	0	0	0	3	322	0	0	0	0	0	0	0	0	0	0	0	0	0	0	0	0	k__Bacteria;p__Firmicutes;c__Negativicutes;o__Veillonellales-Selenomonadales;f__Veillonellaceae;g__Dialister;s__Dialister_sp_Marseille-P5638
OTU_189	0	0	4	1	0	1	0	0	0	2	0	0	0	0	1	0	0	0	0	1	0	2	9	2	2	0	0	4	2	7	0	0	0	0	0	0	0	0	0	8	20	2	k__Bacteria
OTU_190	0	0	9	0	0	0	0	0	0	0	0	0	0	3	74	4	3	0	0	0	1	0	0	0	0	0	0	0	0	0	2	5	3	0	0	0	0	0	0	0	0	0	k__Bacteria;p__Proteobacteria;c__Alphaproteobacteria;o__Rhodobacterales;f__Rhodobacteraceae;g__Gemmobacter;s__
OTU_192	0	0	33	1	0	3	41	2	0	2	0	0	0	0	0	0	14	0	0	0	0	0	4	4	3	132	0	0	0	0	0	0	0	1	0	2	0	0	0	0	4	0	k__Bacteria;p__Firmicutes;c__Clostridia;o__Oscillospirales;f__Ruminococcaceae;g__Ruminococcus;s__Ruminococcus_sp_N15.MGS-57
OTU_193	1	0	1	0	0	0	0	5	0	7	0	0	0	0	0	23	3	0	0	0	0	0	0	19	0	0	0	2	0	0	0	2	35	0	0	0	0	0	0	0	7	1	k__Bacteria;p__Proteobacteria;c__Alphaproteobacteria;o__Rickettsiales;f__Mitochondria;g__unidentified_Mitochondria
OTU_194	0	3	0	0	0	4	0	3	0	6	0	0	0	0	0	0	5	0	0	0	0	1	4	2	10	399	0	0	0	0	0	0	0	0	0	0	0	0	0	0	0	0	k__Bacteria;p__Firmicutes;c__Clostridia;o__Lachnospirales;f__Lachnospiraceae;g__Roseburia
OTU_195	0	0	0	0	0	20	0	30	0	18	6	2	24	0	0	0	0	0	0	0	0	8	12	16	13	0	11	23	15	409	0	0	0	0	0	0	0	0	0	0	0	0	k__Bacteria;p__Desulfobacterota;c__Desulfobacteria;o__Desulfobacterales;f__Desulfosarcinaceae;g__SEEP-SRB1;s__
OTU_196	0	1	0	0	2	0	2	0	1	0	0	0	0	0	0	0	33	0	5	1	0	0	0	0	0	0	0	0	0	0	0	0	0	0	0	0	0	0	0	0	0	67	k__Bacteria;p__Bacteroidota;c__Bacteroidia;o__Bacteroidales;f__Rikenellaceae;g__Alistipes
OTU_199	0	2	0	0	0	0	0	0	3	0	4	0	0	0	0	0	0	0	0	0	0	0	0	0	0	251	0	3	0	0	0	0	0	0	0	0	3	0	0	0	0	0	k__Bacteria;p__Actinobacteriota;c__Actinobacteria;o__Bifidobacteriales;f__Bifidobacteriaceae;g__Bifidobacterium;s__Bifidobacterium_pseudolongum
OTU_200	2	0	161	0	2	0	2	0	0	0	0	0	1	0	0	11	24	2	5	11	0	0	0	0	0	0	3	3	1	0	0	0	1	0	4	4	0	1	0	1	0	5	k__Bacteria;p__Proteobacteria;c__Alphaproteobacteria;o__Sphingomonadales;f__Sphingomonadaceae;g__Sphingomonas
OTU_201	6	0	152	0	0	0	0	0	0	0	0	0	0	0	0	0	5	0	4	5	0	0	0	0	0	0	0	0	0	0	0	0	0	0	0	0	0	0	0	0	0	1	k__Bacteria;p__Actinobacteriota;c__Actinobacteria;o__Pseudonocardiales;f__Pseudonocardiaceae;g__Saccharothrix
OTU_203	0	2	0	0	6	1	4	1	0	4	0	0	0	0	0	0	6	0	0	0	0	0	0	1	3	45	0	0	0	0	0	0	28	0	0	0	2	0	0	0	0	1	k__Bacteria;p__Firmicutes;c__Clostridia;o__Lachnospirales;f__Lachnospiraceae;g__[Ruminococcus]_torques_group;s__
OTU_204	0	0	0	0	0	0	0	0	0	0	0	0	0	5	11	0	0	0	0	0	0	0	0	0	0	0	0	0	0	0	2	11	11	6	6	3	10	6	4	2	4	0	k__Bacteria;p__Proteobacteria;c__Alphaproteobacteria;o__SAR11_clade;f__Clade_IV;g__;s__
OTU_206	0	0	0	3	0	0	0	0	0	0	0	0	0	0	0	0	0	0	0	0	26	0	0	0	0	0	0	0	0	0	0	0	0	0	0	2	0	0	2	78	0	0	k__Bacteria;p__Firmicutes;c__Clostridia;o__Lachnospirales;f__Lachnospiraceae;g__Johnsonella;s__
OTU_207	0	0	0	0	0	0	0	0	0	0	0	2	0	16	11	0	0	0	0	0	0	0	0	0	0	0	0	0	0	0	9	21	17	2	11	10	7	22	8	8	11	0	k__Bacteria;p__Actinobacteriota;c__Acidimicrobiia;o__Actinomarinales;f__Actinomarinaceae;g__Candidatus_Actinomarina;s__
OTU_208	0	0	2	0	0	1	3	0	0	0	0	0	0	0	2	0	0	0	0	5	2	0	0	17	0	0	0	3	2	51	0	0	1	0	0	0	0	0	1	1	16	0	k__Bacteria
OTU_210	0	0	0	0	0	0	0	0	0	0	0	0	0	23	17	0	0	0	0	0	0	0	0	0	0	0	0	0	0	0	14	45	13	6	28	9	36	21	15	1	16	0	k__Bacteria;p__Proteobacteria;c__Alphaproteobacteria;o__SAR11_clade;f__Clade_II;g__;s__
OTU_211	0	0	0	2	0	0	0	0	0	0	0	0	0	0	0	0	5	0	0	6	0	0	0	0	0	107	0	0	0	0	0	0	0	0	0	0	0	0	0	0	0	60	k__Bacteria;p__unidentified_Bacteria;c__Desulfovibrionia;o__Desulfovibrionales;f__Desulfovibrionaceae;g__;s__
OTU_212	3	0	0	0	0	0	0	0	0	0	0	1	0	1	68	0	0	0	0	0	0	0	0	0	0	5	0	0	0	4	0	5	9	0	0	0	0	0	0	0	0	0	k__Bacteria;p__Proteobacteria;c__Alphaproteobacteria;o__Rhodobacterales;f__Rhodobacteraceae;g__Amaricoccus;s__
OTU_213	5	0	3	0	0	4	0	5	0	8	0	1	2	0	0	0	5	2	0	2	0	3	4	11	5	1	9	9	8	53	0	0	0	0	0	0	0	0	0	0	0	2	k__Bacteria;p__unidentified_Bacteria;c__Alphaproteobacteria;o__Rhizobiales;f__Hyphomicrobiaceae;g__;s__
OTU_214	0	0	0	0	0	3	0	0	0	0	0	0	0	0	0	0	0	0	0	0	0	1	8	6	6	0	0	6	7	6	0	0	0	3	0	2	0	0	0	0	21	0	k__Bacteria
OTU_215	0	0	0	0	0	0	0	0	0	0	0	0	0	11	7	0	0	0	0	0	0	0	0	0	0	0	0	0	0	0	4	22	5	2	6	4	6	6	9	6	5	0	k__Bacteria;p__Proteobacteria;c__Alphaproteobacteria;o__Puniceispirillales;f__SAR116_clade;g__;s__
OTU_216	0	0	7	2	0	2	2	0	0	3	0	0	0	0	0	0	0	0	0	0	0	3	15	2	2	0	0	4	1	0	0	0	4	1	0	0	0	2	0	0	27	0	k__Bacteria
OTU_217	0	152	8	0	0	6	0	7	0	38	0	0	0	0	0	0	13	0	0	2	0	3	2	2	9	100	0	1	0	0	0	0	0	0	0	0	0	0	0	0	0	6	k__Bacteria;p__Bacteroidota;c__Bacteroidia;o__Bacteroidales;f__Bacteroidaceae;g__Bacteroides;s__Bacteroides_vulgatus
OTU_220	0	0	16	0	4	2	0	0	0	4	0	3	0	0	0	0	0	0	0	44	0	3	4	3	0	0	0	1	1	0	0	0	0	4	0	0	0	1	0	0	0	0	k__Bacteria
OTU_222	0	0	0	0	0	0	0	0	0	0	0	0	0	6	8	0	0	0	0	0	0	0	0	0	0	0	0	0	0	0	2	11	2	1	2	6	2	8	2	9	6	0	k__Bacteria;p__Actinobacteriota;c__Acidimicrobiia;o__Microtrichales;f__Microtrichaceae;g__Sva0996_marine_group;s__
OTU_224	0	0	0	0	0	0	0	0	0	0	0	0	0	8	11	0	0	0	0	0	0	0	0	0	0	0	0	0	0	0	3	12	8	1	6	5	8	1	2	0	7	0	k__Bacteria;p__Proteobacteria;c__Gammaproteobacteria;o__SAR86_clade;f__;g__;s__
OTU_226	3	0	0	0	1	0	0	0	0	2	0	0	1	0	0	0	0	0	0	0	0	0	0	0	2	0	0	3	2	0	0	0	0	0	0	0	3	0	0	0	0	0	k__Bacteria;p__Firmicutes;c__Negativicutes;o__Veillonellales-Selenomonadales;f__Veillonellaceae;g__Negativicoccus;s__Negativicoccus_succinicivorans
OTU_228	0	0	0	0	2	1	0	13	0	2	0	0	0	0	0	0	11	0	0	0	0	2	2	0	2	0	0	0	0	0	0	0	6	0	0	1	0	0	0	0	0	0	k__Bacteria;p__Actinobacteriota;c__Coriobacteriia;o__Coriobacteriales;f__Coriobacteriaceae;g__Collinsella;s__Collinsella_aerofaciens
OTU_231	0	0	0	0	0	0	0	1	0	3	0	2	2	3	0	35	1	0	0	0	0	0	0	0	3	0	0	1	1	0	0	0	0	0	0	0	0	1	0	0	0	0	k__Bacteria;p__Actinobacteriota;c__Actinobacteria;o__Bifidobacteriales;f__Bifidobacteriaceae;g__Bifidobacterium;s__Bifidobacterium_thermophilum
OTU_233	0	0	10	16	0	0	0	0	0	0	0	0	0	0	0	0	0	0	0	0	133	0	0	0	0	0	0	0	0	0	0	0	0	0	0	0	0	0	0	0	0	0	k__Bacteria;p__Firmicutes;c__Clostridia;o__Peptostreptococcales-Tissierellales;f__unidentified_Peptostreptococcales-Tissierellales;g__Peptoniphilus;s__Peptoniphilus_koenoeneniae
OTU_234	0	0	0	0	0	0	0	0	0	0	0	0	0	40	22	0	0	0	0	0	0	0	0	0	0	0	0	0	0	0	21	39	34	10	51	21	42	43	19	15	28	0	k__Bacteria;p__Proteobacteria;c__Alphaproteobacteria;o__SAR11_clade;f__Clade_I;g__Clade_Ia;s__
OTU_236	0	0	0	0	0	1	0	5	0	7	0	0	0	0	0	0	1	0	0	0	0	2	3	2	2	203	0	0	0	0	0	0	0	0	0	0	0	0	0	0	0	0	k__Bacteria;p__Firmicutes;c__Clostridia;o__Lachnospirales;f__Lachnospiraceae;g__Coprococcus
OTU_237	0	103	11	0	0	0	0	0	0	2	0	0	0	0	0	0	10	0	2	42	0	0	0	0	0	21	0	0	0	0	0	0	0	0	0	0	0	0	0	0	0	1	k__Bacteria;p__Bacteroidota;c__Bacteroidia;o__Bacteroidales;f__Tannerellaceae;g__Parabacteroides
OTU_238	2	0	14	0	0	0	1	0	0	1	0	0	0	0	0	0	0	0	0	0	0	0	3	3	0	0	0	0	0	0	0	0	0	0	0	0	4	0	0	0	14	0	k__Bacteria
OTU_239	0	0	0	0	0	0	0	0	0	0	0	0	0	4	4	0	9	0	0	0	0	0	0	0	0	5	0	0	0	0	2	7	4	1	8	0	2	2	5	4	2	0	k__Bacteria;p__Actinobacteriota;c__Actinobacteria;o__PeM15;f__;g__;s__
OTU_240	0	0	0	0	0	0	2	0	0	0	0	0	0	0	0	0	0	0	0	0	0	0	8	0	0	0	0	0	0	0	0	0	0	0	0	0	0	0	0	0	2	0	k__Bacteria
OTU_244	0	0	0	15	0	2	0	0	0	1	0	0	0	0	0	1	0	0	0	2	0	0	15	3	0	0	0	0	4	4	0	0	6	0	0	0	0	0	0	0	2	0	k__Bacteria
OTU_245	58	0	0	0	0	0	0	0	0	1	0	0	0	0	0	0	0	74	0	0	0	0	0	0	0	0	0	0	0	0	0	0	0	0	0	0	0	0	0	0	3	0	k__Bacteria;p__Firmicutes;c__Bacilli;o__Bacillales;f__Bacillaceae;g__Bacillus;s__Bacillus_virus_SPbeta
OTU_247	0	0	8	0	0	0	32	0	0	0	0	0	0	0	0	0	0	0	0	0	0	4	0	2	0	0	0	0	0	0	0	0	0	0	0	0	0	0	0	0	12	0	k__Bacteria
OTU_248	0	0	0	0	0	0	0	0	0	0	0	0	0	0	0	0	0	0	0	0	0	0	0	0	0	0	0	0	0	0	0	0	0	3	135	2	5	1	3	0	0	0	k__Bacteria;p__Proteobacteria;c__Gammaproteobacteria;o__Burkholderiales;f__Hydrogenophilaceae;g__Tepidiphilus;s__
OTU_249	0	0	0	1	0	0	0	0	0	2	0	0	0	0	0	0	0	0	0	2	0	0	11	21	0	0	0	0	0	1	0	0	2	0	0	0	1	0	0	0	18	0	k__Bacteria
OTU_251	0	0	0	0	0	0	0	0	0	0	0	0	0	5	7	0	0	0	0	0	0	0	0	0	0	0	0	0	0	0	0	14	4	4	6	8	1	1	2	2	5	0	k__Bacteria
OTU_252	0	0	0	0	125	1	45	1	0	0	0	0	0	0	0	0	0	0	0	0	0	0	0	2	0	0	0	0	0	0	0	0	0	0	0	0	0	0	0	0	0	0	k__Bacteria;p__Proteobacteria;c__Gammaproteobacteria;o__Pasteurellales;f__Pasteurellaceae;g__Haemophilus;s__Haemophilus_parainfluenzae
OTU_254	0	0	5	0	0	0	0	0	0	0	0	0	0	0	0	0	0	0	3	3	0	0	0	0	0	0	0	0	0	0	0	0	0	0	0	0	0	0	0	0	0	0	k__Bacteria;p__Synergistota;c__Synergistia;o__Synergistales;f__Synergistaceae;g__Fretibacterium
OTU_259	0	0	0	0	0	0	0	0	0	0	0	0	0	6	6	0	0	0	0	0	0	0	0	0	0	0	0	0	0	0	0	0	6	0	0	0	3	8	0	0	0	0	k__Bacteria;p__Proteobacteria;c__Gammaproteobacteria;o__Alteromonadales;f__Marinobacteraceae;g__Marinobacter
OTU_260	0	0	0	0	0	16	0	1	0	1	0	7	2	0	0	0	0	0	1	0	0	0	1	3	2	0	5	6	7	22	0	0	0	0	0	0	0	0	0	0	0	0	k__Bacteria
OTU_263	0	0	6	0	0	0	3	0	0	0	0	0	0	0	0	0	0	0	3	0	0	0	0	0	0	1	0	0	0	0	0	0	0	0	0	0	0	0	0	0	0	0	k__Bacteria;p__unidentified_Bacteria;c__Clostridia;o__Oscillospirales;f__Oscillospiraceae;g__;s__
OTU_264	4	0	11	15	0	0	7	0	0	0	0	0	0	0	0	1	0	2	0	0	0	3	0	13	0	0	0	0	10	0	0	0	0	0	0	0	0	0	0	0	0	0	k__Bacteria
OTU_265	0	0	10	0	0	0	0	0	0	0	0	6	0	0	0	0	3	0	0	0	0	0	0	0	0	0	0	0	0	0	0	0	0	0	0	0	0	0	0	9	0	1	k__Bacteria;p__Actinobacteriota;c__Actinobacteria
OTU_266	0	0	25	0	0	0	0	0	5	0	0	1	1	0	5	1	3	0	0	1	0	0	0	0	0	0	1	0	0	0	0	3	0	0	0	0	0	1	0	0	2	0	k__Bacteria;p__Proteobacteria;c__Alphaproteobacteria;o__Rhodobacterales;f__Rhodobacteraceae;g__Paracoccus
OTU_268	8	0	1	0	0	0	3	0	0	0	1	0	0	0	0	2	56	1	0	0	0	0	0	4	0	0	0	0	1	0	0	0	0	0	0	0	0	0	0	0	1	13	k__Bacteria;p__Proteobacteria;c__Alphaproteobacteria;o__Sphingomonadales;f__Sphingomonadaceae;g__Sphingomonas;s__
OTU_269	0	0	0	0	0	6	1	0	0	6	0	0	0	0	0	0	3	0	0	0	0	3	2	5	7	54	0	0	0	0	0	0	0	0	0	0	0	0	0	0	0	0	k__Bacteria;p__Firmicutes;c__Clostridia;o__Lachnospirales;f__Lachnospiraceae;g__Fusicatenibacter;s__
OTU_276	12	0	0	0	0	0	0	11	0	5	5	0	10	0	0	0	0	7	0	3	0	0	0	0	0	3	4	0	0	37	0	0	0	0	0	0	0	0	0	0	0	0	k__Bacteria;p__unidentified_Bacteria;c__Acidimicrobiia;o__Actinomarinales;f__;g__;s__
OTU_277	0	0	0	0	0	0	7	0	0	3	0	0	0	0	0	0	0	0	0	2	0	2	4	1	1	0	0	2	0	7	0	0	0	0	0	0	0	0	0	0	11	0	k__Bacteria
OTU_279	0	0	0	0	0	3	0	0	0	0	2	0	0	0	3	0	0	0	0	0	0	3	7	0	12	0	0	3	0	2	1	0	0	0	0	0	0	0	0	0	8	0	k__Bacteria
OTU_282	0	0	0	0	0	0	0	0	0	46	1	4	0	0	0	0	0	0	0	0	0	0	0	0	0	0	3	5	2	0	0	0	0	0	0	0	0	0	0	0	0	0	k__Bacteria;p__Actinobacteriota;c__Coriobacteriia;o__Coriobacteriales;f__Atopobiaceae;g__Atopobium;s__Atopobium_minutum
OTU_284	0	0	3	0	0	2	0	0	0	0	0	6	0	0	1	0	0	0	0	0	0	2	16	1	0	0	0	0	0	1	0	0	0	0	0	0	0	0	0	0	0	0	k__Bacteria
OTU_288	0	0	0	0	0	0	0	0	0	0	0	0	0	0	0	0	42	0	0	0	0	0	0	0	0	3	0	0	0	0	0	0	0	0	0	0	0	0	0	0	0	17	k__Bacteria;p__Firmicutes;c__Clostridia;o__Oscillospirales;f__Oscillospiraceae
OTU_289	0	0	0	6	0	0	0	0	0	0	0	0	0	0	0	0	3	0	2	0	24	0	0	0	0	0	0	0	0	0	0	0	0	0	0	0	0	0	6	7	0	1	k__Bacteria;p__Firmicutes;c__Bacilli;o__Erysipelotrichales;f__Erysipelotrichaceae;g__Bulleidia
OTU_291	0	6	0	0	0	4	0	1	0	4	0	0	0	0	0	4	38	0	0	0	0	0	4	3	7	14	0	0	0	0	0	0	0	0	0	0	0	0	0	0	0	8	k__Bacteria;p__Firmicutes;c__Clostridia;o__Lachnospirales;f__Lachnospiraceae
OTU_293	1	0	0	0	0	3	0	4	0	2	0	2	1	0	0	0	0	0	0	1	0	0	2	0	0	0	0	0	0	9	0	0	0	0	0	0	0	0	0	0	0	0	k__Bacteria;p__unidentified_Bacteria;c__Anaerolineae;o__Anaerolineales;f__Anaerolineaceae;g__;s__
OTU_294	2	0	80	0	2	0	4	0	0	0	0	0	0	0	0	5	47	0	0	7	5	0	0	2	0	19	0	0	2	0	0	0	0	2	3	0	0	3	4	0	5	3	k__Bacteria;p__Proteobacteria;c__Alphaproteobacteria;o__Sphingomonadales;f__Sphingomonadaceae;g__Novosphingobium;s__
OTU_296	2	0	3	0	0	4	0	0	0	0	0	0	0	0	0	0	0	0	0	0	0	1	6	20	0	0	0	2	7	1	0	0	0	2	0	0	0	0	0	0	14	0	k__Bacteria
OTU_298	4	0	0	0	0	0	0	4	0	3	0	1	0	0	0	0	0	3	0	0	0	0	0	0	3	0	0	0	0	0	0	0	0	2	2	3	0	0	0	1	0	0	k__Bacteria;p__Firmicutes;c__Bacilli;o__Lactobacillales;f__Aerococcaceae;g__Facklamia;s__
OTU_299	16	0	4	8	3	0	2	1	0	1	0	0	0	0	0	0	49	0	0	0	4	0	0	3	1	7	0	0	0	0	0	0	0	0	0	0	0	0	0	0	0	0	k__Bacteria;p__Firmicutes;c__Clostridia;o__Peptostreptococcales-Tissierellales;f__Peptostreptococcaceae;g__Intestinibacter;s__
OTU_301	64	0	0	0	0	0	0	0	0	0	0	1	0	0	0	1	58	47	0	0	0	0	0	0	0	0	0	0	0	0	0	0	0	0	0	0	0	0	0	0	0	16	k__Bacteria;p__unidentified_Bacteria;c__unidentified_Bacteria;o__Gemmatimonadales;f__Gemmatimonadaceae;g__;s__
OTU_302	0	0	0	0	78	0	4	36	0	2	1	1	3	0	0	3	1	0	0	0	0	0	1	1	3	0	0	1	0	0	0	0	0	0	0	0	0	0	0	0	4	0	k__Bacteria;p__Firmicutes;c__Bacilli;o__Lactobacillales;f__Enterococcaceae;g__Enterococcus;s__Enterococcus_cecorum
OTU_306	0	0	0	0	2	11	0	1	0	9	0	0	0	0	0	0	0	0	0	0	0	4	3	5	7	39	0	0	0	0	0	0	0	0	0	0	0	0	0	0	0	0	k__Bacteria;p__Firmicutes;c__Clostridia;o__Lachnospirales;f__Lachnospiraceae;g__Lachnospira;s__
OTU_308	0	0	20	0	0	0	0	0	0	1	0	0	0	0	1	0	0	0	0	0	0	0	3	0	0	0	0	3	0	23	0	0	0	0	0	0	0	0	0	0	12	0	k__Bacteria
OTU_309	0	0	1	6	0	1	4	0	0	2	1	2	0	0	5	0	0	0	0	4	1	0	0	1	5	0	0	6	6	0	0	0	13	0	0	0	0	0	0	0	6	0	k__Bacteria
OTU_310	32	0	0	0	0	0	0	0	0	7	0	0	0	0	0	0	0	0	0	0	0	0	0	0	0	0	0	0	0	0	0	0	58	0	0	0	0	0	0	0	0	0	k__Bacteria;p__Bacteroidota;c__Bacteroidia;o__Bacteroidales;f__Prevotellaceae;g__Prevotella;s__Prevotella_bergensis
OTU_311	0	0	2	0	0	0	0	0	0	1	0	0	0	0	0	0	0	0	0	6	0	0	6	0	0	0	0	0	0	3	0	0	1	0	0	0	0	0	0	0	15	0	k__Bacteria
OTU_313	0	0	0	0	8	0	10	0	0	0	0	0	0	0	0	0	39	0	0	0	0	0	0	0	0	0	0	0	0	0	0	0	0	0	0	0	0	0	0	0	0	3	k__Bacteria;p__unidentified_Bacteria;c__Gammaproteobacteria;o__Burkholderiales;f__Sutterellaceae;g__;s__
OTU_316	3	0	0	0	0	0	0	0	0	0	0	0	0	0	0	0	18	0	0	0	0	0	0	5	0	0	0	0	0	0	0	0	0	0	0	0	0	0	0	0	0	7	k__Bacteria;p__Nitrospirota;c__Nitrospira;o__Nitrospirales;f__Nitrospiraceae
OTU_318	0	0	58	0	6	0	5	0	29	0	0	0	0	0	0	0	1	0	0	3	0	0	0	0	0	0	0	0	0	0	0	0	0	0	0	0	0	0	0	0	0	3	k__Bacteria;p__Proteobacteria;c__Gammaproteobacteria;o__Xanthomonadales;f__Xanthomonadaceae;g__Stenotrophomonas;s__Stenotrophomonas_rhizophila
OTU_319	4	0	0	0	0	0	0	0	0	0	0	0	0	0	0	0	43	4	0	0	0	0	0	0	0	0	0	0	0	0	0	0	0	0	0	0	0	0	0	0	0	10	k__Bacteria;p__unidentified_Bacteria;c__unidentified_Bacteria;o__Gemmatimonadales;f__Gemmatimonadaceae;g__;s__
OTU_320	0	0	32	5	0	0	8	0	0	3	0	4	0	0	0	0	0	0	0	1	0	0	16	5	1	0	0	7	2	14	0	0	8	2	0	0	0	0	0	0	22	0	k__Bacteria
OTU_321	0	0	0	0	0	3	3	2	1	4	5	5	0	0	0	0	0	0	2	0	0	2	4	5	4	0	16	7	17	13	0	0	0	0	0	0	0	0	0	0	0	0	k__Bacteria;p__Actinobacteriota;c__Actinobacteria;o__Micrococcales;f__Micrococcaceae;g__Nesterenkonia;s__Nesterenkonia_sp
OTU_323	12	0	0	7	0	3	0	0	0	0	0	0	3	0	0	0	57	0	0	0	8	0	0	0	0	7	0	0	2	0	0	0	0	0	0	0	0	0	0	0	0	0	k__Bacteria;p__Firmicutes;c__Bacilli;o__Erysipelotrichales;f__Erysipelotrichaceae;g__Turicibacter;s__Turicibacter_sp_H121
OTU_324	2	0	1	0	0	0	0	0	0	0	0	0	0	0	0	7	37	0	0	0	0	0	0	0	0	0	0	0	0	0	0	0	0	0	0	0	0	0	0	0	0	5	k__Bacteria;p__Proteobacteria;c__Gammaproteobacteria;o__Burkholderiales;f__Comamonadaceae;g__Ramlibacter;s__
OTU_325	0	9	1	0	0	0	0	0	0	0	0	0	0	0	0	3	3	0	4	0	0	0	0	0	0	11	0	0	0	0	0	0	0	0	0	0	0	0	0	0	0	11	k__Bacteria;p__unidentified_Bacteria;c__Clostridia;o__Oscillospirales;f__Oscillospiraceae;g__;s__
OTU_328	0	0	0	0	0	0	5	0	4	3	0	2	0	0	0	0	0	0	0	1	0	0	0	0	0	0	5	0	0	0	0	0	0	0	1	0	0	0	0	0	2	0	k__Bacteria;p__Actinobacteriota;c__Actinobacteria;o__Corynebacteriales;f__Corynebacteriaceae;g__Lawsonella
OTU_330	0	0	0	13	0	5	0	5	0	15	1	1	0	0	0	0	1	0	0	0	0	15	1	13	3	0	0	2	1	0	0	0	0	0	0	0	0	0	0	1	0	0	k__Bacteria;p__Firmicutes;c__Bacilli;o__Bacillales;f__Bacillaceae;g__Anoxybacillus;s__Anoxybacillus_flavithermus
OTU_332	0	0	0	0	0	0	0	0	0	0	0	0	0	5	2	0	0	0	0	0	0	0	0	0	0	0	0	0	0	0	0	6	5	1	5	0	0	5	3	3	2	0	k__Bacteria;p__SAR324_clade(Marine_group_B);c__;o__;f__;g__;s__
OTU_333	0	0	0	0	0	6	0	0	0	4	0	2	2	0	0	0	0	0	0	0	0	0	5	2	0	0	12	5	3	38	0	0	0	0	0	0	0	0	0	0	0	0	k__Bacteria;p__Acidobacteriota;c__Aminicenantia;o__Aminicenantales;f__;g__;s__
OTU_334	0	0	0	11	0	0	0	0	0	1	0	0	0	3	0	0	0	0	0	0	53	4	1	3	4	0	0	0	0	0	0	2	108	0	0	0	0	0	0	0	0	0	k__Bacteria;p__Firmicutes;c__Clostridia;o__Peptococcales;f__Peptococcaceae;g__Peptococcus;s__Peptococcus_niger
OTU_335	10	0	0	0	0	0	0	0	0	0	0	0	0	0	0	0	50	3	0	0	0	0	0	0	0	0	0	0	0	0	0	0	0	2	0	0	0	0	0	0	0	2	k__Bacteria;p__unidentified_Bacteria;c__Alphaproteobacteria;o__Rhizobiales;f__Xanthobacteraceae
OTU_336	0	0	0	0	1	1	0	0	0	3	0	0	0	0	0	0	0	0	0	0	0	0	1	1	10	0	0	4	4	1	0	0	0	0	0	0	0	0	0	5	2	0	k__Bacteria
OTU_340	0	0	0	7	0	0	0	0	1	0	0	0	0	0	0	0	0	0	0	0	44	0	0	0	0	0	0	0	0	0	0	0	0	0	3	0	0	1	0	4	0	0	k__Bacteria;p__Firmicutes;c__Clostridia;o__Peptostreptococcales-Tissierellales;f__unidentified_Peptostreptococcales-Tissierellales;g__Peptoniphilus;s__Clostridiales_bacterium_KA00134
OTU_341	0	0	11	0	0	0	0	0	0	0	0	0	0	7	4	0	3	0	0	0	0	0	0	0	0	162	0	0	0	0	0	3	5	1	0	0	4	1	0	0	2	0	k__Bacteria;p__Proteobacteria;c__Alphaproteobacteria;o__Sphingomonadales;f__Sphingomonadaceae;g__Erythrobacter;s__Erythrobacter_sp
OTU_342	0	0	2	0	0	0	0	0	0	0	0	0	0	0	0	0	0	0	0	19	0	0	0	0	0	15	0	0	0	0	0	0	0	0	0	0	0	0	0	0	0	48	k__Bacteria;p__Firmicutes;c__Bacilli;o__Erysipelotrichales;f__Erysipelatoclostridiaceae;g__Erysipelatoclostridium;s__
OTU_347	5	0	14	0	0	0	0	0	0	0	0	0	1	0	0	0	0	2	5	18	0	0	0	0	0	4	14	0	0	0	0	0	0	0	0	0	0	0	0	0	0	0	k__Bacteria;p__Proteobacteria;c__Alphaproteobacteria;o__Rhodobacterales;f__Rhodobacteraceae
OTU_348	0	0	14	8	0	0	0	0	0	0	0	0	0	0	0	0	0	0	0	4	0	0	9	2	0	0	0	0	0	0	0	0	0	0	0	0	0	0	0	0	2	0	k__Bacteria
OTU_349	3	0	0	2	0	0	0	0	0	0	0	0	0	0	0	0	1	0	0	8	0	0	0	0	0	0	0	0	0	0	0	0	0	0	0	0	0	0	0	0	0	3	k__Bacteria
OTU_350	0	59	0	0	0	0	0	0	0	0	0	0	0	0	0	4	13	0	3	0	0	0	0	0	0	27	0	0	0	0	0	0	0	0	3	0	0	0	0	0	0	1	k__Bacteria;p__Bacteroidota;c__Bacteroidia;o__Bacteroidales;f__Muribaculaceae;g__;s__
OTU_352	4	0	0	4	0	0	0	1	0	0	0	0	0	0	0	0	0	0	0	0	0	0	0	40	0	0	0	0	0	0	0	0	0	0	0	0	0	0	2	0	0	0	k__Bacteria
OTU_353	0	0	10	0	0	1	0	0	0	1	0	0	0	0	0	0	0	0	2	15	0	0	3	0	0	0	0	0	0	0	0	0	0	0	0	0	0	0	0	0	0	0	k__Bacteria;p__Firmicutes;c__Clostridia;o__Lachnospirales;f__Lachnospiraceae;g__Hungatella;s__
OTU_356	0	0	5	0	0	0	0	0	0	0	0	0	0	0	2	0	0	0	0	0	0	3	0	2	0	0	0	0	0	0	0	0	0	0	0	0	0	0	0	0	0	4	k__Bacteria
OTU_360	0	0	2	0	0	14	6	6	0	116	0	1	0	0	6	0	8	0	0	0	0	5	6	11	17	31	0	0	0	0	0	0	0	0	0	0	0	0	0	0	0	1	k__Bacteria;p__Bacteroidota;c__Bacteroidia;o__Bacteroidales;f__Prevotellaceae;g__Prevotella;s__
OTU_362	0	0	0	0	0	0	0	0	0	0	0	0	0	3	2	0	0	0	0	0	0	0	0	0	0	0	0	0	0	0	3	4	8	0	0	2	4	1	4	0	5	0	k__Bacteria;p__Chloroflexi;c__Dehalococcoidia;o__SAR202_clade;f__;g__;s__
OTU_365	0	0	0	0	0	0	0	0	0	0	0	0	0	10	4	0	0	0	0	0	0	0	0	0	0	0	0	0	0	0	3	14	5	4	8	3	8	7	2	5	7	0	k__Bacteria;p__Proteobacteria;c__Alphaproteobacteria;o__Puniceispirillales;f__SAR116_clade;g__unidentified_SAR116_clade;s__alpha_proteobacterium_SCGC_AAA015-N04
OTU_366	2	0	6	0	10	0	14	1	0	0	0	0	0	0	0	8	61	4	0	1	0	0	0	0	0	0	0	0	0	0	0	0	0	0	3	1	0	0	0	0	8	16	k__Bacteria;p__Proteobacteria;c__Alphaproteobacteria;o__Sphingomonadales;f__Sphingomonadaceae;g__Sphingomonas
OTU_370	0	35	6	2	0	0	0	0	0	0	0	0	0	0	0	1	6	0	5	8	0	0	0	0	1	8	0	0	0	0	0	0	0	0	0	0	0	0	0	0	0	15	k__Bacteria;p__Bacteroidota;c__Bacteroidia;o__Bacteroidales;f__Bacteroidaceae;g__Bacteroides;s__Bacteroides_acidifaciens
OTU_373	5	0	0	0	1	0	0	0	0	0	0	0	0	0	0	0	15	0	0	0	0	0	0	0	0	0	0	0	0	0	0	0	0	0	0	0	0	0	0	0	0	7	k__Bacteria;p__Acidobacteriota;c__Blastocatellia;o__Pyrinomonadales;f__Pyrinomonadaceae;g__RB41
OTU_374	56	0	0	0	0	0	0	1	0	0	0	0	0	0	0	0	3	20	0	0	0	0	2	0	0	0	0	1	0	3	0	0	0	0	0	0	0	0	0	0	0	2	k__Bacteria;p__unidentified_Bacteria;c__Alphaproteobacteria;o__Rhizobiales;f__Methyloligellaceae;g__;s__
OTU_376	85	0	0	0	0	0	0	0	0	0	0	0	0	0	0	0	90	32	0	0	0	0	0	0	0	0	0	0	0	0	0	0	0	0	0	0	0	0	0	0	0	18	k__Bacteria;p__RCP2-54;c__;o__;f__;g__;s__
OTU_377	0	0	8	0	0	0	0	0	0	0	0	0	0	2	0	0	0	0	4	2	0	0	0	0	0	0	0	0	0	0	0	0	0	0	0	0	3	0	0	0	0	0	k__Bacteria;p__Firmicutes;c__Negativicutes;o__Veillonellales-Selenomonadales;f__Veillonellaceae;g__Anaeroglobus;s__Anaeroglobus_geminatus
OTU_378	0	0	0	0	0	0	0	0	0	0	0	0	0	5	3	0	0	0	0	0	0	0	0	0	0	2	0	0	0	0	1	11	3	1	7	2	5	5	6	3	5	0	k__Bacteria;p__Proteobacteria;c__Alphaproteobacteria;o__Rickettsiales;f__S25-593;g__;s__
OTU_379	9	0	3	0	0	6	0	8	0	4	0	15	12	0	0	0	0	1	3	4	0	0	4	5	9	4	9	3	2	13	0	0	0	0	0	0	0	0	0	0	0	0	k__Bacteria;p__unidentified_Bacteria;c__Acidimicrobiia;o__Actinomarinales;f__;g__;s__
OTU_381	0	0	0	0	0	0	0	0	0	0	0	4	0	0	0	0	0	0	0	0	0	0	0	1	12	0	0	0	0	45	0	0	0	0	0	0	0	0	0	0	0	0	k__Bacteria;p__Desulfobacterota;c__Desulfobacteria;o__Desulfatiglandales;f__Desulfatiglandaceae;g__Desulfatiglans;s__
OTU_382	0	0	0	0	0	4	1	1	0	5	5	3	1	0	0	0	0	0	0	0	0	1	1	1	0	0	3	1	1	2	0	0	0	0	0	0	0	0	0	0	0	0	k__Bacteria;p__Actinobacteriota;c__Actinobacteria;o__Micrococcales;f__Micrococcaceae;g__Nesterenkonia
OTU_385	0	0	0	0	10	0	21	0	0	0	0	0	0	0	0	0	1	0	0	0	0	3	0	0	0	3	0	0	0	0	0	0	0	0	0	0	0	0	2	3	61	0	k__Bacteria;p__Firmicutes;c__Negativicutes;o__Veillonellales-Selenomonadales;f__Veillonellaceae;g__Veillonella
OTU_387	0	0	0	0	0	0	0	0	0	0	0	0	0	1	2	0	0	0	0	0	0	0	0	0	0	0	0	0	0	0	4	5	3	6	4	0	3	6	3	3	4	0	k__Bacteria;p__Cyanobacteria;c__Cyanobacteriia;o__Chloroplast;f__unidentified_Chloroplast;g__unidentified_Chloroplast;s__Aureococcus_anophagefferens
OTU_388	0	0	0	0	0	0	0	0	0	0	0	0	3	0	0	0	0	0	0	0	0	0	3	1	0	0	2	0	3	13	0	0	0	0	0	0	0	0	0	0	0	0	k__Bacteria;p__Nitrospirota;c__Thermodesulfovibrionia;o__Thermodesulfovibrionales;f__Thermodesulfovibrionaceae;g__Thermodesulfovibrio;s__
OTU_389	0	0	7	0	0	0	0	0	0	0	0	0	0	0	0	0	25	0	14	0	0	0	0	0	0	2	0	0	0	0	0	0	0	0	0	0	0	0	0	0	0	26	k__Bacteria;p__Bacteroidota;c__Bacteroidia;o__Bacteroidales;f__Muribaculaceae;g__;s__
OTU_391	0	0	0	0	0	0	0	0	0	0	0	0	0	2	3	0	0	0	0	0	0	0	0	0	0	1	0	0	0	0	1	4	0	0	0	0	2	2	5	0	0	0	k__Bacteria;p__Proteobacteria;c__Alphaproteobacteria;o__Rhodobacterales;f__Rhodobacteraceae
OTU_393	0	0	10	0	0	0	5	0	0	0	0	0	0	0	0	0	0	0	0	0	0	0	2	6	0	0	0	0	1	0	0	0	0	0	0	0	0	1	0	0	0	0	k__Bacteria
OTU_395	0	0	0	0	0	0	0	0	0	0	0	0	2	0	0	0	0	0	0	0	0	0	0	0	1	0	0	0	0	0	4	5	0	3	3	0	0	0	0	0	0	0	k__Bacteria;p__Firmicutes;c__Bacilli;o__Lactobacillales;f__Lactobacillaceae;g__Lactobacillus;s__Lactobacillus_jensenii
OTU_396	0	0	9	0	2	0	0	0	0	0	0	2	0	0	0	0	0	0	0	0	0	0	2	4	0	0	0	1	10	3	0	0	0	1	0	0	0	0	0	1	2	3	k__Bacteria
OTU_398	0	119	0	0	0	0	0	0	0	0	0	0	0	0	0	0	0	0	0	0	0	0	0	0	0	2	0	0	0	0	0	0	0	0	0	0	0	0	0	0	0	5	k__Bacteria;p__Bacteroidota;c__Bacteroidia;o__Bacteroidales;f__Tannerellaceae;g__Parabacteroides;s__Parabacteroides_sp
OTU_406	0	0	58	0	0	0	0	0	0	1	0	0	0	2	0	14	0	0	0	7	0	0	0	0	0	0	0	0	0	0	0	0	0	0	0	0	0	0	2	1	22	2	k__Bacteria;p__Cyanobacteria;c__Cyanobacteriia;o__Chloroplast;f__unidentified_Chloroplast;g__unidentified_Chloroplast
OTU_408	0	0	0	0	0	0	0	0	0	2	0	0	0	0	0	0	0	0	0	0	0	0	3	0	0	0	6	9	0	16	0	0	0	0	0	0	0	0	0	0	0	0	k__Bacteria;p__Actinobacteriota;c__RBG-16-55-12;o__;f__;g__;s__
OTU_410	0	0	0	0	0	0	0	0	0	0	0	0	0	14	11	0	0	0	0	0	0	0	0	0	0	0	0	0	0	0	9	11	13	3	4	0	5	0	3	2	4	0	k__Bacteria;p__Proteobacteria;c__Gammaproteobacteria;o__SAR86_clade;f__;g__;s__
OTU_411	10	0	0	0	0	0	0	0	0	0	0	0	0	0	0	0	15	2	0	0	0	0	0	0	0	0	0	0	0	0	0	0	0	0	0	0	0	0	0	0	0	6	k__Bacteria;p__unidentified_Bacteria;c__Alphaproteobacteria;o__;f__;g__;s__
OTU_416	0	2	2	9	10	0	3	0	0	0	0	0	0	0	0	3	48	0	2	0	0	0	0	3	0	15	0	0	0	0	0	0	0	0	3	0	0	0	0	0	0	10	k__Bacteria;p__Firmicutes;c__Clostridia;o__Oscillospirales;f__Oscillospiraceae;g__Colidextribacter;s__
OTU_417	0	0	0	0	0	3	1	0	0	2	0	3	0	0	0	0	6	0	0	0	0	0	1	2	1	0	4	1	1	6	0	0	0	0	0	0	0	0	0	0	0	1	k__Bacteria;p__Proteobacteria;c__Gammaproteobacteria;o__Oceanospirillales;f__Halomonadaceae;g__Halomonas;s__Halomonas_sp_1513
OTU_420	6	0	3	0	0	0	0	0	0	0	0	0	0	0	0	1	3	0	0	0	0	0	0	0	0	0	0	0	0	0	0	0	0	0	0	0	3	0	0	0	0	0	k__Bacteria;p__Actinobacteriota;c__Actinobacteria;o__Frankiales;f__Geodermatophilaceae;g__Geodermatophilus;s__
OTU_422	0	0	0	0	0	0	0	0	0	0	0	0	0	3	6	0	0	0	0	0	0	0	0	0	0	0	0	0	0	0	2	6	4	3	8	2	6	3	5	6	8	0	k__Bacteria;p__Cyanobacteria;c__Cyanobacteriia;o__Chloroplast;f__unidentified_Chloroplast;g__unidentified_Chloroplast;s__Phalacroma_mitra
OTU_424	0	2	7	11	2	0	9	0	0	4	0	0	0	0	0	0	0	0	2	0	0	0	5	2	0	0	0	0	0	0	0	0	0	0	0	0	3	0	0	0	0	0	k__Bacteria
OTU_427	0	0	0	0	0	0	0	0	0	0	0	0	0	2	2	0	0	0	0	0	0	0	0	0	0	0	0	0	0	0	4	4	1	0	0	1	2	0	0	0	1	0	k__Bacteria;p__Verrucomicrobiota;c__Verrucomicrobiae;o__Pedosphaerales;f__Pedosphaeraceae;g__SCGC_AAA164-E04;s__
OTU_428	0	0	0	0	7	0	6	0	0	0	0	0	0	0	0	24	0	0	0	0	0	0	0	0	0	6	0	0	0	0	0	0	0	0	0	0	0	0	0	0	0	28	k__Bacteria;p__Desulfobacterota;c__Desulfovibrionia;o__Desulfovibrionales;f__Desulfovibrionaceae;g__Desulfovibrio;s__Desulfovibrio_fairfieldensis
OTU_429	0	0	0	0	0	0	0	0	0	0	0	0	0	0	0	1	6	0	0	0	0	0	0	0	0	8	0	0	0	0	0	0	0	0	0	0	0	0	0	0	0	8	k__Bacteria;p__unidentified_Bacteria;c__Clostridia;o__Oscillospirales;f__Oscillospiraceae;g__;s__
OTU_432	2	0	0	0	0	0	0	0	0	0	0	0	0	0	0	0	41	7	0	0	0	0	0	0	0	0	0	0	0	0	0	0	0	0	0	0	0	0	0	0	0	2	k__Bacteria;p__Proteobacteria;c__Alphaproteobacteria;o__Caulobacterales;f__Hyphomonadaceae;g__Hirschia;s__
OTU_438	0	0	0	1	0	3	32	8	0	3	0	0	0	0	0	0	5	0	0	0	0	3	3	8	8	18	0	0	0	0	0	0	0	0	0	0	0	0	0	0	0	0	k__Bacteria;p__Firmicutes;c__Clostridia;o__Lachnospirales;f__Lachnospiraceae;g__[Eubacterium]_hallii_group;s__
OTU_440	0	0	0	0	0	0	0	0	0	1	0	0	0	0	0	0	0	0	0	0	0	0	4	0	4	0	0	1	0	0	0	0	4	1	0	0	0	0	0	5	5	0	k__Bacteria
OTU_441	0	0	0	0	0	4	0	2	0	2	3	2	0	0	0	0	0	0	0	1	0	2	0	5	1	0	4	2	3	4	0	0	0	0	0	0	0	0	0	0	0	0	k__Bacteria;p__Actinobacteriota;c__Actinobacteria;o__Nitriliruptorales;f__Nitriliruptoraceae
OTU_444	0	0	5	0	0	4	0	0	0	5	0	1	4	0	0	0	0	2	0	3	0	0	2	2	2	3	10	5	8	25	0	0	0	0	0	0	0	0	0	0	0	0	k__Bacteria;p__Actinobacteriota;c__WCHB1-81;o__;f__;g__;s__
OTU_445	0	0	0	0	0	0	0	0	0	0	0	0	0	0	0	0	0	0	0	0	0	0	17	0	0	0	0	0	0	34	0	0	0	0	0	0	0	0	0	0	18	0	k__Bacteria
OTU_446	0	0	87	2	0	0	0	0	1	2	0	0	0	0	0	0	5	0	5	0	0	1	0	0	0	0	2	3	0	1	0	2	0	0	2	0	0	0	0	0	0	0	k__Bacteria;p__Actinobacteriota;c__Actinobacteria;o__Micrococcales;f__Micrococcaceae;g__Kocuria;s__Kocuria_palustris
OTU_447	0	0	0	0	0	0	0	0	0	0	0	0	0	0	0	0	0	0	0	0	0	0	0	7	0	0	0	0	2	0	0	0	2	0	0	0	0	2	0	0	19	0	k__Bacteria
OTU_448	0	0	0	0	0	0	0	3	0	0	0	0	0	0	0	0	0	0	0	0	0	0	0	2	4	1	6	0	0	5	0	0	0	0	0	0	0	0	0	0	0	0	k__Bacteria;p__unidentified_Bacteria;c__Spirochaetia;o__Spirochaetales;f__Spirochaetaceae;g__;s__
OTU_450	116	0	0	0	5	3	3	0	0	0	0	0	0	0	1	0	42	44	0	0	0	0	0	0	2	0	2	0	0	2	0	1	0	0	0	0	0	0	0	0	0	10	k__Bacteria;p__unidentified_Bacteria;c__Alphaproteobacteria;o__Rhizobiales;f__Xanthobacteraceae;g__;s__
OTU_453	0	0	0	0	0	6	0	3	0	2	0	3	0	0	0	0	0	0	0	0	0	2	0	8	4	0	4	5	4	12	0	0	0	0	0	0	0	0	0	0	0	0	k__Bacteria;p__Chloroflexi;c__Dehalococcoidia;o__GIF9;f__AB-539-J10;g__;s__
OTU_455	0	0	0	0	14	0	11	0	0	1	0	0	0	0	0	0	0	0	0	0	0	0	0	0	0	0	0	0	0	0	0	0	0	0	0	0	0	0	0	3	21	0	k__Bacteria;p__Firmicutes;c__Clostridia;o__Lachnospirales;f__Lachnospiraceae;g__Lachnoanaerobaculum;s__
OTU_463	72	0	0	0	0	0	0	0	0	0	0	0	0	0	0	0	16	40	0	0	0	0	0	0	0	0	0	0	0	1	0	0	0	0	0	0	0	0	0	0	0	2	k__Bacteria;p__unidentified_Bacteria;c__Thermoleophilia;o__Gaiellales;f__;g__;s__
OTU_473	0	0	0	0	0	0	0	0	0	0	0	0	0	8	3	0	0	0	0	0	0	0	0	0	0	3	0	0	0	0	3	5	0	1	6	0	1	1	1	4	2	0	k__Bacteria;p__unidentified_Bacteria;c__Alphaproteobacteria;o__;f__;g__;s__
OTU_474	0	0	0	0	0	0	0	0	0	0	0	0	0	34	3	0	0	0	0	0	0	0	0	1	0	0	0	0	6	0	0	0	0	0	0	0	1	0	0	0	0	0	k__Bacteria;p__Bacteroidota;c__Bacteroidia;o__Flavobacteriales;f__Weeksellaceae
OTU_475	0	0	6	0	0	0	0	0	0	0	0	0	0	0	0	1	3	0	9	0	0	0	0	0	0	8	0	0	0	0	0	0	0	0	0	0	0	0	0	0	0	0	k__Bacteria;p__Actinobacteriota;c__Coriobacteriia;o__Coriobacteriales;f__Eggerthellaceae;g__Enterorhabdus;s__
OTU_476	0	0	0	0	0	0	0	1	0	0	0	0	14	0	0	0	0	0	0	0	0	0	2	2	0	0	0	1	0	6	0	0	0	0	0	0	0	0	0	0	0	0	k__Bacteria;p__Acidobacteriota;c__Aminicenantia;o__Aminicenantales;f__;g__;s__
OTU_477	0	0	5	0	89	0	42	0	0	0	0	0	0	0	0	0	0	0	4	0	2	0	0	0	0	0	0	0	0	0	0	0	0	0	0	0	0	0	0	11	0	0	k__Bacteria;p__Bacteroidota;c__Bacteroidia;o__Bacteroidales;f__Prevotellaceae;g__Prevotella;s__Prevotella_melaninogenica
OTU_478	0	0	0	0	4	0	3	0	0	0	0	0	0	17	89	12	2	0	0	0	0	2	0	1	0	0	0	0	0	0	5	3	5	0	0	0	0	0	0	0	0	2	k__Bacteria;p__Proteobacteria;c__Gammaproteobacteria;o__Pseudomonadales;f__Pseudomonadaceae;g__Pseudomonas;s__Pseudomonas_stutzeri
OTU_479	0	0	0	0	0	0	0	0	0	0	0	0	0	0	5	0	0	0	0	0	0	0	0	0	0	0	0	0	0	0	0	2	0	2	2	0	0	1	0	2	0	0	k__Bacteria;p__Proteobacteria;c__Alphaproteobacteria;o__Rhodospirillales;f__AEGEAN-169_marine_group;g__unidentified_AEGEAN-169_marine_group;s__alpha_proteobacterium_HIMB59
OTU_480	0	18	0	0	0	0	0	0	0	0	0	0	0	0	0	0	3	0	0	0	0	0	0	3	1	12	0	0	0	0	0	0	0	0	0	0	0	0	0	0	0	0	k__Bacteria;p__Proteobacteria;c__Gammaproteobacteria;o__Burkholderiales;f__Sutterellaceae;g__Parasutterella;s__
OTU_481	0	4	0	0	0	0	0	0	0	0	0	0	0	0	0	0	10	0	8	0	0	0	0	0	0	1	0	0	0	0	0	0	0	0	0	0	0	0	0	0	0	9	k__Bacteria;p__Bacteroidota;c__Bacteroidia;o__Bacteroidales;f__Rikenellaceae;g__Alistipes;s__
OTU_482	0	0	7	10	2	0	0	0	0	0	0	0	0	0	0	3	1	0	0	13	0	0	0	0	0	17	0	0	0	0	0	0	0	0	0	1	0	0	0	0	0	2	k__Bacteria;p__Firmicutes;c__Clostridia;o__Oscillospirales;f__Oscillospiraceae;g__Intestinimonas;s__
OTU_483	0	0	0	0	0	5	0	0	0	4	6	0	0	0	0	0	0	0	0	0	0	3	4	2	1	0	7	9	0	67	0	0	0	0	0	0	0	0	0	0	0	0	k__Bacteria;p__Chloroflexi;c__Dehalococcoidia;o__GIF9;f__AB-539-J10;g__SCGC-AB-539-J10;s__
OTU_484	0	37	3	0	0	0	0	0	1	0	0	0	0	0	0	0	0	0	1	0	0	0	0	0	0	5	0	0	0	0	0	0	0	0	0	0	0	0	0	0	0	3	k__Bacteria;p__Bacteroidota;c__Bacteroidia;o__Bacteroidales;f__Muribaculaceae;g__;s__
OTU_490	0	0	0	0	0	1	0	0	0	0	0	0	0	3	3	0	0	0	0	0	0	0	0	2	0	2	0	0	0	0	1	7	3	2	3	0	1	6	0	1	1	0	k__Bacteria;p__Cyanobacteria;c__Cyanobacteriia;o__Synechococcales;f__Cyanobiaceae;g__Synechococcus_CC9902;s__
OTU_491	7	0	0	0	0	0	0	0	0	0	0	0	0	0	0	0	11	2	0	0	0	0	0	0	0	0	0	0	0	0	0	0	0	0	0	0	0	0	0	0	0	4	k__Bacteria;p__Proteobacteria;c__Alphaproteobacteria;o__Rhizobiales;f__unidentified_Rhizobiales;g__Nordella;s__
OTU_495	15	0	0	4	0	4	0	0	0	2	0	3	0	0	0	0	17	11	0	0	0	0	2	2	0	0	1	4	0	1	0	0	24	0	0	0	0	0	0	4	0	3	k__Bacteria;p__Actinobacteriota;c__Actinobacteria;o__Streptomycetales;f__Streptomycetaceae;g__Streptomyces
OTU_498	0	0	19	0	0	0	0	0	0	0	0	0	0	1	11	0	1	0	0	0	0	0	0	0	0	0	0	0	4	1	0	1	0	0	1	0	0	0	0	0	0	4	k__Bacteria;p__Proteobacteria;c__Alphaproteobacteria;o__Rhizobiales;f__Rhizobiaceae;g__Allorhizobium-Neorhizobium-Pararhizobium-Rhizobium;s__Rhizobium_mesosinicum
OTU_500	0	0	0	0	0	0	0	0	0	0	0	0	0	3	1	0	0	0	0	0	0	0	0	0	0	6	0	0	0	0	0	5	2	0	5	0	0	2	4	2	3	0	k__Bacteria
OTU_501	14	0	0	0	0	0	0	0	0	0	0	0	0	0	0	4	8	6	0	0	0	0	0	0	0	0	0	0	0	0	0	0	0	0	0	0	0	0	0	0	0	2	k__Bacteria;p__Myxococcota;c__Polyangia;o__Haliangiales;f__Haliangiaceae;g__Haliangium;s__
OTU_502	0	0	0	0	0	0	0	0	0	0	0	0	0	5	1	0	0	0	0	0	0	0	0	0	0	0	0	0	0	0	4	6	5	1	2	3	3	6	1	2	6	0	k__Bacteria;p__unidentified_Bacteria;c__Gammaproteobacteria;o__Ectothiorhodospirales;f__Ectothiorhodospiraceae;g__;s__
OTU_505	0	0	0	0	0	1	0	7	0	10	0	7	8	0	0	0	0	0	0	0	0	0	0	0	0	0	2	0	1	0	0	0	0	0	0	0	0	0	0	0	0	0	k__Bacteria;p__unidentified_Bacteria;c__Acidimicrobiia;o__Actinomarinales
OTU_506	24	0	0	0	0	0	0	0	0	0	0	0	0	0	0	0	39	6	0	0	0	0	0	0	0	0	0	0	0	0	0	0	0	0	0	0	0	0	0	0	0	8	k__Bacteria;p__Proteobacteria;c__Gammaproteobacteria;o__Steroidobacterales;f__Steroidobacteraceae;g__Steroidobacter;s__
OTU_507	0	0	0	0	0	0	0	0	0	3	0	0	0	0	0	0	0	0	0	0	0	0	0	6	0	0	6	3	5	13	0	0	0	0	0	0	0	0	0	0	0	0	k__Bacteria;p__Chloroflexi;c__Dehalococcoidia
OTU_508	0	0	13	4	0	0	0	0	0	1	0	1	0	0	0	1	0	0	0	0	0	0	0	0	0	0	0	0	25	0	0	0	0	0	0	0	0	0	0	0	1	3	k__Bacteria;p__Proteobacteria;c__Gammaproteobacteria;o__Alteromonadales;f__Alteromonadaceae;g__Rheinheimera
OTU_512	0	0	3	0	0	0	0	3	0	1	0	0	1	0	0	0	0	0	0	0	0	0	1	3	1	0	2	0	5	8	0	0	0	0	0	0	0	0	0	0	0	0	k__Bacteria;p__unidentified_Bacteria;c__Anaerolineae;o__Anaerolineales;f__Anaerolineaceae
OTU_514	0	0	0	0	0	0	0	0	0	0	0	0	0	4	2	0	0	0	0	0	0	0	0	0	0	0	0	0	0	0	0	6	0	2	2	3	1	3	1	2	4	0	k__Bacteria;p__Proteobacteria;c__Alphaproteobacteria;o__Parvibaculales;f__;g__;s__
OTU_518	0	10	3	0	5	1	3	0	0	5	0	0	0	0	0	0	0	0	3	4	2	0	1	0	0	5	0	0	0	0	0	0	3	0	0	0	0	0	0	0	0	0	k__Bacteria;p__Bacteroidota;c__Bacteroidia;o__Bacteroidales;f__Bacteroidaceae;g__Bacteroides;s__Bacteroides_ovatus
OTU_524	0	0	0	0	0	0	0	0	0	0	0	0	0	4	5	0	0	0	0	0	0	0	0	0	0	4	0	0	0	0	4	11	7	2	8	0	0	7	7	0	6	0	k__Bacteria;p__Proteobacteria;c__Gammaproteobacteria;o__Cellvibrionales;f__Halieaceae;g__OM60(NOR5)_clade;s__
OTU_525	6	0	0	1	0	7	0	0	0	6	0	0	3	0	0	0	10	0	0	0	0	0	2	4	2	1	6	5	2	20	0	0	0	0	0	0	0	0	0	0	0	5	k__Bacteria;p__Proteobacteria;c__Alphaproteobacteria;o__Rhizobiales;f__Methyloligellaceae;g__;s__
OTU_526	4	0	0	0	0	0	0	0	0	0	0	0	0	0	0	0	14	5	0	0	0	0	0	1	0	0	0	0	0	0	0	0	0	0	0	0	0	0	0	0	0	6	k__Bacteria;p__Actinobacteriota;c__Thermoleophilia;o__Gaiellales;f__Gaiellaceae;g__Gaiella;s__
OTU_528	0	0	0	0	4	2	2	0	0	0	0	0	0	0	0	0	9	0	0	0	0	0	0	0	0	5	0	0	0	0	0	0	0	0	0	0	0	0	0	0	0	0	k__Bacteria;p__Firmicutes;c__Clostridia;o__Clostridia_UCG-014;f__;g__;s__
OTU_529	0	0	0	0	0	0	0	0	0	0	0	0	0	3	1	0	0	0	0	0	0	0	0	0	0	0	0	0	0	0	0	0	0	0	0	0	2	2	0	1	5	0	k__Bacteria;p__Proteobacteria;c__Gammaproteobacteria;o__Alteromonadales;f__Idiomarinaceae;g__Idiomarina;s__Idiomarina_sp_OT37-5b
OTU_531	1	0	0	0	0	0	0	6	0	0	0	4	0	0	0	0	3	3	0	0	0	0	0	0	0	229	0	0	0	0	0	0	0	0	0	0	0	0	0	0	0	0	k__Bacteria;p__Proteobacteria;c__Gammaproteobacteria;o__Steroidobacterales;f__Woeseiaceae;g__Woeseia;s__
OTU_532	2	0	0	0	0	0	0	0	0	3	1	0	0	0	0	0	0	0	0	3	0	3	0	0	0	0	0	0	0	0	0	0	0	0	0	0	0	0	0	2	14	0	k__Bacteria;p__Actinobacteriota;c__Actinobacteria;o__Corynebacteriales;f__Corynebacteriaceae;g__Corynebacterium;s__Corynebacterium_imitans
OTU_533	0	0	0	0	0	0	0	0	0	0	0	0	0	3	2	0	0	0	0	0	0	0	0	0	0	0	0	0	0	0	2	6	1	0	2	3	1	3	3	4	2	0	k__Bacteria;p__Actinobacteriota;c__Acidimicrobiia;o__Microtrichales;f__Microtrichaceae;g__Sva0996_marine_group;s__
OTU_538	11	0	0	0	0	0	0	0	0	0	0	0	0	0	0	0	13	3	0	0	0	0	0	0	0	0	0	0	0	0	0	0	0	0	0	0	0	0	0	0	0	0	k__Bacteria;p__Proteobacteria;c__Gammaproteobacteria;o__Burkholderiales;f__A21b;g__;s__
OTU_542	0	0	3	0	0	4	0	9	0	4	0	0	2	0	0	0	0	0	3	1	0	0	0	4	0	15	4	0	3	0	0	0	0	0	0	0	0	0	0	0	0	0	k__Bacteria;p__Bacteroidota;c__Ignavibacteria;o__Ignavibacteriales;f__PHOS-HE36;g__;s__
OTU_543	0	0	0	0	7	0	5	3	0	1	2	0	0	0	0	0	0	0	0	0	0	0	4	0	0	0	0	12	0	0	0	0	0	0	2	0	0	0	0	0	0	0	k__Bacteria;p__Firmicutes;c__Bacilli;o__Lactobacillales;f__Lactobacillaceae;g__Lactobacillus;s__Lactobacillus_salivarius
OTU_544	0	0	0	0	0	0	0	0	0	1	4	0	0	8	0	0	0	0	0	0	0	0	0	2	0	0	0	0	24	0	0	0	0	0	0	3	4	0	0	3	0	0	k__Bacteria;p__Firmicutes;c__Bacilli;o__Lactobacillales;f__Carnobacteriaceae;g__Atopostipes;s__
OTU_545	0	0	0	0	0	0	0	0	0	0	0	0	0	6	3	0	0	0	0	0	0	0	0	0	0	0	0	0	0	0	1	4	3	0	5	2	4	1	1	2	3	0	k__Bacteria;p__unidentified_Bacteria;c__Alphaproteobacteria;o__Defluviicoccales;f__;g__;s__
OTU_546	0	7	5	2	0	0	0	0	3	0	0	0	0	0	0	0	5	0	6	0	0	0	0	0	0	7	0	0	0	0	0	0	0	0	0	0	0	0	0	0	0	2	k__Bacteria;p__Firmicutes;c__Clostridia;o__Oscillospirales;f__Oscillospiraceae;g__Colidextribacter;s__
OTU_552	18	0	0	0	0	0	0	0	0	0	0	0	0	0	0	0	27	13	0	0	0	0	0	2	0	0	0	0	4	0	0	0	0	0	0	0	0	0	0	0	0	3	k__Bacteria;p__Proteobacteria;c__Gammaproteobacteria;o__Burkholderiales;f__Nitrosomonadaceae;g__MND1;s__
OTU_554	0	0	0	0	0	2	0	0	0	0	2	10	2	0	0	0	0	0	0	0	0	0	2	3	19	0	9	3	7	132	0	0	0	0	0	0	0	0	0	0	0	0	k__Bacteria;p__Acidobacteriota;c__Aminicenantia;o__Aminicenantales;f__;g__;s__
OTU_556	0	0	0	0	0	0	0	0	0	0	0	0	0	0	2	0	0	0	0	0	0	0	0	0	0	4	0	0	0	0	0	2	0	0	1	0	0	0	1	3	0	0	k__Bacteria;p__Actinobacteriota;c__Acidimicrobiia;o__Microtrichales;f__Microtrichaceae;g__Sva0996_marine_group;s__
OTU_557	0	0	18	0	0	0	0	0	0	0	0	0	0	0	0	0	8	0	0	0	0	0	0	0	0	0	0	0	0	0	0	0	0	0	0	0	0	0	0	0	0	3	k__Bacteria;p__Proteobacteria;c__Alphaproteobacteria;o__Rhizobiales;f__Rhizobiaceae;g__Allorhizobium-Neorhizobium-Pararhizobium-Rhizobium
OTU_559	1	0	3	2	0	0	0	0	0	0	0	0	0	0	0	3	2	0	0	0	0	0	0	4	0	0	0	0	0	0	0	0	0	0	0	0	0	0	0	0	0	0	k__Bacteria;p__Proteobacteria;c__Gammaproteobacteria;o__Aeromonadales;f__Aeromonadaceae;g__Aeromonas;s__Aeromonas_veronii
OTU_560	0	0	0	0	0	0	0	4	0	7	0	0	0	0	0	0	0	0	0	31	0	1	0	0	1	0	0	0	0	0	0	0	0	0	0	0	0	0	0	0	0	0	k__Bacteria;p__Bacteroidota;c__Bacteroidia;o__Bacteroidales;f__Bacteroidaceae;g__Bacteroides;s__Bacteroides_massiliensis
OTU_561	0	0	0	0	34	0	0	0	0	5	2	0	0	0	0	0	0	0	0	0	0	0	0	2	2	20	0	0	0	0	0	0	4	0	0	0	0	0	0	0	0	0	k__Bacteria;p__Bacteroidota;c__Bacteroidia;o__Bacteroidales;f__Bacteroidaceae;g__Bacteroides;s__Bacteroides_uniformis
OTU_565	0	0	2	0	0	0	11	0	0	0	0	0	0	0	0	0	0	0	0	0	0	0	0	1	0	0	0	0	2	0	0	0	0	2	0	0	0	0	0	0	0	0	k__Bacteria
OTU_568	0	0	0	0	0	0	0	2	0	3	0	0	0	0	0	0	0	0	0	0	0	2	1	4	4	35	0	1	0	0	0	0	2	0	0	0	0	0	0	0	0	0	k__Bacteria;p__Firmicutes;c__Clostridia;o__Lachnospirales;f__Lachnospiraceae;g__Lachnospira;s__
OTU_572	0	0	13	0	0	0	0	0	0	0	1	0	1	0	14	3	6	0	0	0	0	0	0	3	0	4	0	0	1	3	0	2	0	0	0	0	0	0	0	0	0	0	k__Bacteria;p__Proteobacteria;c__Alphaproteobacteria;o__Rhizobiales;f__Rhizobiaceae;g__Allorhizobium-Neorhizobium-Pararhizobium-Rhizobium
OTU_574	3	0	0	0	5	0	2	0	0	0	0	0	0	0	0	0	18	7	0	0	0	0	0	0	0	0	0	0	0	0	0	0	0	0	0	0	0	0	0	0	0	8	k__Bacteria;p__Actinobacteriota;c__MB-A2-108;o__;f__;g__;s__
OTU_583	0	0	0	0	0	0	0	0	0	0	0	0	0	9	0	0	0	0	0	0	0	0	0	0	0	0	0	0	0	0	1	9	0	1	1	0	0	8	0	1	2	0	k__Bacteria;p__Proteobacteria;c__Alphaproteobacteria;o__Thalassobaculales;f__Nisaeaceae;g__;s__
OTU_585	1	0	0	0	0	2	0	2	0	0	0	0	5	0	0	0	0	0	0	2	0	0	0	0	0	45	0	0	3	2	0	0	0	0	0	0	0	0	0	0	0	0	k__Bacteria;p__unidentified_Bacteria;c__Alphaproteobacteria;o__Kiloniellales;f__Kiloniellaceae;g__;s__
OTU_593	0	0	2	0	0	0	0	1	0	0	0	18	5	0	0	0	0	0	0	3	0	0	0	0	18	0	0	0	0	0	0	0	0	0	0	0	0	0	0	0	0	0	k__Bacteria;p__unidentified_Bacteria;c__Gammaproteobacteria;o__unidentified_Gammaproteobacteria;f__unidentified_Gammaproteobacteria;g__;s__
OTU_596	0	0	0	0	0	3	4	0	0	6	0	0	0	0	0	0	2	0	0	0	0	0	0	0	1	34	0	0	0	0	0	0	0	0	0	0	0	0	0	0	0	0	k__Bacteria;p__Bacteroidota;c__Bacteroidia;o__Bacteroidales;f__Bacteroidaceae;g__Bacteroides;s__Bacteroides_coprocola
OTU_597	1	0	0	0	3	0	2	4	0	0	0	0	0	0	0	0	9	3	0	0	0	0	0	0	0	0	0	0	0	0	0	0	0	0	0	0	0	0	0	0	0	0	k__Bacteria
OTU_605	0	0	0	0	5	7	3	2	0	10	0	0	0	0	0	0	3	0	0	0	0	0	0	0	2	0	0	0	0	0	0	0	0	0	0	0	0	0	0	0	0	0	k__Bacteria;p__Bacteroidota;c__Bacteroidia;o__Bacteroidales;f__Bacteroidaceae;g__Bacteroides;s__Bacteroides_plebeius
OTU_609	0	0	2	0	0	13	0	0	0	4	0	0	0	0	0	0	0	0	0	1	0	0	0	0	2	84	0	0	0	0	0	0	0	0	0	0	0	0	0	0	0	0	k__Bacteria;p__Desulfobacterota;c__Desulfuromonadia;o__Sva1033;f__;g__;s__
OTU_611	0	0	0	0	0	0	0	1	0	3	1	1	0	0	0	0	0	0	0	4	0	0	0	3	6	0	1	0	3	63	0	0	0	0	0	0	0	0	0	0	0	0	k__Bacteria;p__Aerophobota;c__Aerophobia;o__Aerophobales;f__;g__;s__
OTU_613	0	6	3	0	0	0	0	0	0	0	0	0	0	0	0	2	23	0	6	0	0	0	0	0	0	10	0	0	0	0	0	0	0	0	0	0	0	0	0	0	0	13	k__Bacteria;p__Actinobacteriota;c__Coriobacteriia;o__Coriobacteriales;f__Eggerthellaceae;g__Enterorhabdus;s__
OTU_618	0	0	0	0	0	0	0	10	0	2	0	0	0	0	0	0	0	0	0	0	0	0	0	0	0	0	0	1	0	0	0	0	0	0	0	0	0	0	0	0	12	0	k__Bacteria;p__Firmicutes;c__Clostridia;o__Peptostreptococcales-Tissierellales;f__unidentified_Peptostreptococcales-Tissierellales;g__Anaerococcus;s__
OTU_619	0	0	0	0	0	0	0	1	0	5	0	0	0	0	0	0	0	0	0	0	0	4	0	0	1	0	6	0	0	7	0	0	0	0	0	0	0	0	0	0	0	0	k__Bacteria;p__Bacteroidota;c__Bacteroidia;o__Bacteroidales;f__SB-5;g__;s__
OTU_623	33	0	0	0	8	0	4	0	0	0	0	0	0	0	0	0	18	18	0	0	0	0	0	0	0	0	0	0	0	0	0	0	0	0	0	0	0	0	0	0	0	6	k__Bacteria;p__unidentified_Bacteria;c__unidentified_Bacteria;o__Gemmatimonadales;f__Gemmatimonadaceae;g__;s__
OTU_625	0	0	0	0	0	0	0	0	0	0	0	0	0	0	0	0	0	0	0	0	0	0	0	0	0	0	0	0	0	0	1	8	1	0	2	1	0	0	2	0	0	0	k__Bacteria;p__Cyanobacteria;c__Cyanobacteriia;o__Chloroplast;f__unidentified_Chloroplast;g__unidentified_Chloroplast;s__Micromonas_commoda
OTU_632	0	0	3	1	0	0	0	0	0	0	0	0	0	0	0	0	11	0	0	0	0	0	0	0	0	88	0	0	0	0	0	0	0	0	0	0	0	0	0	0	0	0	k__Bacteria;p__Proteobacteria;c__Alphaproteobacteria;o__Sphingomonadales;f__Sphingomonadaceae
OTU_634	0	0	0	2	0	0	0	0	0	0	0	0	0	0	0	0	0	0	0	0	0	0	7	0	0	0	0	0	0	3	0	0	0	0	0	0	0	0	0	0	11	0	k__Bacteria
OTU_635	0	0	0	0	0	6	0	6	0	0	0	13	7	0	0	0	1	0	0	0	0	0	0	5	0	28	1	2	6	5	0	0	0	0	0	0	0	0	0	0	0	0	k__Bacteria;p__Proteobacteria;c__Gammaproteobacteria;o__Burkholderiales;f__Nitrosomonadaceae;g__Nitrosospira
OTU_637	0	1	0	0	0	3	0	2	0	3	0	0	0	0	0	0	0	0	0	0	0	3	4	4	1	0	0	2	0	0	0	0	0	0	0	0	0	0	0	0	0	0	k__Bacteria;p__Proteobacteria;c__Gammaproteobacteria;o__Burkholderiales;f__Sutterellaceae;g__Sutterella;s__
OTU_641	0	0	0	0	0	2	0	4	0	14	0	8	19	0	0	0	0	0	0	3	0	0	0	2	0	12	22	4	0	13	0	0	0	0	0	0	0	0	0	0	0	0	k__Bacteria;p__unidentified_Bacteria;c__Acidimicrobiia;o__Actinomarinales;f__;g__;s__
OTU_644	0	0	3	0	0	8	0	0	0	0	0	0	0	0	0	0	0	0	0	0	0	0	8	0	0	0	0	0	0	0	0	0	0	0	0	0	0	0	0	0	3	0	k__Bacteria
OTU_648	9	0	0	0	0	0	0	0	0	0	0	0	0	0	0	0	6	41	0	0	0	0	0	0	0	0	0	0	0	0	0	0	0	0	0	0	0	0	0	0	0	0	k__Bacteria;p__unidentified_Bacteria;c__unidentified_Bacteria;o__Gemmatimonadales;f__Gemmatimonadaceae;g__;s__
OTU_649	0	0	0	0	0	2	0	0	0	3	0	0	0	0	0	0	0	0	0	0	0	3	0	5	2	0	0	0	0	0	0	0	0	0	0	0	0	0	0	0	0	0	k__Bacteria;p__Proteobacteria;c__Gammaproteobacteria;o__Xanthomonadales;f__Xanthomonadaceae;g__Pseudoxanthomonas;s__Pseudoxanthomonas_taiwanensis
OTU_655	0	0	0	0	0	0	0	0	0	0	0	5	0	0	0	0	0	0	0	0	0	0	0	1	4	0	0	0	0	34	0	0	0	0	0	0	0	0	0	0	0	0	k__Bacteria;p__Aerophobota;c__Aerophobia;o__Aerophobales;f__;g__;s__
OTU_659	2	0	0	0	0	0	0	0	0	0	0	0	0	0	0	2	3	0	0	0	0	0	0	0	0	0	0	0	0	58	0	0	0	0	0	0	0	0	0	0	1	1	k__Bacteria;p__Proteobacteria;c__Alphaproteobacteria;o__Sphingomonadales;f__Sphingomonadaceae;g__MN_122.2a;s__
OTU_669	0	0	10	0	0	0	0	0	0	0	0	0	0	0	0	3	0	0	2	0	0	0	0	0	0	14	0	0	0	0	0	0	0	0	0	0	0	0	0	0	0	1	k__Bacteria;p__Bacteroidota;c__Bacteroidia;o__Bacteroidales;f__Muribaculaceae;g__;s__
OTU_673	0	0	0	0	0	0	0	0	0	0	0	0	0	8	7	0	0	0	0	0	0	0	0	0	0	0	0	0	0	0	6	11	12	4	12	9	6	4	4	4	10	0	k__Bacteria;p__Proteobacteria;c__Alphaproteobacteria;o__Rhodospirillales;f__AEGEAN-169_marine_group;g__;s__
OTU_679	0	0	0	0	0	3	0	4	0	3	0	0	0	0	0	0	0	0	0	0	0	0	1	6	3	14	0	0	0	0	0	0	0	0	0	0	0	0	0	0	0	0	k__Bacteria;p__Firmicutes;c__Clostridia;o__Oscillospirales;f__Oscillospiraceae;g__NK4A214_group;s__
OTU_684	0	0	0	0	0	0	0	0	0	0	0	4	0	0	0	0	0	0	0	0	0	1	2	2	4	0	6	1	0	21	0	0	0	0	0	0	0	0	0	0	0	0	k__Bacteria;p__Chloroflexi;c__Dehalococcoidia;o__GIF3;f__;g__;s__
OTU_685	0	0	18	0	0	0	2	0	0	0	0	0	0	0	0	5	0	0	2	2	0	0	0	0	0	0	0	0	0	0	0	0	0	0	0	0	0	0	0	0	0	0	k__Bacteria;p__Proteobacteria;c__Gammaproteobacteria;o__Burkholderiales;f__Comamonadaceae;g__Delftia;s__Delftia_acidovorans
OTU_692	0	0	0	0	9	0	33	0	0	1	0	0	0	0	0	0	1	0	0	0	0	0	0	0	0	9	0	0	0	0	0	0	0	0	0	1	0	0	0	0	0	0	k__Bacteria;p__Firmicutes;c__Clostridia;o__Lachnospirales;f__Lachnospiraceae;g__Anaerostipes;s__Anaerostipes_hadrus
OTU_694	2	0	19	0	0	0	0	0	0	0	0	0	0	0	0	3	6	0	1	2	0	0	0	11	0	0	0	0	7	0	0	0	0	0	0	0	0	0	0	0	9	4	k__Bacteria;p__Proteobacteria;c__Gammaproteobacteria;o__Burkholderiales;f__Oxalobacteraceae;g__Massilia;s__Massilia_timonae
OTU_699	0	0	0	0	0	3	0	1	0	7	0	0	0	0	0	0	1	0	0	0	0	2	1	1	2	12	0	0	0	0	0	0	0	0	0	0	0	0	0	0	0	0	k__Bacteria;p__Firmicutes;c__Clostridia;o__Lachnospirales;f__Lachnospiraceae;g__Lachnoclostridium;s__
OTU_701	0	0	0	0	0	0	0	0	0	0	0	0	0	0	0	11	0	0	0	0	0	0	0	0	0	16	0	0	0	0	5	0	0	3	0	0	0	0	0	0	0	1	k__Bacteria;p__Firmicutes;c__Bacilli;o__Lactobacillales;f__Lactobacillaceae;g__Lactobacillus;s__Lactobacillus_mucosae
OTU_704	0	0	0	0	0	0	0	17	0	0	0	0	0	0	0	0	0	0	0	0	0	0	2	8	0	0	0	0	0	0	0	0	0	0	0	0	0	0	0	0	0	0	k__Bacteria;p__Firmicutes;c__Bacilli;o__Mycoplasmatales;f__Mycoplasmataceae;g__Mycoplasma;s__Mycoplasmoides_pneumoniae
OTU_705	3	0	0	0	1	0	0	0	0	0	0	0	0	0	0	0	6	3	0	0	0	0	0	0	0	0	0	0	0	0	0	0	0	0	0	0	0	0	0	0	0	1	k__Bacteria;p__Nitrospirota;c__Nitrospira;o__Nitrospirales;f__Nitrospiraceae;g__;s__
OTU_713	0	5	23	0	0	0	0	0	0	0	0	0	0	0	0	0	0	0	17	0	0	0	0	0	0	0	0	0	0	0	0	0	0	0	0	0	0	0	0	0	0	2	k__Bacteria;p__Bacteroidota;c__Bacteroidia;o__Bacteroidales;f__Muribaculaceae;g__;s__
OTU_727	0	0	0	0	0	0	0	0	0	0	0	5	1	0	0	0	0	0	0	0	0	0	0	2	1	0	0	2	0	20	0	0	0	0	0	0	0	0	0	0	0	0	k__Bacteria;p__Desulfobacterota;c__Desulfobacteria;o__Desulfatiglandales;f__Desulfatiglandaceae;g__Desulfatiglans;s__
OTU_729	0	0	0	0	0	0	0	8	0	0	0	8	4	0	0	0	0	0	0	0	0	0	0	0	0	16	0	0	0	0	0	0	0	0	0	0	0	0	0	0	0	0	k__Bacteria;p__unidentified_Bacteria;c__Acidimicrobiia;o__Actinomarinales;f__;g__;s__
OTU_736	0	2	6	0	0	2	3	2	0	4	0	0	0	0	0	4	0	0	1	5	0	0	0	0	0	0	0	0	0	0	0	0	0	0	0	0	0	0	0	0	0	4	k__Bacteria;p__Firmicutes;c__Bacilli;o__Lactobacillales;f__Leuconostocaceae;g__Weissella;s__Weissella_cibaria
OTU_741	0	2	0	0	3	0	0	0	0	0	0	0	0	0	0	0	5	0	0	0	0	0	0	0	0	3	0	0	0	0	0	0	0	0	0	0	0	0	0	0	0	4	k__Bacteria;p__Firmicutes;c__Clostridia;o__Lachnospirales;f__Lachnospiraceae;g__Tuzzerella;s__
OTU_745	6	0	0	0	0	0	0	0	0	0	0	0	0	0	0	0	3	4	0	0	0	0	0	0	0	0	0	0	0	0	0	0	0	0	0	0	0	0	0	0	0	0	k__Bacteria;p__unidentified_Bacteria;c__Alphaproteobacteria;o__Tistrellales;f__Geminicoccaceae;g__;s__
OTU_746	0	0	0	0	0	0	0	0	0	0	0	0	0	0	0	15	0	0	8	0	0	0	0	0	0	13	0	0	0	0	0	0	0	0	0	0	0	0	0	0	0	0	k__Bacteria;p__Bacteroidota;c__Bacteroidia;o__Bacteroidales;f__Rikenellaceae;g__Alistipes;s__
OTU_750	0	0	18	0	0	0	0	0	0	0	0	0	0	0	0	0	0	0	0	2	0	0	0	0	0	0	0	0	0	0	0	0	0	0	0	0	0	0	0	0	4	0	k__Bacteria;p__Firmicutes;c__Bacilli;o__Lactobacillales;f__Aerococcaceae;g__Aerococcus;s__Aerococcus_urinaeequi
OTU_753	18	0	0	0	0	1	0	6	0	2	0	0	1	0	0	0	0	5	0	0	0	1	0	0	0	0	0	0	0	51	0	0	0	0	0	0	0	0	0	0	0	0	k__Bacteria;p__Desulfobacterota;c__Desulfobacteria;o__Desulfobacterales;f__Desulfosarcinaceae;g__SEEP-SRB1;s__
OTU_760	1	0	4	0	0	0	0	1	0	3	0	0	7	0	0	0	0	0	5	0	0	0	0	0	0	74	0	0	0	1	0	0	0	0	0	0	0	0	0	0	0	0	k__Bacteria;p__unidentified_Bacteria;c__Desulfobulbia;o__Desulfobulbales;f__Desulfobulbaceae;g__;s__
OTU_761	14	0	0	0	0	0	0	0	0	0	0	0	0	0	0	0	10	1	0	0	0	0	0	0	0	0	1	0	0	0	0	0	0	0	0	0	0	3	0	0	0	2	k__Bacteria;p__Proteobacteria;c__Alphaproteobacteria;o__Rhizobiales;f__Hyphomicrobiaceae;g__Pedomicrobium;s__
OTU_762	3	0	0	0	0	0	0	0	0	0	0	0	0	0	0	0	13	0	0	0	0	0	0	22	0	0	0	0	0	0	0	0	0	0	0	0	0	0	0	0	0	0	k__Bacteria;p__unidentified_Bacteria;c__Acidimicrobiia;o__Actinomarinales;f__;g__;s__
OTU_771	13	0	0	0	0	0	0	0	0	0	0	0	0	0	0	0	13	9	0	0	0	0	0	0	0	0	0	0	0	0	0	0	0	0	0	0	0	0	0	0	0	5	k__Bacteria;p__Acidobacteriota;c__Blastocatellia;o__Pyrinomonadales;f__Pyrinomonadaceae;g__RB41;s__
OTU_778	0	0	0	0	0	0	0	0	0	0	0	0	0	0	0	0	0	0	0	0	0	0	0	0	0	76	0	3	0	0	0	0	0	0	0	0	1	2	0	0	4	0	k__Bacteria;p__Proteobacteria;c__Alphaproteobacteria;o__Rhodobacterales;f__Rhodobacteraceae
OTU_780	6	0	0	0	10	0	7	0	0	0	0	0	0	0	0	0	14	7	0	0	0	0	0	0	0	0	0	0	0	0	0	0	0	0	0	0	0	0	0	0	0	2	k__Bacteria;p__Nitrospirota;c__Nitrospira;o__Nitrospirales;f__Nitrospiraceae;g__;s__
OTU_784	9	0	0	0	0	0	0	0	0	0	0	1	0	0	0	0	17	4	0	0	0	0	0	0	0	0	0	0	3	0	0	0	0	0	0	0	0	0	0	0	0	3	k__Bacteria;p__Proteobacteria;c__Gammaproteobacteria;o__CCD24;f__;g__;s__
OTU_797	12	0	0	0	0	0	0	0	0	0	0	0	0	0	0	0	18	8	0	0	0	0	0	0	1	0	0	0	0	0	0	0	0	0	0	0	0	0	0	0	0	5	k__Bacteria;p__Methylomirabilota;c__Methylomirabilia;o__Rokubacteriales;f__;g__;s__
OTU_804	1	0	0	0	0	0	0	0	0	0	0	0	0	0	0	0	42	6	0	0	0	0	0	0	0	3	0	0	0	0	0	0	2	0	0	0	0	0	0	0	0	7	k__Bacteria;p__Proteobacteria;c__Gammaproteobacteria;o__Burkholderiales;f__TRA3-20;g__;s__
OTU_805	0	0	0	0	0	3	1	5	0	2	0	0	0	0	0	0	0	0	0	0	0	0	0	3	4	6	0	0	0	0	1	0	0	0	0	0	0	0	0	0	0	0	k__Bacteria;p__Firmicutes;c__Clostridia;o__Oscillospirales;f__Butyricicoccaceae;g__Butyricicoccus;s__
OTU_807	8	0	0	0	0	0	0	0	0	0	0	0	0	0	0	0	7	2	0	0	0	0	0	0	0	0	0	0	0	0	0	0	0	0	0	0	0	0	0	0	0	2	k__Bacteria;p__unidentified_Bacteria;c__Alphaproteobacteria;o__;f__;g__;s__
OTU_810	0	0	0	0	0	0	0	0	0	0	0	0	0	0	0	0	0	0	0	0	0	0	0	0	0	0	0	0	0	0	0	3	0	0	3	0	0	0	3	0	0	0	k__Bacteria;p__Cyanobacteria;c__Cyanobacteriia;o__Chloroplast;f__unidentified_Chloroplast;g__unidentified_Chloroplast;s__Bathycoccus_prasinos
OTU_814	9	0	0	0	0	0	0	0	0	0	0	0	0	0	0	0	0	6	3	2	0	0	0	1	2	0	1	0	0	0	0	0	0	0	0	0	0	0	0	0	0	0	k__Bacteria;p__Campilobacterota;c__Campylobacteria;o__Campylobacterales;f__Sulfurimonadaceae;g__Sulfurimonas;s__
OTU_815	6	0	0	0	0	0	0	0	0	0	0	0	0	0	0	0	19	0	0	0	0	0	0	0	0	0	0	0	0	3	0	0	0	0	0	0	0	0	0	0	0	5	k__Bacteria;p__Proteobacteria;c__Alphaproteobacteria;o__Rhizobiales;f__Hyphomicrobiaceae;g__Pedomicrobium;s__
OTU_818	26	0	0	0	0	0	0	0	0	0	0	0	0	0	0	0	29	15	0	0	0	0	0	0	0	0	0	0	0	0	0	0	0	0	0	0	0	0	0	0	0	6	k__Bacteria;p__Actinobacteriota;c__Acidimicrobiia;o__IMCC26256;f__;g__;s__
OTU_827	3	0	6	0	0	0	0	0	0	0	0	0	0	0	0	0	16	0	0	0	0	0	0	0	0	0	0	0	0	0	0	0	0	0	0	0	0	0	0	0	0	6	k__Bacteria;p__Proteobacteria;c__Gammaproteobacteria;o__Xanthomonadales;f__Xanthomonadaceae;g__Lysobacter;s__Lysobacter_dokdonensis
OTU_828	0	0	0	0	0	5	0	0	0	1	0	0	0	0	0	0	0	0	0	0	0	3	1	5	3	0	0	0	0	0	0	0	0	0	0	0	0	0	0	0	0	0	k__Bacteria;p__Proteobacteria;c__Gammaproteobacteria;o__Burkholderiales;f__Sutterellaceae;g__Sutterella;s__
OTU_831	0	3	2	0	0	0	0	0	0	0	0	0	0	0	0	0	2	0	4	0	0	0	0	0	0	0	0	0	0	0	0	0	0	0	0	0	0	0	0	0	0	5	k__Bacteria;p__Actinobacteriota;c__Coriobacteriia;o__Coriobacteriales;f__Eggerthellaceae
OTU_834	15	0	0	0	0	0	0	7	0	0	0	0	7	0	0	0	0	3	3	1	0	0	0	0	2	0	2	1	0	11	0	0	0	0	0	0	0	0	0	0	0	0	k__Bacteria;p__Desulfobacterota;c__Desulfobacteria;o__Desulfatiglandales;f__Desulfatiglandaceae;g__Desulfatiglans;s__
OTU_836	15	0	5	0	0	0	0	0	0	0	0	0	0	0	0	0	17	12	0	0	0	0	0	0	0	0	0	0	1	0	0	0	0	0	0	0	0	0	0	0	0	5	k__Bacteria;p__Actinobacteriota;c__Actinobacteria;o__Propionibacteriales;f__Propionibacteriaceae;g__Microlunatus;s__
OTU_838	0	0	0	45	0	2	0	61	5	0	1	0	3	0	0	0	2	0	0	0	1	1	2	19	19	0	0	16	6	0	0	2	0	5	38	1	2	0	2	4	3	39	k__Bacteria;p__Firmicutes;c__Bacilli;o__Lactobacillales;f__Lactobacillaceae;g__Lactobacillus
OTU_845	2	0	0	0	0	2	0	0	0	3	0	0	1	0	0	0	0	0	1	0	0	0	0	3	0	1	0	3	0	8	0	0	0	0	0	0	0	0	0	0	0	0	k__Bacteria;p__unidentified_Bacteria;c__Anaerolineae;o__Anaerolineales;f__Anaerolineaceae;g__;s__
OTU_851	0	0	0	0	9	0	7	0	0	0	0	0	0	0	0	0	13	3	0	0	0	0	0	0	0	0	0	0	0	0	0	0	0	0	0	0	0	0	0	0	0	5	k__Bacteria;p__Proteobacteria;c__Alphaproteobacteria;o__Rhizobiales;f__unidentified_Rhizobiales;g__Nordella;s__
OTU_854	52	0	0	0	0	0	0	0	0	0	0	0	0	0	0	1	29	23	0	0	0	0	0	0	0	0	0	0	0	0	0	0	0	0	0	0	0	0	0	0	0	5	k__Bacteria;p__Actinobacteriota;c__Thermoleophilia;o__Solirubrobacterales;f__67-14;g__;s__
OTU_855	22	0	0	1	0	1	0	1	0	10	0	0	1	0	0	0	1	10	0	0	2	0	2	1	0	0	7	1	0	2	0	0	0	0	0	0	0	0	0	0	0	4	k__Bacteria;p__Firmicutes;c__Bacilli;o__Bacillales;f__Bacillaceae;g__Bacillus
OTU_864	0	0	0	0	0	0	0	0	0	0	0	0	0	4	3	0	0	0	0	0	0	0	0	0	0	0	0	0	0	0	0	1	1	1	4	3	4	0	3	1	4	0	k__Bacteria;p__SAR324_clade(Marine_group_B);c__unidentified_SAR324_clade(Marine_group_B);o__unidentified_SAR324_clade(Marine_group_B);f__unidentified_SAR324_clade(Marine_group_B);g__unidentified_SAR324_clade(Marine_group_B);s__SAR324_cluster_bacterium_JCVI-SC_AAA005
OTU_866	0	0	0	0	24	0	36	0	0	0	0	0	0	8	0	0	0	0	0	0	0	0	0	0	0	0	0	0	0	0	0	0	0	0	0	0	0	0	0	0	0	0	k__Bacteria;p__Proteobacteria;c__Gammaproteobacteria;o__Burkholderiales;f__Neisseriaceae;g__Neisseria
OTU_878	0	4	0	0	0	2	0	4	3	5	0	0	0	0	0	0	0	0	0	0	0	4	1	2	2	5	0	0	0	0	0	0	0	0	0	0	0	0	0	0	0	0	k__Bacteria;p__Firmicutes;c__Clostridia;o__Lachnospirales;f__Lachnospiraceae;g__Lachnospiraceae_UCG-004;s__
OTU_880	0	0	0	0	0	1	0	0	0	4	0	1	0	0	0	0	0	0	0	0	0	0	0	5	0	0	3	1	0	11	0	0	0	0	0	0	0	0	0	0	0	0	k__Bacteria
OTU_882	0	13	0	0	0	0	0	0	3	0	0	0	0	0	0	0	5	0	0	0	0	0	0	0	0	9	0	0	0	0	0	0	0	0	0	0	0	0	0	0	0	0	k__Bacteria;p__Firmicutes;c__Clostridia;o__Clostridia_UCG-014;f__;g__;s__
OTU_895	16	0	0	0	0	0	0	0	0	0	0	0	0	0	0	0	27	0	0	0	0	0	0	0	0	0	0	0	0	0	0	0	0	0	0	0	0	0	0	0	0	5	k__Bacteria;p__Proteobacteria;c__Gammaproteobacteria;o__unidentified_Gammaproteobacteria;f__unidentified_Gammaproteobacteria;g__Acidibacter;s__
OTU_908	6	0	0	0	0	0	0	0	0	0	0	0	0	0	0	0	14	5	0	0	0	0	0	0	0	0	0	0	0	0	0	0	0	0	0	0	0	0	0	0	0	8	k__Bacteria;p__Methylomirabilota;c__Methylomirabilia;o__Rokubacteriales;f__;g__;s__
OTU_916	7	0	0	0	0	0	0	0	0	3	0	0	0	0	0	0	6	7	0	0	0	0	0	0	0	0	0	0	0	0	0	0	0	0	0	0	0	0	0	0	0	2	k__Bacteria;p__Chloroflexi;c__Dehalococcoidia;o__S085;f__;g__;s__
OTU_922	0	0	147	0	0	0	0	0	1	1	0	0	0	2	0	0	0	0	7	2	3	0	0	0	4	0	0	3	0	1	0	0	0	0	0	0	0	0	0	0	0	8	k__Bacteria;p__Proteobacteria;c__Alphaproteobacteria;o__Caulobacterales;f__Caulobacteraceae;g__Brevundimonas;s__Brevundimonas_diminuta
OTU_924	0	0	0	0	0	0	0	2	0	2	0	0	1	0	0	0	0	0	0	0	0	0	3	1	3	0	2	4	0	33	0	0	0	0	0	0	0	0	0	0	0	0	k__Bacteria;p__Desulfobacterota;c__Desulfobacteria;o__Desulfatiglandales;f__Desulfatiglandaceae;g__Desulfatiglans;s__
OTU_925	24	0	4	0	0	1	0	0	0	4	0	6	1	0	0	2	21	8	0	0	0	0	0	0	0	0	1	1	3	0	0	0	0	0	0	0	0	0	0	0	0	4	k__Bacteria;p__Actinobacteriota;c__Actinobacteria;o__Micromonosporales;f__Micromonosporaceae
OTU_937	0	0	0	0	0	0	0	0	0	0	0	4	0	0	0	0	0	0	0	0	0	0	0	1	4	0	0	1	3	3	0	0	0	0	0	0	0	0	0	0	0	0	k__Bacteria;p__Actinobacteriota;c__WCHB1-81;o__;f__;g__;s__
OTU_961	3	0	42	0	37	0	51	0	0	0	0	0	0	0	0	10	33	2	3	2	0	0	0	0	0	0	0	0	1	0	0	0	1	0	0	0	0	0	0	0	0	13	k__Bacteria;p__Proteobacteria;c__Alphaproteobacteria;o__Sphingomonadales;f__Sphingomonadaceae;g__Sphingomonas
OTU_962	19	0	65	0	0	0	4	0	0	1	0	3	0	0	0	16	24	8	0	2	0	0	0	1	0	0	0	0	1	0	0	0	0	0	0	0	0	0	0	0	1	7	k__Bacteria;p__Actinobacteriota;c__Actinobacteria;o__Micrococcales;f__Micrococcaceae;g__Arthrobacter
OTU_968	0	0	5	0	0	0	4	0	0	0	0	0	0	0	0	0	0	0	0	0	0	0	3	3	0	0	0	0	0	2	0	0	0	0	0	0	0	2	0	0	1	0	k__Bacteria
OTU_969	0	18	1	0	0	0	0	0	0	0	0	0	0	0	0	2	2	0	1	0	0	0	0	0	0	9	0	0	0	0	0	0	0	0	0	0	0	0	0	0	0	2	k__Bacteria;p__Bacteroidota;c__Bacteroidia;o__Bacteroidales;f__Muribaculaceae;g__;s__
OTU_972	5	0	0	0	5	0	4	0	0	0	0	0	0	0	0	0	3	3	0	0	0	0	0	0	0	0	0	0	0	0	0	0	0	0	0	0	0	0	0	0	0	0	k__Bacteria;p__Acidobacteriota;c__Acidobacteriae;o__Bryobacterales;f__Bryobacteraceae;g__Bryobacter;s__
OTU_988	10	0	0	0	0	0	0	0	0	0	0	0	0	0	0	0	12	3	0	0	0	0	0	0	0	0	0	0	0	0	0	0	0	0	0	0	0	0	0	0	0	0	k__Bacteria;p__unidentified_Bacteria;c__Acidobacteriae;o__Acidobacteriales
OTU_992	12	0	0	0	0	0	0	0	0	0	0	0	0	0	0	0	9	4	0	0	0	0	0	1	0	0	0	0	0	0	0	0	0	0	0	0	0	0	0	0	0	2	k__Bacteria;p__Chloroflexi;c__KD4-96;o__;f__;g__;s__
OTU_995	0	0	0	0	0	0	0	0	0	0	0	0	0	4	0	0	0	0	0	0	0	0	0	0	0	0	0	0	0	0	3	5	2	1	0	0	3	1	1	3	3	0	k__Bacteria;p__Cyanobacteria;c__Cyanobacteriia;o__Chloroplast;f__unidentified_Chloroplast;g__unidentified_Chloroplast;s__Phalacroma_mitra
OTU_1001	5	0	0	0	0	0	0	0	0	0	0	0	0	0	0	0	25	4	0	0	0	0	0	0	0	0	0	0	0	0	0	0	0	0	0	0	0	0	0	0	0	5	k__Bacteria;p__Proteobacteria;c__Gammaproteobacteria;o__Burkholderiales;f__Nitrosomonadaceae;g__MND1;s__
OTU_1003	3	0	0	0	0	0	0	0	0	0	0	0	0	0	0	0	11	3	0	0	0	0	0	0	0	0	0	0	0	0	0	0	0	0	0	0	0	0	0	0	0	1	k__Bacteria;p__Methylomirabilota;c__Methylomirabilia;o__Rokubacteriales;f__;g__;s__
OTU_1009	1	0	43	0	0	0	0	0	0	0	0	0	0	0	2	0	0	0	0	2	0	0	1	0	0	0	1	2	0	9	0	0	0	0	0	0	0	0	0	0	1	0	k__Bacteria;p__Proteobacteria;c__Gammaproteobacteria;o__Burkholderiales;f__Oxalobacteraceae;g__Massilia
OTU_1011	21	0	0	0	0	0	0	0	0	0	0	0	0	0	0	0	6	12	0	0	0	0	0	0	0	0	0	0	2	0	0	0	0	0	0	0	0	0	0	0	0	4	k__Bacteria;p__Myxococcota;c__Myxococcia;o__Myxococcales;f__Myxococcaceae
OTU_1015	7	0	0	0	0	0	0	0	0	0	0	0	0	0	0	0	8	4	0	0	0	0	0	0	0	0	0	0	0	0	0	0	0	0	0	0	0	0	0	0	0	0	k__Bacteria;p__Actinobacteriota;c__Acidimicrobiia;o__IMCC26256;f__;g__;s__
OTU_1016	0	0	0	0	0	0	0	0	0	0	0	0	0	0	0	0	0	0	0	0	0	0	0	0	0	16	5	0	3	0	0	0	0	0	0	0	0	0	0	0	0	0	k__Bacteria;p__unidentified_Bacteria;c__Acidimicrobiia;o__Actinomarinales;f__;g__;s__
OTU_1017	0	0	5	0	0	4	0	6	0	2	0	4	8	0	0	0	0	0	3	0	0	0	1	0	0	23	0	0	4	4	0	0	0	0	0	0	0	0	0	0	0	0	k__Bacteria;p__unidentified_Bacteria;c__Acidimicrobiia;o__Actinomarinales;f__unidentified_Actinomarinales;g__unidentified_Actinomarinales
OTU_1020	0	0	0	0	0	0	0	0	0	0	0	0	0	0	0	0	7	5	0	0	0	0	0	0	0	0	0	0	0	0	0	0	0	0	0	0	0	0	0	0	0	3	k__Bacteria
OTU_1029	0	0	0	0	0	0	0	0	0	0	0	0	0	4360	14	0	1	0	0	0	0	0	0	0	0	0	0	0	0	0	36	61	32	0	0	0	138	0	0	0	0	0	k__Bacteria;p__Actinobacteriota;c__Actinobacteria;o__Bifidobacteriales;f__Bifidobacteriaceae;g__Bifidobacterium;s__Bifidobacterium_breve
OTU_1035	0	3	0	4	0	0	0	0	0	0	0	0	0	0	0	3	5	0	0	0	0	0	0	0	0	10	0	0	0	0	0	0	0	0	0	0	0	0	0	0	0	1	k__Bacteria;p__Firmicutes;c__Clostridia;o__Oscillospirales;f__Oscillospiraceae;g__Oscillibacter;s__
OTU_1043	0	0	0	0	0	0	0	0	0	0	0	0	0	0	0	0	5	5	0	0	0	0	0	0	0	0	0	0	0	0	0	0	0	0	0	0	0	0	0	0	0	5	k__Bacteria
OTU_1047	0	0	22	0	0	0	0	0	0	0	0	0	0	0	5	4	3	0	2	0	0	0	0	0	0	0	0	0	0	0	0	0	0	0	0	0	0	0	0	0	0	0	k__Bacteria;p__Proteobacteria;c__Alphaproteobacteria;o__Caulobacterales;f__Caulobacteraceae;g__Brevundimonas
OTU_1051	3	0	0	2	0	0	2	0	0	0	0	0	0	0	0	0	37	0	0	0	0	0	0	0	0	15	0	0	0	0	0	0	0	0	0	0	0	0	0	0	0	8	k__Bacteria;p__unidentified_Bacteria;c__Acidimicrobiia;o__Microtrichales;f__Ilumatobacteraceae;g__;s__
OTU_1056	0	0	30	0	4	0	15	0	0	0	0	0	0	0	0	0	0	0	0	0	0	0	0	0	0	0	0	0	0	0	0	0	0	0	0	0	0	0	0	0	0	1	k__Bacteria;p__Proteobacteria;c__Gammaproteobacteria;o__Pseudomonadales;f__Moraxellaceae;g__Acinetobacter;s__Acinetobacter_sp_CIP_56.2
OTU_1058	7	0	0	0	0	0	0	0	0	0	0	5	0	0	0	0	5	7	0	0	0	0	0	4	0	0	0	0	3	0	0	0	0	0	0	0	0	0	0	0	0	1	k__Bacteria;p__unidentified_Bacteria;c__Thermoleophilia;o__Gaiellales;f__;g__;s__
OTU_1059	0	2	0	0	0	0	0	0	0	0	0	0	0	0	0	8	5	0	0	0	0	0	0	0	0	7	0	0	0	0	0	0	0	0	0	0	0	0	0	0	0	11	k__Bacteria;p__unidentified_Bacteria;c__Saccharimonadia;o__Saccharimonadales;f__Saccharimonadaceae;g__Candidatus_Saccharimonas;s__
OTU_1061	2	0	2	0	0	0	0	15	0	0	0	0	2	0	0	0	0	1	0	0	0	0	0	4	4	0	0	0	0	14	0	0	0	0	0	0	0	0	0	0	0	0	k__Bacteria;p__unidentified_Bacteria;c__Gammaproteobacteria;o__Thiotrichales;f__Thiotrichaceae;g__;s__
OTU_1070	7	0	0	0	0	0	0	0	0	0	0	0	0	0	0	0	10	1	0	0	0	0	0	0	0	0	0	0	0	0	0	0	0	0	0	0	0	0	0	0	0	4	k__Bacteria;p__Actinobacteriota;c__Thermoleophilia;o__Solirubrobacterales;f__67-14;g__;s__
OTU_1077	0	0	0	0	0	2	0	1	0	1	0	0	0	0	0	0	1	0	0	0	0	3	0	3	3	0	0	0	0	0	0	0	0	0	0	0	0	0	0	0	0	0	k__Bacteria;p__Firmicutes;c__Clostridia;o__Oscillospirales;f__Ruminococcaceae;g__Ruminococcus;s__Ruminococcus_bicirculans
OTU_1080	4	0	0	0	0	0	0	0	0	0	0	1	0	0	0	0	0	3	0	0	0	0	0	0	0	0	0	0	0	4	0	0	0	0	0	0	0	0	0	0	0	0	k__Bacteria;p__unidentified_Bacteria;c__Desulfobacteria;o__Desulfobacterales;f__Desulfosarcinaceae;g__;s__
OTU_1081	0	0	0	0	0	0	0	0	0	0	0	0	0	3	0	0	0	0	0	0	0	0	0	0	0	0	0	0	0	0	1	0	3	2	0	0	3	1	0	0	0	0	k__Bacteria;p__Proteobacteria;c__Gammaproteobacteria;o__SAR86_clade;f__;g__;s__
OTU_1085	12	0	0	0	0	0	0	0	0	0	0	0	0	0	0	0	9	10	0	0	0	0	0	0	0	0	0	0	0	0	0	0	0	0	0	0	0	0	0	0	0	1	k__Bacteria;p__unidentified_Bacteria;c__Thermoleophilia;o__Gaiellales;f__;g__;s__
OTU_1091	0	0	0	0	0	0	0	0	0	0	0	0	0	0	0	0	0	0	0	0	0	0	2	1	1	0	2	9	8	20	0	0	0	0	0	0	0	0	0	0	0	0	k__Bacteria;p__Chloroflexi;c__Dehalococcoidia;o__S085;f__;g__;s__
OTU_1094	0	0	4	0	0	1	0	3	0	0	0	0	0	0	0	0	0	0	0	6	0	0	0	0	0	47	0	0	0	0	0	0	0	0	0	0	0	0	0	0	0	0	k__Bacteria;p__unidentified_Bacteria;c__Gammaproteobacteria;o__unidentified_Gammaproteobacteria;f__unidentified_Gammaproteobacteria;g__;s__
OTU_1096	0	0	3	0	0	0	0	4	0	0	0	2	0	0	0	0	0	0	0	1	0	0	0	0	0	0	0	0	0	0	0	0	0	0	0	0	0	0	0	0	0	0	k__Bacteria;p__Proteobacteria;c__Alphaproteobacteria;o__Acetobacterales;f__Acetobacteraceae;g__Acetobacter
OTU_1098	0	3	0	0	0	0	0	0	0	0	0	0	0	0	0	0	1	0	5	0	0	0	0	0	0	3	0	0	0	0	0	0	0	0	0	0	0	0	0	0	0	2	k__Bacteria;p__Bacteroidota;c__Bacteroidia;o__Bacteroidales;f__Rikenellaceae;g__Rikenellaceae_RC9_gut_group;s__
OTU_1108	0	0	3	0	0	8	0	4	0	2	0	0	1	0	0	0	0	0	1	1	0	0	0	0	1	22	1	0	0	3	0	0	0	0	0	0	0	0	0	0	0	0	k__Bacteria;p__Bacteroidota;c__Bacteroidia;o__Bacteroidales;f__Bacteroidetes_BD2-2;g__;s__
OTU_1109	0	0	190	0	0	0	0	0	0	0	0	0	0	0	0	0	0	0	4	4	0	0	0	0	0	0	0	0	0	0	0	0	0	0	0	0	0	0	0	0	0	0	k__Bacteria;p__Actinobacteriota;c__Actinobacteria;o__Pseudonocardiales;f__Pseudonocardiaceae;g__Saccharopolyspora
OTU_1116	4	0	0	0	2	0	3	0	0	0	0	0	0	0	0	0	9	0	0	0	0	0	0	0	0	0	0	0	0	0	0	0	0	0	0	0	0	0	0	0	0	4	k__Bacteria;p__unidentified_Bacteria;c__unidentified_Bacteria;o__Gemmatimonadales;f__Gemmatimonadaceae;g__;s__
OTU_1124	8	0	0	0	0	0	0	1	0	0	0	0	0	0	0	0	13	5	0	0	0	0	0	0	0	0	0	0	0	0	0	0	0	0	0	0	0	0	0	0	0	3	k__Bacteria;p__unidentified_Bacteria;c__Alphaproteobacteria;o__Rhizobiales;f__;g__;s__
OTU_1131	3	0	0	0	0	0	0	0	0	0	0	0	0	0	0	0	11	4	0	0	0	0	0	0	0	0	0	0	0	0	0	0	0	0	0	0	0	0	0	0	0	4	k__Bacteria;p__unidentified_Bacteria;c__unidentified_Bacteria;o__unidentified_Bacteria;f__unidentified_Bacteria;g__unidentified_Bacteria;s__delta_proteobacterium_WX81
OTU_1144	0	0	0	5	0	0	0	0	0	0	0	0	0	0	0	9	0	0	0	0	0	0	0	0	0	5	0	0	0	0	0	0	0	0	0	0	0	0	0	0	0	0	k__Bacteria;p__Firmicutes;c__Clostridia;o__Lachnospirales;f__Lachnospiraceae;g__Lachnospiraceae_NK4A136_group;s__
OTU_1160	0	0	0	0	1	0	8	0	0	0	0	0	0	0	0	0	1	0	0	36	0	0	0	0	0	4	0	0	0	0	0	0	1	0	0	0	0	0	0	0	0	0	k__Bacteria;p__Firmicutes;c__Clostridia;o__Lachnospirales;f__Lachnospiraceae;g__Blautia;s__Blautia_sp_YL58
OTU_1169	0	0	0	0	0	1	0	0	0	3	0	0	0	0	0	0	0	0	0	0	0	0	0	1	0	0	0	0	2	5	0	0	0	0	0	0	0	0	0	0	0	0	k__Bacteria;p__Actinobacteriota;c__WCHB1-81;o__;f__;g__;s__
OTU_1171	0	0	0	0	0	1	0	0	0	0	0	0	0	2	0	0	0	0	0	0	0	0	0	0	0	0	0	0	0	0	0	4	0	0	2	0	0	0	0	1	0	0	k__Bacteria;p__Bdellovibrionota;c__Bdellovibrionia;o__Bdellovibrionales;f__Bdellovibrionaceae;g__;s__
OTU_1178	4	0	0	0	0	0	0	0	0	0	0	0	0	0	0	0	5	0	3	0	0	0	0	0	0	0	0	0	0	0	0	0	0	0	0	0	0	0	0	0	0	2	k__Bacteria;p__unidentified_Bacteria;c__unidentified_Bacteria;o__unidentified_Bacteria;f__unidentified_Bacteria;g__unidentified_Bacteria;s__delta_proteobacterium_WX81
OTU_1192	13	0	0	0	0	0	0	0	0	0	0	0	0	0	0	0	33	4	0	0	0	0	0	0	0	0	0	0	0	2	0	0	0	0	0	0	0	0	0	0	0	5	k__Bacteria
OTU_1204	0	0	0	0	0	0	0	0	0	0	0	0	0	4	1	0	0	0	0	0	0	0	0	0	0	0	0	0	0	0	1	9	4	0	6	0	2	4	3	4	2	0	k__Bacteria;p__Proteobacteria;c__Alphaproteobacteria;o__Puniceispirillales;f__SAR116_clade;g__Candidatus_Puniceispirillum;s__
OTU_1211	25	0	932	30	0	0	0	0	0	7	4	737	4	10	10	0	13	4653	4655	20	8168	0	0	0	0	0	2	4	3	0	4	117	9	1	84	215	2	117	1914	6709	280	34	k__Bacteria;p__Fusobacteriota;c__Fusobacteriia;o__Fusobacteriales;f__Leptotrichiaceae;g__Sneathia;s__Sneathia_amnii
OTU_1212	5	0	0	0	0	0	0	0	0	0	0	0	0	0	0	0	7	0	0	0	0	0	0	0	0	0	0	0	0	0	0	0	0	0	0	0	0	0	0	0	0	2	k__Bacteria;p__Proteobacteria;c__Alphaproteobacteria;o__Rhizobiales
OTU_1218	0	0	0	0	6	0	2	0	0	0	0	0	0	0	0	0	32	0	0	0	0	0	0	0	0	0	0	0	0	0	0	0	0	0	0	0	0	0	0	0	0	6	k__Bacteria;p__Proteobacteria;c__Gammaproteobacteria;o__Burkholderiales;f__TRA3-20;g__;s__
OTU_1225	0	0	0	0	0	0	0	0	0	0	0	0	0	2	0	0	0	0	0	0	0	0	0	0	0	0	0	0	0	0	2	1	2	1	1	3	3	2	3	3	3	0	k__Bacteria;p__Proteobacteria;c__Gammaproteobacteria;o__Burkholderiales;f__MWH-UniP1_aquatic_group;g__;s__
OTU_1231	13	0	0	0	0	0	0	0	0	0	0	0	0	0	0	0	6	15	0	0	0	0	0	0	0	0	0	0	0	0	0	0	0	0	0	0	0	0	0	0	0	1	k__Bacteria;p__unidentified_Bacteria;c__Thermoleophilia;o__Gaiellales;f__;g__;s__
OTU_1239	18	0	0	0	0	0	0	0	0	0	0	0	0	0	0	0	3	5	0	0	0	0	0	0	0	0	0	0	0	0	0	0	0	0	0	0	0	0	0	0	0	0	k__Bacteria;p__Acidobacteriota;c__Blastocatellia;o__11-24
OTU_1243	0	0	0	0	0	2	0	3	0	2	0	2	0	0	0	0	0	0	0	0	0	0	0	2	0	18	5	1	2	2	0	0	0	0	0	0	0	0	0	0	0	0	k__Bacteria;p__NB1-j;c__;o__;f__;g__;s__
OTU_1244	5	0	0	0	1	0	2	2	0	1	0	0	0	0	0	0	14	0	0	0	0	0	0	0	0	0	0	0	0	0	0	0	0	0	0	0	0	0	0	1	0	2	k__Bacteria;p__unidentified_Bacteria;c__Alphaproteobacteria;o__Rhizobiales;f__Xanthobacteraceae;g__;s__
OTU_1247	0	0	0	0	0	0	0	2	0	0	0	0	0	0	0	0	0	0	0	0	0	0	0	0	0	20	1	0	0	3	0	0	0	0	0	0	0	0	0	0	0	0	k__Bacteria;p__Proteobacteria;c__Gammaproteobacteria;o__Nitrosococcales;f__Nitrosococcaceae;g__AqS1;s__
OTU_1256	10	0	0	2	0	2	0	0	0	0	0	0	0	0	0	0	20	3	0	0	0	0	0	0	0	2	0	0	0	0	0	0	0	0	0	0	0	0	0	0	0	1	k__Bacteria;p__Actinobacteriota;c__Actinobacteria;o__Corynebacteriales;f__Mycobacteriaceae;g__Mycobacterium;s__Mycobacterium_thermoresistibile
OTU_1272	3	0	0	0	0	0	0	0	0	0	0	0	0	0	0	0	22	0	0	0	0	0	0	0	0	0	0	0	0	0	0	0	0	0	0	0	0	0	0	0	0	7	k__Bacteria;p__Acidobacteriota;c__Thermoanaerobaculia;o__Thermoanaerobaculales;f__Thermoanaerobaculaceae;g__Subgroup_10;s__
OTU_1276	4	0	0	0	0	0	0	0	0	0	0	0	0	0	0	0	17	0	0	0	0	0	0	0	0	0	0	0	0	0	0	0	0	0	0	0	0	0	0	0	0	4	k__Bacteria;p__Actinobacteriota;c__Thermoleophilia;o__Gaiellales;f__Gaiellaceae;g__Gaiella;s__
OTU_1286	19	0	0	0	0	0	0	0	0	0	0	0	0	0	0	0	18	6	0	0	0	0	0	0	0	0	0	0	0	0	0	0	0	0	0	0	0	0	0	0	0	1	k__Bacteria;p__Proteobacteria;c__Alphaproteobacteria;o__Rhizobiales;f__Hyphomicrobiaceae;g__Hyphomicrobium;s__
OTU_1287	0	0	0	0	0	0	0	0	0	0	0	0	0	0	0	0	0	0	0	0	0	0	0	1	0	0	3	2	0	4	0	0	0	0	0	0	0	0	0	0	0	0	k__Bacteria;p__Firmicutes;c__Clostridia;o__unidentified_Clostridia;f__Hungateiclostridiaceae;g__UCG-012;s__bacterium_enrichment_culture_clone_E34
OTU_1296	0	0	0	0	0	0	0	0	0	0	0	3	0	0	0	0	0	0	0	0	0	0	0	2	1	0	3	0	0	23	0	0	0	0	0	0	0	0	0	0	0	0	k__Bacteria;p__Chloroflexi;c__Anaerolineae;o__Thermoflexales;f__Thermoflexaceae;g__Thermoflexus;s__
OTU_1304	0	19	2	0	0	0	0	0	0	0	0	0	0	0	0	1	0	0	8	0	0	0	0	0	0	4	0	0	0	0	0	0	0	0	0	0	0	0	0	0	0	0	k__Bacteria;p__Bacteroidota;c__Bacteroidia;o__Bacteroidales;f__Muribaculaceae;g__;s__
OTU_1318	7	0	14	0	0	0	0	0	0	0	0	0	0	0	0	0	0	1	0	3	0	0	0	0	0	2	0	0	0	0	0	0	0	0	0	0	0	0	0	0	0	0	k__Bacteria;p__Proteobacteria;c__Gammaproteobacteria;o__B2M28;f__;g__;s__
OTU_1319	0	0	3	0	0	0	0	5	0	1	0	0	5	0	0	0	0	0	5	9	0	0	0	0	2	0	0	0	0	3	0	0	0	0	0	0	0	0	0	0	0	0	k__Bacteria;p__Chloroflexi;c__Dehalococcoidia;o__MSBL5;f__;g__;s__
OTU_1325	12	0	0	0	9	0	7	0	0	0	0	0	0	0	0	0	3	2	0	0	0	0	0	0	0	0	0	0	0	0	0	0	0	0	0	0	0	0	0	0	0	2	k__Bacteria;p__Acidobacteriota;c__Holophagae;o__Subgroup_7;f__;g__;s__
OTU_1358	10	0	0	0	0	0	0	0	0	0	0	0	0	0	0	0	5	5	0	0	0	0	0	0	0	0	0	0	0	0	0	0	0	0	0	0	0	0	0	0	0	4	k__Bacteria;p__MBNT15;c__;o__;f__;g__;s__
OTU_1361	8	0	0	0	0	0	0	0	0	0	0	0	0	0	0	0	7	0	0	0	0	0	0	0	0	0	0	0	0	0	0	0	0	0	0	0	0	0	0	0	0	5	k__Bacteria;p__Proteobacteria;c__Alphaproteobacteria;o__Caulobacterales;f__Hyphomonadaceae;g__SWB02;s__
OTU_1364	2	0	1	0	0	0	0	0	0	0	0	0	0	0	0	0	10	0	0	0	2	0	0	0	0	21	0	0	0	0	0	0	0	0	0	0	0	0	0	0	0	2	k__Bacteria;p__Proteobacteria;c__Alphaproteobacteria;o__Sphingomonadales;f__Sphingomonadaceae;g__Altererythrobacter;s__
OTU_1369	2	0	10	0	0	0	0	0	0	0	0	0	0	0	0	0	0	0	3	6	0	0	0	0	0	13	0	0	0	0	0	0	0	0	0	0	0	0	0	0	0	0	k__Bacteria;p__Proteobacteria;c__Gammaproteobacteria;o__B2M28;f__;g__;s__
OTU_1393	9	0	0	0	0	0	0	0	0	0	0	1	0	0	0	0	16	9	0	0	0	0	0	0	0	0	0	0	0	0	0	0	0	0	0	0	0	0	0	0	0	6	k__Bacteria;p__unidentified_Bacteria;c__Vicinamibacteria;o__Vicinamibacterales;f__;g__;s__
OTU_1398	15	0	0	0	0	0	0	0	0	0	0	0	0	0	0	0	10	7	0	0	0	0	0	0	0	0	0	0	0	0	0	0	0	0	0	0	0	0	0	0	0	3	k__Bacteria;p__unidentified_Bacteria;c__unidentified_Bacteria;o__Gemmatimonadales;f__Gemmatimonadaceae;g__;s__
OTU_1412	0	0	3	0	0	0	0	0	0	0	0	0	0	0	0	2	0	0	0	0	0	0	0	0	0	10	0	0	0	0	0	0	0	0	0	0	0	0	0	0	0	5	k__Bacteria;p__Bacteroidota;c__Bacteroidia;o__Bacteroidales;f__Muribaculaceae;g__;s__
OTU_1451	1	2	25	0	0	0	0	0	0	0	0	0	0	0	0	3	10	0	0	11	0	0	0	0	0	0	0	0	0	0	0	0	0	3	0	0	0	0	0	0	0	4	k__Bacteria;p__Actinobacteriota;c__Actinobacteria;o__Frankiales;f__Geodermatophilaceae;g__Blastococcus
OTU_1459	0	0	0	0	3	0	7	0	0	0	0	0	0	0	0	0	22	6	0	0	0	0	0	0	0	0	0	0	0	0	0	0	0	0	0	0	0	0	0	0	0	5	k__Bacteria;p__Proteobacteria;c__Alphaproteobacteria;o__Rhizobiales;f__Xanthobacteraceae;g__Rhodoplanes;s__
OTU_1463	0	0	0	0	0	0	0	0	0	0	0	0	0	0	0	0	0	0	0	0	0	0	0	4	0	0	2	3	3	19	0	0	0	0	0	0	0	0	0	0	0	0	k__Bacteria;p__Acidobacteriota;c__Aminicenantia;o__Aminicenantales;f__;g__;s__
OTU_1466	63	0	3	0	3	17	3	17	0	9	0	1	0	0	0	1	5	40	0	2	0	9	1	18	14	251	0	0	0	0	0	0	0	0	5	0	2	0	0	0	2	3	k__Bacteria;p__Proteobacteria;c__Gammaproteobacteria;o__Enterobacterales;f__Erwiniaceae;g__Pantoea;s__Pantoea_dispersa
OTU_1470	6	0	0	0	0	0	0	0	0	0	0	0	0	0	0	0	1	2	0	0	0	0	0	0	0	0	0	0	0	0	0	0	0	0	0	0	0	0	0	0	0	2	k__Bacteria;p__unidentified_Bacteria;c__Thermoleophilia;o__Gaiellales;f__;g__;s__
OTU_1471	6	0	0	0	0	0	0	0	0	0	0	0	0	0	0	0	3	15	0	0	0	0	0	0	0	0	0	0	0	2	0	0	0	0	0	0	0	0	0	0	0	0	k__Bacteria;p__unidentified_Bacteria;c__Thermoleophilia;o__Gaiellales;f__;g__;s__
OTU_1484	1	0	4	0	0	0	0	3	0	0	0	3	2	0	0	0	0	0	6	6	0	0	0	0	11	0	0	0	0	3	0	0	0	0	0	0	0	0	0	0	0	0	k__Bacteria;p__Desulfobacterota;c__Desulfobulbia;o__Desulfobulbales;f__Desulfocapsaceae;g__Desulfocapsa;s__
OTU_1486	0	5	3	0	0	0	0	0	0	0	0	0	0	0	0	0	1	0	0	0	0	0	0	0	0	35	0	0	0	0	0	0	0	0	0	0	0	0	0	0	0	0	k__Bacteria;p__Bacteroidota;c__Bacteroidia;o__Bacteroidales;f__Muribaculaceae;g__;s__
OTU_1504	0	0	0	0	0	0	0	0	0	3	0	2	0	0	0	0	0	0	0	0	0	0	0	7	6	0	2	0	2	8	0	0	0	0	0	0	0	0	0	0	0	0	k__Bacteria;p__Chloroflexi;c__Dehalococcoidia;o__Napoli-4B-65;f__;g__;s__
OTU_1519	0	0	0	0	0	0	0	0	0	0	0	2	0	0	0	0	1	0	0	0	0	0	0	4	3	0	0	0	2	5	0	0	0	0	0	0	0	0	0	0	0	0	k__Bacteria;p__Actinobacteriota;c__Actinobacteria;o__Nitriliruptorales;f__Nitriliruptoraceae;g__;s__
OTU_1520	3	0	7	0	0	0	0	0	0	0	0	0	2	0	0	0	0	0	2	6	0	0	0	0	0	2	0	0	0	1	0	0	0	0	0	0	0	0	0	0	0	0	k__Bacteria;p__unidentified_Bacteria;c__Gammaproteobacteria;o__;f__;g__;s__
OTU_1533	3	0	0	0	0	1	0	0	0	5	0	0	0	0	0	0	5	3	0	0	0	0	0	0	0	0	0	1	0	0	0	0	0	0	0	0	0	0	0	0	0	0	k__Bacteria;p__Chloroflexi;c__Dehalococcoidia;o__S085;f__;g__;s__
OTU_1558	8	0	5	3	0	2	0	0	0	0	0	0	3	0	0	0	9	4	0	0	0	0	3	0	0	23	0	0	0	0	0	0	0	0	0	0	0	0	0	0	0	1	k__Bacteria;p__Proteobacteria;c__Alphaproteobacteria;o__Rhizobiales;f__Rhizobiaceae;g__Mesorhizobium;s__Mesorhizobium_ciceri
OTU_1566	0	0	0	0	0	0	0	0	0	3	0	0	0	0	0	0	0	0	0	0	0	0	2	1	0	0	3	3	0	4	0	0	0	0	0	0	0	0	0	0	0	0	k__Bacteria;p__Chloroflexi;c__Dehalococcoidia;o__GIF9;f__AB-539-J10;g__;s__
OTU_1575	2	0	0	2	0	0	0	0	0	2	0	0	0	0	0	0	1	0	0	0	0	0	0	0	0	0	0	0	0	0	0	0	0	0	0	0	0	0	0	0	0	0	k__Bacteria;p__Firmicutes;c__Bacilli;o__Bacillales;f__Planococcaceae;g__Lysinibacillus;s__Lysinibacillus_massiliensis
OTU_1583	18	0	0	0	0	0	0	0	0	0	0	0	0	0	0	0	10	6	0	0	0	0	0	0	0	0	0	0	0	0	0	0	0	0	0	0	0	0	0	0	0	5	k__Bacteria;p__Acidobacteriota;c__Vicinamibacteria;o__Vicinamibacterales;f__Vicinamibacteraceae;g__;s__
OTU_1593	5	0	0	0	0	0	0	0	0	0	0	0	0	0	0	0	10	9	0	0	0	0	0	0	0	0	0	0	0	0	0	0	0	0	0	0	0	0	0	0	0	5	k__Bacteria;p__Acidobacteriota;c__Vicinamibacteria;o__Vicinamibacterales;f__Vicinamibacteraceae;g__;s__
OTU_1620	29	0	0	0	0	0	0	0	0	0	0	0	0	0	0	1	27	9	0	0	0	0	0	0	0	0	0	0	0	0	0	0	0	0	0	0	0	0	0	0	0	10	k__Bacteria;p__Actinobacteriota;c__Thermoleophilia;o__Solirubrobacterales;f__Solirubrobacteraceae;g__Solirubrobacter;s__
OTU_1642	17	0	0	0	3	0	3	0	0	0	0	0	0	0	0	0	30	10	0	0	0	0	0	0	0	0	0	0	0	3	0	0	0	0	0	0	0	0	0	0	0	6	k__Bacteria;p__Actinobacteriota;c__Thermoleophilia;o__Gaiellales;f__Gaiellaceae;g__Gaiella;s__
OTU_1688	0	0	4	0	0	0	0	0	0	0	0	0	0	0	0	0	8	0	0	0	0	0	0	0	0	0	0	0	0	0	0	0	0	0	0	0	0	0	0	0	2	1	k__Bacteria;p__Proteobacteria;c__Alphaproteobacteria;o__Rhizobiales;f__Beijerinckiaceae;g__Bosea;s__
OTU_1706	3	0	0	0	0	0	0	0	0	2	0	0	0	0	0	0	5	0	0	0	0	0	0	0	0	0	0	0	0	0	0	0	0	0	0	0	0	0	0	0	0	2	k__Bacteria;p__Proteobacteria;c__Gammaproteobacteria;o__Steroidobacterales;f__Steroidobacteraceae;g__Steroidobacter;s__
OTU_1739	0	0	0	0	0	0	3	1	0	0	0	0	0	0	0	0	3	0	0	0	0	0	1	4	4	0	0	0	0	0	0	0	0	0	0	0	0	0	0	0	0	0	k__Bacteria;p__Firmicutes;c__Clostridia;o__Lachnospirales;f__Lachnospiraceae;g__Agathobacter;s__Eubacterium_ramulus
OTU_1759	0	0	0	0	0	0	0	0	0	0	0	0	0	0	0	0	0	0	0	0	0	0	0	3	0	0	0	0	5	0	0	1	2	0	14	0	0	1	0	0	0	0	k__Bacteria;p__Firmicutes;c__Thermoanaerobacteria;o__Thermoanaerobacterales;f__Family_III;g__Thermoanaerobacterium
OTU_1762	13	0	0	0	0	0	0	0	0	0	0	0	0	0	0	0	10	14	0	0	0	0	0	0	0	0	0	0	0	0	0	0	0	0	0	0	0	0	0	0	0	2	k__Bacteria;p__Acidobacteriota;c__Vicinamibacteria;o__Vicinamibacterales;f__Vicinamibacteraceae;g__;s__
OTU_1766	4	0	0	0	0	0	0	0	0	0	0	1	2	0	0	0	0	2	4	3	0	0	0	0	4	0	0	0	0	1	0	0	0	0	0	0	0	0	0	0	0	0	k__Bacteria;p__unidentified_Bacteria;c__Clostridia;o__Christensenellales;f__Christensenellaceae;g__;s__
OTU_1781	0	0	0	0	0	0	0	0	0	0	0	0	1	0	0	0	0	0	6	3	0	0	0	0	2	0	0	0	0	3	0	0	0	0	0	0	0	0	0	0	0	0	k__Bacteria;p__Desulfobacterota;c__Desulfuromonadia;o__unidentified_Desulfuromonadia;f__Geopsychrobacteraceae;g__Desulfuromusa;s__
OTU_1784	0	2	0	1	2	0	0	0	0	0	0	0	0	0	0	0	0	0	0	0	0	0	0	0	0	22	0	0	0	0	0	0	0	0	0	0	0	0	0	0	0	0	k__Bacteria;p__Firmicutes;c__Clostridia;o__Clostridia_UCG-014;f__;g__;s__
OTU_1802	0	0	0	0	0	0	0	4	0	0	0	0	0	0	0	0	0	0	0	0	0	0	0	2	0	0	0	0	2	0	0	0	0	0	0	0	0	0	0	0	0	0	k__Bacteria;p__Firmicutes;c__Bacilli;o__Lactobacillales;f__Lactobacillaceae;g__Lactobacillus;s__Lactobacillus_acetotolerans
OTU_1827	8	0	0	0	0	0	0	0	0	0	0	0	0	0	0	0	5	2	0	0	0	0	0	0	0	0	0	0	0	0	0	0	0	0	0	0	0	0	0	0	0	3	k__Bacteria;p__Acidobacteriota;c__Acidobacteriae;o__Bryobacterales;f__Bryobacteraceae;g__Bryobacter;s__
OTU_1831	2	0	5	0	0	0	0	4	0	0	0	2	0	0	0	0	0	0	8	0	0	0	0	0	0	0	8	0	0	2	0	0	0	0	0	0	0	0	0	0	0	0	k__Bacteria;p__Proteobacteria;c__Gammaproteobacteria;o__Ectothiorhodospirales;f__Thioalkalispiraceae;g__Thiohalophilus;s__
OTU_1848	6	0	0	0	0	0	0	0	0	0	0	0	0	0	0	0	4	1	0	0	0	0	0	0	0	0	0	0	0	0	0	0	0	0	0	0	0	0	0	0	0	2	k__Bacteria;p__Acidobacteriota;c__Acidobacteriae;o__Subgroup_2;f__;g__;s__
OTU_1869	2	0	0	0	9	0	7	0	0	0	0	0	0	0	0	0	3	0	0	0	0	0	0	0	0	0	0	0	0	0	0	0	0	0	0	0	0	0	0	0	0	0	k__Bacteria;p__Proteobacteria;c__Gammaproteobacteria;o__Xanthomonadales;f__Xanthomonadaceae;g__Arenimonas;s__
OTU_1895	4	0	9	0	0	0	0	0	0	0	0	0	0	0	0	0	6	2	0	2	3	0	0	1	0	0	0	0	2	0	1	0	0	0	0	0	0	0	0	0	0	0	k__Bacteria;p__Actinobacteriota;c__Actinobacteria;o__Propionibacteriales;f__Nocardioidaceae;g__Marmoricola
OTU_1911	0	0	7	0	1	0	2	0	0	0	0	0	0	0	0	6	0	0	0	0	0	0	0	1	0	0	0	0	2	0	0	0	0	0	0	0	0	0	0	0	0	0	k__Bacteria;p__unidentified_Bacteria;c__unidentified_Bacteria;o__Frankiales;f__;g__;s__
OTU_1926	24	0	0	0	8	0	7	0	0	0	0	0	0	0	0	0	18	4	0	0	0	0	0	0	0	0	0	0	0	0	0	0	0	0	0	0	0	0	0	0	0	3	k__Bacteria;p__unidentified_Bacteria;c__Alphaproteobacteria;o__Rhizobiales;f__Xanthobacteraceae;g__;s__
OTU_1935	0	0	1	0	0	1	0	5	0	0	0	0	10	0	0	0	0	0	1	0	0	0	2	2	0	0	3	2	1	0	0	0	0	0	0	0	0	0	0	0	0	0	k__Bacteria;p__unidentified_Bacteria;c__Anaerolineae;o__;f__;g__;s__
OTU_1954	9	0	7	0	0	2	0	3	0	6	0	2	2	0	0	0	0	5	0	0	0	0	1	1	4	0	2	5	0	2	0	0	0	0	0	0	0	0	0	0	0	0	k__Bacteria;p__Firmicutes;c__Bacilli;o__Bacillales;f__Bacillaceae;g__Bacillus;s__Bacillus_firmus
OTU_1964	2	0	0	0	0	0	0	1	0	0	0	5	1	0	0	0	0	0	0	0	0	0	0	0	0	16	0	0	0	0	0	0	0	0	0	0	0	0	0	0	0	1	k__Bacteria;p__unidentified_Bacteria;c__Acidimicrobiia;o__Actinomarinales;f__;g__;s__
OTU_1968	0	0	0	0	0	0	0	0	0	0	0	0	0	0	0	0	0	0	0	0	0	0	0	2	0	5	4	0	2	4	0	0	0	0	0	0	0	0	0	0	0	0	k__Bacteria;p__Desulfobacterota;c__Desulfobacteria;o__Desulfatiglandales;f__Desulfatiglandaceae;g__Desulfatiglans;s__
OTU_1993	0	0	9	10	0	0	0	0	0	0	0	0	0	0	0	2	2	0	0	0	1	0	0	0	0	0	0	0	0	0	0	0	0	0	0	1	0	0	0	0	0	1	k__Bacteria;p__Actinobacteriota;c__Actinobacteria;o__Micrococcales;f__Cellulomonadaceae;g__Cellulomonas;s__
OTU_2029	9	0	0	0	0	0	0	0	0	0	0	0	0	0	0	0	10	0	0	0	0	0	0	0	0	0	0	0	0	0	0	0	0	0	0	0	0	0	0	0	0	4	k__Bacteria;p__Proteobacteria;c__Alphaproteobacteria;o__Rhizobiales;f__unidentified_Rhizobiales;g__Nordella
OTU_2032	6	0	15	6	0	0	0	0	0	0	0	0	0	0	1	0	22	0	0	0	3	0	0	0	3	0	0	0	0	0	1	4	0	0	0	0	0	0	0	0	3	3	k__Bacteria;p__Actinobacteriota;c__Actinobacteria;o__Micrococcales;f__Microbacteriaceae;g__Agrococcus
OTU_2056	8	0	0	0	0	0	0	0	0	0	0	0	0	0	0	0	7	0	0	0	0	0	0	0	0	0	0	0	0	0	0	0	0	0	0	0	0	0	0	0	11	4	k__Bacteria;p__Chloroflexi;c__KD4-96;o__;f__;g__;s__
OTU_2084	0	0	2	0	0	6	0	3	0	4	0	0	0	0	0	0	0	0	0	0	0	2	1	4	1	7	0	0	0	0	0	0	0	0	1	0	0	0	0	0	0	1	k__Bacteria;p__Proteobacteria;c__Gammaproteobacteria;o__Enterobacterales;f__Enterobacteriaceae;g__Raoultella;s__Raoultella_planticola
OTU_2125	0	0	7	0	12	0	2	0	0	0	0	0	0	0	0	0	18	0	4	7	0	0	0	0	0	0	0	0	0	0	0	0	0	1	0	1	1	0	0	0	2	4	k__Bacteria;p__Firmicutes;c__Clostridia;o__Peptostreptococcales-Tissierellales;f__unidentified_Peptostreptococcales-Tissierellales;g__Parvimonas;s__
OTU_2134	0	0	0	0	0	3	0	0	0	0	0	0	0	0	0	0	0	0	0	0	0	0	0	2	2	0	0	0	0	4	0	0	0	0	0	0	0	0	0	0	0	0	k__Bacteria;p__Aerophobota;c__Aerophobia;o__Aerophobales;f__;g__;s__
OTU_2166	3	0	0	0	0	0	0	0	0	0	0	0	0	0	0	0	9	0	0	0	0	0	0	0	0	0	0	0	0	0	3	0	0	0	0	0	0	0	0	0	0	3	k__Bacteria;p__Proteobacteria;c__Gammaproteobacteria;o__unidentified_Gammaproteobacteria;f__unidentified_Gammaproteobacteria;g__Acidibacter;s__
OTU_2183	0	0	20	0	2	0	0	0	0	0	0	0	0	0	0	2	9	0	0	1	0	0	0	0	0	0	3	0	0	0	0	0	0	0	0	0	0	0	0	0	0	8	k__Bacteria
OTU_2190	0	0	0	0	0	9	11	6	0	9	0	0	0	0	0	0	6	0	0	4	0	5	6	9	9	79	0	0	0	0	0	0	0	0	0	0	0	0	0	0	1	0	k__Bacteria;p__Firmicutes;c__Clostridia;o__Oscillospirales;f__Ruminococcaceae;g__Faecalibacterium;s__bacterium_ic1379
OTU_2233	3	0	104	26	54	0	6	11	0	7	1	81	0	367	67	0	6	175	8510	37	10	2	9	3	207	2	37	39	2	1326	447	693	83	37	24	156	79	260	100	75	85	871	k__Bacteria;p__Actinobacteriota;c__Actinobacteria;o__Bifidobacteriales;f__Bifidobacteriaceae;g__Gardnerella
OTU_2250	0	2	12	0	0	0	0	0	3	0	0	0	0	1	0	0	0	0	0	4	0	0	0	0	0	0	0	0	0	0	0	0	0	0	0	0	0	0	0	0	0	0	k__Bacteria;p__Actinobacteriota;c__Actinobacteria;o__Corynebacteriales;f__Corynebacteriaceae;g__Corynebacterium
OTU_2266	0	0	0	0	5	0	9	0	0	0	0	0	0	0	0	0	3	0	0	0	0	0	0	0	0	0	0	0	0	0	0	0	0	0	0	0	0	0	0	0	0	0	k__Bacteria;p__Proteobacteria;c__Gammaproteobacteria;o__Xanthomonadales;f__Xanthomonadaceae;g__Thermomonas
OTU_2304	0	0	0	0	15	0	15	0	0	0	0	0	0	0	0	0	3	0	0	0	0	0	0	0	0	0	0	0	0	0	0	0	0	0	0	0	0	0	0	0	0	0	k__Bacteria;p__Firmicutes;c__Clostridia;o__Oscillospirales;f__Ruminococcaceae;g__Faecalibacterium;s__
OTU_2357	0	0	0	0	0	0	0	5	0	1	0	0	0	0	0	0	0	0	0	0	0	0	0	0	0	5	5	0	0	0	0	0	0	0	0	0	0	0	0	0	0	0	k__Bacteria;p__Nitrospinota;c__P9X2b3D02;o__;f__;g__;s__
OTU_2382	1	0	0	0	0	0	0	2	0	1	0	8	3	0	0	0	0	0	0	1	0	0	0	0	0	28	2	0	0	0	0	0	0	0	0	0	0	0	0	0	0	0	k__Bacteria;p__unidentified_Bacteria;c__Acidimicrobiia;o__Actinomarinales;f__;g__;s__
OTU_2399	0	0	183	2	0	0	0	3	0	8	1	4	0	2	10	0	7	0	2	8	0	0	0	0	4	1	2	0	6	0	0	3	0	0	3	0	0	0	0	0	7	20	k__Bacteria;p__Proteobacteria;c__Gammaproteobacteria;o__Pseudomonadales;f__Moraxellaceae;g__Acinetobacter
OTU_2403	2	0	0	0	0	0	0	0	0	0	0	0	0	0	0	0	0	2	0	0	0	0	0	0	0	0	0	0	0	0	0	0	0	0	3	0	0	0	0	0	2	0	k__Bacteria;p__Chloroflexi;c__Ktedonobacteria;o__Ktedonobacterales;f__JG30-KF-AS9;g__;s__
OTU_2455	11	0	0	0	0	0	0	0	0	0	0	0	0	0	0	0	11	7	0	0	0	0	0	0	0	0	0	0	0	0	0	0	0	0	0	0	0	0	0	0	0	2	k__Bacteria;p__unidentified_Bacteria;c__unidentified_Bacteria;o__Gemmatimonadales;f__Gemmatimonadaceae;g__;s__
OTU_2471	8	0	0	0	2	0	1	0	0	0	0	0	0	0	0	0	5	3	0	0	0	0	0	0	0	0	0	0	0	0	0	0	0	0	0	0	0	0	0	0	0	0	k__Bacteria;p__Chloroflexi;c__KD4-96;o__;f__;g__;s__
OTU_2551	9	0	14	3	0	0	0	1	0	0	0	0	0	0	1	0	8	0	0	0	2	0	0	0	0	0	0	0	0	0	0	0	0	0	0	0	0	0	0	0	0	0	k__Bacteria;p__Actinobacteriota;c__Actinobacteria;o__Micrococcales;f__Microbacteriaceae;g__Microbacterium
OTU_2635	5	0	0	0	1	0	0	0	0	0	0	0	0	0	0	0	10	3	0	0	0	0	0	0	0	0	0	0	0	0	0	0	0	0	0	0	0	0	0	0	0	2	k__Bacteria;p__Acidobacteriota;c__Blastocatellia;o__Pyrinomonadales;f__Pyrinomonadaceae;g__RB41;s__
OTU_2698	0	0	1	0	0	0	0	3	0	0	0	2	2	0	0	0	0	0	0	3	0	0	0	0	0	19	0	0	0	3	0	0	0	0	0	0	0	0	0	0	0	0	k__Bacteria;p__Proteobacteria;c__Gammaproteobacteria;o__Steroidobacterales;f__Woeseiaceae;g__Woeseia;s__
OTU_2804	0	0	9	10	0	4	10	4	0	51	0	0	0	0	0	0	10	0	0	0	0	4	2	2	3	16	0	3	0	0	0	0	0	0	1	2	0	0	2	0	2	0	k__Bacteria;p__Bacteroidota;c__Bacteroidia;o__Bacteroidales;f__Prevotellaceae;g__Prevotella;s__
OTU_2806	31	0	0	0	0	0	0	0	0	0	0	0	0	0	0	0	14	0	0	0	0	0	0	0	0	0	0	0	0	0	0	0	0	0	0	0	0	0	0	0	0	4	k__Bacteria;p__Acidobacteriota;c__Blastocatellia;o__Pyrinomonadales;f__Pyrinomonadaceae;g__RB41;s__
OTU_2814	72	0	23	0	0	4	0	19	0	0	0	65	74	0	0	0	0	64	16	24	0	0	0	0	79	4	3	0	1	16	0	0	0	0	0	0	0	0	0	0	0	0	k__Bacteria;p__Campilobacterota;c__Campylobacteria;o__Campylobacterales;f__Sulfurovaceae;g__Sulfurovum;s__
OTU_2856	0	0	14	0	0	0	0	0	0	0	0	0	0	0	0	0	1	0	1	0	0	0	0	0	0	0	0	1	0	0	0	0	0	0	0	0	0	0	3	3	11	0	k__Bacteria;p__Proteobacteria;c__Gammaproteobacteria;o__Pseudomonadales;f__Moraxellaceae;g__Acinetobacter;s__Acinetobacter_schindleri
OTU_2873	1	0	6	0	0	0	0	0	0	3	0	0	0	0	0	0	0	0	0	0	16	0	0	0	0	0	0	0	0	0	0	0	4	0	0	0	0	0	0	0	3	0	k__Bacteria;p__Bacteroidota;c__Bacteroidia;o__Bacteroidales;f__Prevotellaceae;g__Prevotella;s__Prevotella_timonensis
OTU_2875	0	0	0	0	0	0	0	0	0	0	0	1	0	0	0	0	0	0	0	0	0	0	3	0	0	0	0	0	2	11	0	0	0	0	0	0	0	0	0	0	0	0	k__Bacteria;p__Chloroflexi;c__Dehalococcoidia;o__Sh765B-AG-111;f__;g__;s__
OTU_2931	10	0	0	0	0	0	0	0	0	0	0	0	0	0	0	1	3	3	0	0	0	0	0	0	0	0	0	0	0	0	0	0	0	0	0	0	0	0	0	0	0	4	k__Bacteria;p__Actinobacteriota;c__Thermoleophilia;o__Solirubrobacterales;f__67-14;g__;s__
OTU_2979	0	0	0	1	0	0	0	3	9	0	0	0	0	3	0	0	1	0	0	0	0	0	0	0	1	0	0	3	1	0	28	109	0	35	13	0	0	0	19	15	5	8	k__Bacteria;p__Firmicutes;c__Bacilli;o__Lactobacillales;f__Lactobacillaceae;g__Lactobacillus
OTU_3050	4	0	0	0	10	0	16	0	0	0	0	0	0	0	0	12	25	2	0	0	0	0	0	0	0	0	0	0	1	0	0	0	0	0	0	0	0	0	0	0	0	4	k__Bacteria;p__Proteobacteria;c__Alphaproteobacteria;o__Sphingomonadales;f__Sphingomonadaceae;g__Ellin6055;s__
OTU_3153	0	0	0	0	0	0	0	0	0	0	0	0	0	20	10	0	0	0	0	0	0	0	0	0	0	0	0	0	0	0	7	32	6	8	19	7	25	13	14	7	14	0	k__Bacteria;p__Proteobacteria;c__Alphaproteobacteria;o__SAR11_clade;f__Clade_I;g__Clade_Ib;s__
OTU_3169	8	0	0	0	0	0	0	0	0	0	0	0	0	0	0	0	0	19	0	0	0	0	0	2	0	0	0	0	0	0	0	0	0	0	0	0	0	0	0	0	0	3	k__Bacteria;p__Acidobacteriota;c__Vicinamibacteria;o__Vicinamibacterales;f__Vicinamibacteraceae;g__;s__
OTU_3173	0	0	0	0	0	1	8	3	0	0	0	0	0	0	0	0	7	0	0	0	0	2	3	0	2	29	0	0	0	0	0	0	0	2	0	0	0	0	0	0	0	0	k__Bacteria;p__Firmicutes;c__Clostridia;o__Lachnospirales;f__Lachnospiraceae;g__Blautia;s__
OTU_3186	0	0	4	0	4	0	10	0	0	0	0	0	0	0	0	0	0	0	0	0	0	0	0	0	0	0	0	0	0	0	0	0	0	0	0	0	0	0	0	0	0	0	k__Bacteria;p__Proteobacteria;c__Gammaproteobacteria;o__Burkholderiales;f__Burkholderiaceae;g__Lautropia;s__
OTU_3240	0	0	0	0	0	0	0	0	0	0	0	1	0	0	0	0	8	3	0	0	0	0	0	0	0	0	0	0	0	0	0	0	0	0	0	0	0	0	0	0	0	3	k__Bacteria;p__Chloroflexi;c__TK10;o__;f__;g__;s__
OTU_3444	5	0	0	0	0	0	0	0	0	0	0	0	0	0	0	0	1	5	0	0	0	0	0	0	0	0	0	0	0	0	0	0	0	0	0	0	0	0	0	0	0	2	k__Bacteria;p__Firmicutes;c__Bacilli;o__Bacillales;f__Planococcaceae;g__Sporosarcina
OTU_3568	13	0	0	0	1	0	0	0	0	0	0	0	0	0	0	0	10	0	0	0	0	0	0	0	0	0	0	0	0	0	0	0	0	0	0	0	0	0	0	0	2	0	k__Bacteria;p__Proteobacteria;c__Gammaproteobacteria;o__Burkholderiales;f__Nitrosomonadaceae;g__Ellin6067;s__
OTU_3589	0	0	0	0	0	0	0	2	0	2	0	0	5	0	0	0	0	0	2	0	0	0	0	0	0	3	3	0	0	1	0	0	0	0	0	0	0	0	0	0	0	0	k__Bacteria;p__NB1-j;c__;o__;f__;g__;s__
OTU_3682	7	0	0	0	6	0	8	0	0	0	0	0	0	0	0	0	5	1	0	0	0	0	0	0	0	0	0	0	0	0	0	0	0	0	0	0	0	0	0	0	0	1	k__Bacteria;p__Proteobacteria;c__Alphaproteobacteria;o__Reyranellales;f__Reyranellaceae;g__Reyranella;s__
OTU_3873	0	0	0	0	0	0	0	0	0	1	1	0	0	0	0	0	0	0	0	0	0	0	3	1	0	0	8	4	1	28	0	0	0	0	0	0	0	0	0	0	0	0	k__Bacteria;p__Chloroflexi;c__Dehalococcoidia;o__GIF9;f__AB-539-J10;g__SCGC-AB-539-J10;s__
OTU_3989	0	0	5	0	9	0	5	0	0	0	0	0	0	0	0	5	62	0	0	0	0	0	0	0	0	0	0	1	0	0	0	0	0	0	0	0	0	0	0	0	0	10	k__Bacteria;p__Proteobacteria;c__Alphaproteobacteria;o__Sphingomonadales;f__Sphingomonadaceae;g__Sphingomonas
OTU_4065	2	0	0	0	0	0	0	2	0	0	0	0	0	0	0	0	1	0	0	0	0	0	0	0	0	2	0	0	0	1	0	0	0	0	0	0	0	0	0	0	0	4	k__Bacteria;p__Proteobacteria;c__Alphaproteobacteria;o__Rhizobiales;f__unidentified_Rhizobiales;g__Bauldia;s__
OTU_4109	8	0	0	5	0	0	0	0	0	0	0	0	0	0	0	0	31	4	0	0	6	0	0	0	0	0	0	0	0	0	0	0	0	0	0	0	0	0	0	0	0	1	k__Bacteria;p__Proteobacteria;c__Alphaproteobacteria;o__Rhizobiales;f__Rhizobiaceae
OTU_4113	0	0	0	0	0	3	0	2	0	10	0	0	1	0	0	0	11	0	0	0	0	1	0	6	0	14	0	0	0	0	0	0	0	2	0	0	0	0	0	0	0	0	k__Bacteria;p__Firmicutes;c__Clostridia;o__Clostridiales;f__Clostridiaceae;g__Clostridium_sensu_stricto_1;s__Clostridium_perfringens
OTU_4185	4	0	0	0	0	0	0	0	0	0	0	0	0	0	0	0	13	2	0	0	0	0	0	0	0	0	0	0	0	0	0	0	0	0	0	0	0	0	0	0	0	3	k__Bacteria
OTU_4212	0	0	0	0	0	0	3	0	0	0	0	2	0	4	1	0	0	0	100	0	0	4	0	0	5	0	1	0	0	14	17	17	3	1	0	1	8	10	4	0	0	6	k__Bacteria;p__Actinobacteriota;c__Actinobacteria;o__Bifidobacteriales;f__Bifidobacteriaceae;g__Gardnerella
OTU_4325	0	0	0	0	86	2	0	0	0	0	0	0	0	1	2	2	0	0	0	0	0	2	5	3	4	0	0	0	0	0	1	5	2	0	0	0	0	0	0	0	0	0	k__Bacteria;p__Proteobacteria;c__Gammaproteobacteria;o__Enterobacterales;f__Enterobacteriaceae;g__Escherichia-Shigella
OTU_4372	0	0	0	0	0	0	0	0	0	0	0	0	0	0	2	0	0	0	0	0	0	0	0	0	0	0	0	0	0	0	1	1	0	0	1	0	3	0	0	4	0	0	k__Bacteria;p__Proteobacteria;c__Gammaproteobacteria;o__SAR86_clade;f__unidentified_SAR86_clade;g__unidentified_SAR86_clade
OTU_4385	0	0	0	0	0	0	0	4	0	0	0	0	4	0	0	0	0	0	2	0	0	0	0	1	0	34	0	0	0	0	0	0	0	0	0	0	0	0	0	0	0	0	k__Bacteria;p__Proteobacteria;c__Gammaproteobacteria;o__Steroidobacterales;f__Woeseiaceae;g__Woeseia;s__
OTU_4407	0	0	0	5	0	2	4	0	3	0	1	0	0	2	0	3	3	0	0	0	0	0	0	0	73	2	0	120	0	0	0	0	0	0	2	7	0	0	0	0	0	0	k__Bacteria;p__Firmicutes;c__Bacilli;o__Lactobacillales;f__Lactobacillaceae;g__Lactobacillus;s__Lactobacillus_iners
OTU_4561	0	0	5	0	3	0	3	0	0	0	0	0	0	0	0	1	0	0	0	0	0	0	0	0	0	0	0	0	0	0	0	0	0	0	0	0	0	0	0	0	0	0	k__Bacteria;p__Proteobacteria;c__Gammaproteobacteria;o__Burkholderiales;f__Comamonadaceae;g__Rhodoferax;s__
OTU_4575	0	0	0	0	10	0	8	0	0	0	0	0	0	0	0	0	0	0	0	0	0	0	0	0	0	7	0	0	0	0	0	0	0	0	0	0	0	0	0	0	0	0	k__Bacteria;p__Firmicutes;c__Negativicutes;o__Veillonellales-Selenomonadales;f__Veillonellaceae;g__Veillonella;s__Veillonella_atypica
OTU_4632	0	0	2	0	0	0	0	5	0	0	0	3	0	0	0	0	0	0	0	8	0	0	0	1	0	0	0	0	0	1	0	0	0	0	0	0	0	0	0	0	0	0	k__Bacteria;p__unidentified_Bacteria;c__Gammaproteobacteria;o__unidentified_Gammaproteobacteria;f__unidentified_Gammaproteobacteria;g__;s__
OTU_4646	3	0	0	0	0	0	0	0	0	0	0	0	0	0	0	0	3	1	0	0	0	0	0	0	0	0	0	0	0	0	0	0	0	0	0	0	0	0	0	0	0	2	k__Bacteria;p__unidentified_Bacteria;c__Vicinamibacteria;o__Vicinamibacterales;f__;g__;s__
OTU_4720	0	5	15	0	50	0	3	0	0	0	0	0	0	0	0	4	1	0	33	3	0	0	0	0	0	0	0	0	0	0	0	1	0	0	2	3	1	3	0	0	0	4	k__Bacteria;p__Firmicutes;c__Bacilli;o__Lactobacillales;f__Streptococcaceae;g__Streptococcus;s__Streptococcus_danieliae
OTU_4729	33	6	0	17	20	40	25	45	32	20	23	57	10	195	56	44	30	56	3	6	8	55	30	53	89	24	19	38	47	0	26	51	17	18	43	89	61	179	22	45	53	15	k__Bacteria;p__Firmicutes;c__Bacilli;o__Lactobacillales;f__Lactobacillaceae;g__Lactobacillus;s__Lactobacillus_iners
OTU_4752	7	0	0	0	0	0	0	0	0	0	0	0	0	0	0	0	5	3	0	0	0	0	0	0	0	0	0	0	0	0	0	0	0	0	0	0	0	0	0	0	0	1	k__Bacteria;p__Acidobacteriota;c__Acidobacteriae;o__Solibacterales;f__Solibacteraceae;g__Candidatus_Solibacter;s__
OTU_4763	0	0	0	0	0	2	0	2	0	0	4	4	1	0	0	0	0	0	1	0	0	0	0	4	1	0	7	3	5	8	0	0	0	0	0	0	0	0	0	0	0	0	k__Bacteria;p__Actinobacteriota;c__Actinobacteria;o__Micrococcales;f__Micrococcaceae;g__Nesterenkonia
OTU_4842	0	0	0	0	8	0	4	0	0	0	0	0	0	0	0	0	0	0	0	0	0	0	0	0	0	0	0	0	0	0	0	0	0	0	0	3	0	0	3	91	2	0	k__Bacteria;p__Fusobacteriota;c__Fusobacteriia;o__Fusobacteriales;f__Fusobacteriaceae;g__Fusobacterium
OTU_5128	0	0	0	0	3	0	0	0	0	0	0	0	0	0	0	0	1	0	0	0	0	0	0	0	0	4	0	0	0	0	0	0	0	0	0	0	0	0	0	0	0	3	k__Bacteria;p__Firmicutes;c__Clostridia;o__Lachnospirales;f__Lachnospiraceae;g__GCA-900066575;s__
OTU_5140	15	0	0	0	0	0	0	0	0	0	0	3	0	0	0	0	4	7	0	0	0	0	0	0	0	0	0	0	0	0	0	0	0	0	0	0	0	0	0	0	0	2	k__Bacteria;p__Actinobacteriota;c__Thermoleophilia;o__Gaiellales;f__Gaiellaceae;g__Gaiella;s__
OTU_5230	2	0	3	0	0	0	0	0	0	0	0	0	3	0	0	0	0	0	0	3	0	0	0	0	0	0	5	0	0	0	0	0	0	0	0	0	0	0	0	0	0	0	k__Bacteria;p__unidentified_Bacteria;c__Acidimicrobiia;o__Actinomarinales;f__;g__;s__
OTU_5337	0	0	0	0	0	3	0	4	0	3	0	0	0	0	0	0	1	0	0	0	0	2	6	3	6	23	0	0	0	0	0	0	0	0	3	0	0	0	0	0	0	0	k__Bacteria;p__Firmicutes;c__Clostridia;o__Monoglobales;f__Monoglobaceae;g__Monoglobus;s__
OTU_5559	0	0	0	0	0	0	0	2	0	3	0	0	1	0	0	0	0	0	2	0	0	0	0	0	0	3	0	0	0	1	0	0	0	0	0	0	0	0	0	0	0	0	k__Bacteria;p__unidentified_Bacteria;c__Anaerolineae;o__;f__;g__;s__
OTU_5601	9	0	0	0	0	0	0	0	0	0	0	3	0	0	0	0	3	5	0	0	0	0	0	0	0	0	0	0	0	0	0	0	0	0	0	0	0	0	0	0	0	2	k__Bacteria;p__unidentified_Bacteria;c__Vicinamibacteria;o__Vicinamibacterales;f__;g__;s__
OTU_5721	2	0	0	0	5	0	2	0	0	0	0	0	0	0	0	0	5	3	0	0	0	0	0	0	0	0	0	0	0	0	0	0	0	0	0	0	0	0	0	0	0	0	k__Bacteria;p__Actinobacteriota;c__Thermoleophilia;o__Solirubrobacterales;f__67-14;g__;s__
OTU_5787	6	0	0	1	0	2	0	0	0	0	0	0	0	0	0	0	3	2	0	0	1	0	0	2	0	0	0	0	0	0	0	0	0	0	0	0	0	0	0	0	0	2	k__Bacteria;p__Firmicutes;c__Bacilli;o__Bacillales;f__Bacillaceae;g__Bacillus
OTU_5850	0	0	0	0	0	0	0	0	0	0	0	0	0	0	0	3	18	0	0	0	0	0	0	0	0	0	0	0	0	0	0	0	0	0	0	0	0	0	0	0	4	2	k__Bacteria;p__Proteobacteria;c__Gammaproteobacteria;o__Burkholderiales;f__Comamonadaceae;g__Variovorax
OTU_5914	0	1	3	0	0	0	0	0	0	2	1	0	0	0	0	1	3	0	6	0	0	0	0	0	2	2	0	0	0	0	0	0	0	0	0	0	0	0	0	0	0	0	k__Bacteria;p__Firmicutes;c__Clostridia;o__Lachnospirales;f__Lachnospiraceae;g__Lachnoclostridium;s__
OTU_5921	6	0	0	3	0	0	0	0	0	0	0	0	0	0	0	0	5	0	0	0	1	0	0	0	0	0	0	0	0	0	0	0	0	0	0	0	0	0	0	0	0	0	k__Bacteria;p__unidentified_Bacteria;c__Acidimicrobiia;o__Actinomarinales;f__;g__;s__
OTU_6076	46	0	0	0	0	8	8	21	0	10	0	0	0	0	0	8	5	4	0	1	0	6	6	22	15	149	0	0	0	0	1	0	10	2	0	0	0	0	0	0	0	3	k__Bacteria;p__Proteobacteria;c__Gammaproteobacteria;o__Enterobacterales;f__Enterobacteriaceae;g__Pluralibacter;s__Pluralibacter_gergoviae
OTU_6168	0	0	0	0	0	0	0	0	0	0	0	0	0	0	0	0	42	2	0	0	0	0	0	0	0	0	0	0	0	0	0	0	0	0	0	0	0	0	0	0	0	10	k__Bacteria;p__Myxococcota;c__bacteriap25;o__;f__;g__;s__
OTU_6169	0	0	4	0	0	3	1	6	0	12	0	0	0	8	0	0	27	0	1	0	0	1	1	3	5	0	0	3	0	0	0	0	0	0	3	1	5	2	0	0	0	2	k__Bacteria;p__Actinobacteriota;c__Actinobacteria;o__Bifidobacteriales;f__Bifidobacteriaceae;g__Bifidobacterium
OTU_6206	11	0	0	0	0	0	0	0	0	5	0	0	0	0	0	0	0	0	0	0	9	0	0	0	0	0	0	0	0	0	0	0	2	0	0	0	0	0	0	0	2	0	k__Bacteria;p__Bacteroidota;c__Bacteroidia;o__Bacteroidales;f__Prevotellaceae;g__Prevotella;s__Prevotella_timonensis
OTU_6298	977	944	3	995	50	450	915	547	1052	3	618	14	16	262	517	1239	636	58	2	517	15	546	21	333	486	432	3	484	194	2	45	31	23	36	179	525	38	99	17	44	324	622	k__Bacteria;p__Firmicutes;c__Bacilli;o__Lactobacillales;f__Lactobacillaceae;g__Lactobacillus
OTU_6328	3	0	6	0	0	1	0	1	0	0	0	5	1	0	0	0	0	0	0	0	0	2	0	0	7	56	0	0	2	0	0	0	0	0	0	0	0	0	0	0	0	0	k__Bacteria;p__unidentified_Bacteria;c__Gammaproteobacteria;o__unidentified_Gammaproteobacteria;f__unidentified_Gammaproteobacteria;g__;s__
OTU_6355	21	1	0	3	0	0	0	4	0	3	0	3	0	0	0	0	8	0	0	0	0	2	1	3	3	9	0	2	68	0	0	0	0	1	0	2	0	0	0	0	0	56	k__Bacteria;p__Firmicutes;c__Bacilli;o__Lactobacillales;f__Lactobacillaceae;g__Lactobacillus;s__Lactobacillus_pontis
OTU_6375	4	0	0	0	0	0	0	2	0	2	0	0	4	0	0	0	0	3	0	0	0	0	0	2	0	0	0	3	0	13	0	0	0	0	0	0	0	0	0	0	0	0	k__Bacteria;p__Chloroflexi;c__Anaerolineae;o__Anaerolineales;f__Anaerolineaceae;g__Pelolinea;s__
OTU_6436	2	0	0	0	0	0	0	0	0	0	0	0	0	0	0	0	18	4	0	0	0	0	0	0	0	0	0	0	0	0	0	0	0	0	0	0	0	0	0	0	0	0	k__Bacteria;p__Actinobacteriota;c__Acidimicrobiia;o__Microtrichales;f__Ilumatobacteraceae;g__CL500-29_marine_group;s__
OTU_6610	7	0	0	0	0	0	0	0	0	0	0	0	0	0	0	0	3	4	0	0	0	0	0	0	0	0	0	0	0	0	0	0	0	0	0	0	0	0	0	0	0	4	k__Bacteria;p__Proteobacteria;c__Gammaproteobacteria;o__Burkholderiales;f__Nitrosomonadaceae;g__MND1;s__
OTU_6655	2	0	0	0	0	0	0	0	0	0	0	0	0	0	0	7	6	2	0	0	0	0	0	0	0	0	0	0	0	0	0	0	0	0	0	0	0	0	0	0	0	0	k__Bacteria;p__Proteobacteria;c__Gammaproteobacteria;o__Burkholderiales;f__Comamonadaceae;g__Ramlibacter
OTU_6773	0	0	7	0	1	0	3	0	0	0	0	0	0	0	0	0	14	0	0	0	0	0	0	0	0	0	0	0	0	0	0	0	0	0	0	0	0	0	0	0	0	3	k__Bacteria;p__Proteobacteria;c__Gammaproteobacteria;o__Burkholderiales;f__Comamonadaceae
OTU_7109	3	0	0	0	0	0	0	0	0	0	0	0	0	0	0	0	0	3	0	0	0	0	0	0	3	0	0	0	0	18	0	0	0	0	0	0	0	0	0	0	0	0	k__Bacteria;p__Desulfobacterota;c__Desulfobacteria;o__Desulfobacterales;f__Desulfosarcinaceae;g__SEEP-SRB1

## Sheet: Supplementary Table 3
Supplementary Table 3. UHPLC-MS/MS -based metabolite abundance data for Normal and HPV group.
ID	A1	A2	A3	A4	A5	A6	A7	A8	A9	A10	A11	A12	A13	A14	A15	A16	A17	B1	B2	B3	B4	B5	B6	B7	B8	B9	B10	B11	B12	B13	B14	B15	B16	B17	B18	B19	B20	B21	B22	B23	B24	B25
Class	Normal	Normal	Normal	Normal	Normal	Normal	Normal	Normal	Normal	Normal	Normal	Normal	Normal	Normal	Normal	Normal	Normal	HPV	HPV	HPV	HPV	HPV	HPV	HPV	HPV	HPV	HPV	HPV	HPV	HPV	HPV	HPV	HPV	HPV	HPV	HPV	HPV	HPV	HPV	HPV	HPV	HPV
3-Methylcrotonylglycine	3.83396e+06	3.96633e+06	4.819e+06	3.87479e+06	3.90898e+06	4.53311e+06	4.17477e+06	4.08103e+06	2.24396e+06	4.14297e+06	3.73911e+06	3.94348e+06	4.07762e+06	3.84638e+06	4.0601e+06	4.76468e+06	4.54635e+06	3.92088e+06	6.23294e+06	4.36637e+06	4.66823e+06	3.91162e+06	4.25761e+06	2.34871e+07	4.64624e+06	8.27352e+06	3.75163e+06	4.14759e+06	3.09539e+07	4.45873e+06	3.92135e+06	3.54691e+06	4.84814e+06	4.38142e+06	2.61931e+08	4.47005e+06	4.16066e+06	4.19343e+06	3.83002e+06	4.09139e+06	4.70954e+06	4.51746e+06
methyl 2-(acetylamino)-4-amino-4-oxobutanoate	5369186806	5071572192	5790693594	4083149697	5698936113	5910858073	5593668570	5630860960	5557803412	5716151870	5779080853	5284598406	6118632506	5029287482	5804859629	5525238812	6033518296	4066717055	5867900583	5748867130	5534208570	5530865360	4753255764	6185031225	5808336682	6044278973	5837924339	5389840392	6045989053	6351295382	5597546606	4916484136	6992226960	6355887319	6133283449	7305969513	6114502083	6299023855	4834331925	6041652265	6896174472	4649294179
2-[2-(3,4-dichloro-2-cyanophenyl)hydrazono]malononitrile	3.6851e+06	4.94919e+07	6.26267e+07	4.06159e+06	4.02497e+06	1.0175e+08	3.27512e+08	848739	1.83363e+07	1.47949e+06	720837	1.31733e+06	6.09437e+06	1.16409e+06	9.06348e+06	3.10387e+06	4.70563e+06	5.25714e+07	661567	2.72549e+06	4.3656e+06	1.76331e+06	1.70337e+06	6.2448e+07	3.58638e+06	939062	6.45237e+06	843139	9.24244e+07	622980	1.35949e+06	4.85134e+06	913215	1.68014e+07	985442	4.33537e+07	1.24564e+08	3.38144e+07	7.67961e+06	2.48976e+06	5.13488e+06	6.18517e+06
Chrysin	904999	867160	916659	837146	818446	857142	893499	744379	714529	777593	606786	576260	623154	714332	2.34691e+06	624881	570253	881561	896852	757347	796485	750516	687844	805867	800514	764043	758280	1.09446e+06	570913	664935	555614	1.88916e+07	628029	561246	523625	578414	538017	560526	472320	526427	603375	439635
Methoxyacetyl fentanyl-d5	2.49318e+06	1.16211e+07	4.86447e+06	9.86845e+06	4.2849e+06	3.00377e+06	2.0939e+07	1.00628e+07	6.78503e+06	9.30677e+06	5.35305e+06	8.17405e+06	5.12112e+06	1.58656e+07	5.42017e+06	4.4154e+06	1.56827e+07	2.03461e+07	7.69604e+06	6.72148e+06	5.47567e+06	4.25982e+06	3.8544e+06	2.38599e+06	9.59862e+06	2.0077e+06	4.08207e+06	1.5104e+07	5.1947e+06	5.22514e+06	8.61527e+06	1.29619e+07	5.20335e+06	3.22103e+06	9.15249e+06	1.21924e+07	1.15977e+07	9.41423e+06	8.81559e+06	2.21595e+06	1.36503e+06	5.74563e+06
1-(3-ethyl-2,4-dihydroxy-6-methoxyphenyl)butan-1-one	2.6602e+06	2.34199e+06	5.3898e+06	5.57842e+06	4.93816e+06	1.29841e+07	3.60747e+06	6.28756e+06	3.02557e+06	1.48829e+07	2.36391e+06	6.7264e+06	9.14668e+06	1.42879e+07	2.83175e+06	5.68756e+06	2.15915e+07	5.11926e+06	2.66159e+06	4.795e+06	4.35359e+06	1.06238e+07	1.23349e+07	6.07524e+06	2.90792e+06	1.11643e+07	3.53008e+06	3.77473e+06	4.70426e+06	4.31549e+06	2.10065e+06	3.30961e+06	2.58928e+06	8.33941e+06	3.32043e+06	2.60525e+06	1.15199e+07	5.74044e+06	5.64024e+06	3.20378e+06	4.56344e+06	4.29679e+06
(+/-)5(6)-EET	1.52156e+06	7.83007e+06	1.6425e+06	9.74786e+06	2.67983e+06	2.93524e+06	861221	3.27325e+06	8.9421e+06	1.39035e+06	1.58054e+06	1.32013e+07	1.98409e+07	4.33693e+06	2.87395e+06	2541266	1.80193e+07	1.29131e+06	1.88637e+06	921448	7.96044e+06	1.87775e+06	2.28364e+06	1.68637e+06	1.55404e+06	1.14075e+06	5.0589e+06	1.83144e+06	1.82409e+06	4.15928e+06	1.45251e+07	1.42848e+06	6.46402e+06	4.81695e+06	2.4814e+06	3.68367e+06	2.09645e+06	1.88747e+06	2.13089e+06	1.26843e+06	1.89189e+07	1.32402e+06
PC (16:0/22:6)	2043349954	1.94347e+08	1294022940	1139450544	1346621213	1244884589	1662487912	1328785629	2433868786	7.44682e+08	1239603165	9.26402e+08	1791090587	1067313906	1822262755	2901167557	1838341402	1025943235	9.69528e+08	1694422991	1962466972	1292406654	1724250510	1565178262	1364283571	2083570569	1566561799	1174955171	1721583986	2252510773	1518386689	1605964149	1970380132	2176225408	1162932605	3589134552	1359992713	2163322263	2123013987	2078693406	2190032682	2061520847
1-methyl-N-(3-methyl-5-cinnolinyl)-1H-imidazole-4-sulfonamide	85583.9	73287.3	86273.6	76988.8	80565.1	91220.5	77680	72440	88687.8	65991.8	73010.1	66556.5	82022.7	57265.5	80211.4	89702.5	73727.8	70444.1	74105.7	81140.5	83396.4	80965.2	79608.4	92442.7	78205.3	92035.6	81402.1	66884.7	86137.9	74258.7	63937.6	65180.3	94266.6	95452.1	84132	91197.2	78655.7	83974.9	90485.5	91991.2	97285.2	1.10127e+07
Linoleoyl Ethanolamide	3.06112e+06	5.45696e+06	6.08054e+06	6.08335e+06	4.25548e+06	4.79362e+06	4.33917e+06	6.1375e+06	4.48748e+06	3.73338e+06	3.48722e+06	4.11945e+06	5.68341e+06	3.34593e+06	6.00051e+06	4.82351e+06	4.7986e+06	4.28393e+06	1.37996e+06	4.44986e+06	4.56176e+06	4.39218e+06	4.70069e+06	4.13578e+06	4.20142e+06	3.83227e+06	4.94891e+06	5.61827e+06	7.90058e+06	4.08111e+06	3.55117e+06	5.85185e+06	4.99672e+06	4.03713e+06	5.99683e+06	5.20435e+06	5.64623e+06	5.10668e+06	4.72919e+06	5.59789e+06	3.40239e+06	4.54603e+06
Methyl EudesMate	809124	1.44561e+06	1.24123e+06	1.30517e+06	729116	829086	621029	562050	503112	1.31235e+06	462747	613450	462969	481872	452135	487245	492262	1.96273e+06	766420	1.90164e+06	689726	968238	1.02142e+06	781694	737455	875655	568727	2.01771e+07	2.1688e+06	889461	7.14255e+06	430764	517872	583597	780482	625229	840954	464946	407295	1.20715e+06	1.05745e+06	423159
PC (18:1/19:2)	6.90105e+06	1.4549e+07	1.73834e+07	8.63797e+06	9.44558e+06	9.65794e+06	1.41417e+07	1.29413e+07	8.65766e+06	8.27725e+06	9.04199e+06	1.32624e+07	9.82506e+06	1.04243e+07	8.38411e+06	9.59129e+06	9.46604e+06	7.48546e+06	1.85147e+07	9.73066e+06	1.28631e+07	1.2563e+07	6.10734e+06	1.35905e+07	9.09233e+06	1.16962e+07	1.19189e+07	1.24487e+07	1.0754e+07	9.8513e+06	1.28656e+07	8.96159e+06	1.10689e+07	1.13929e+07	9.14698e+06	7.55734e+06	9.71996e+06	1.31946e+07	6.50645e+06	4.56893e+06	2.23688e+07	5.66178e+06
2'-Deoxyuridine	85354.5	301057	142029	87904.3	102865	105507	71835.8	71039.8	86259.9	100255	108827	61911.6	141819	55385.3	81810.8	132221	181722	68980.1	71789.3	84406.2	75652.3	9.15732e+06	9.59505e+06	132734	82962.8	88655.7	214648	68629	85215.7	73729.8	102640	77196	90493.4	93380.8	82242.3	86305.9	94360.5	80935.7	255675	89584.1	102228	87235.8
6-anilino-1,3-dimethyl-1,2,3,4-tetrahydropyrimidine-2,4-dione	571346	559823	585512	439356	462994	471562	9.22766e+06	8.87205e+06	397685	1.48095e+07	355347	335011	328962	299882	329506	1.17837e+06	392519	2.78873e+06	1.27398e+07	500426	5.76993e+06	462295	436662	815077	454305	3.45072e+06	336660	353597	629195	382552	319297	325525	389127	367271	815223	401621	1.49253e+06	1.98808e+06	288542	327228	1.39616e+07	498102
Oleoyl-L-alpha-lysophosphatidic acid	1.50398e+06	1.67726e+06	1.61813e+06	1.36347e+06	1.5026e+06	1.58004e+06	1.35814e+06	7.52371e+06	8.03403e+06	4.07546e+06	8.12036e+06	9.18992e+06	1.08435e+07	6.5632e+06	1.22993e+07	1.6242e+07	8.02362e+06	1.77339e+06	1.52854e+06	1.42981e+06	1.41528e+06	1.49774e+06	1.27437e+06	1.41088e+06	1.44036e+06	1.11549e+07	1.36454e+07	1.55858e+07	8.14788e+06	1.40839e+07	1.07264e+07	5.47046e+06	7.30161e+06	1.41581e+07	6.31031e+06	6.48299e+06	9.71424e+06	8.25453e+06	1.26173e+07	8.01826e+06	5.96123e+06	4.2193e+06
PC (17:1/17:2)	7.73429e+06	1.01707e+07	7.93848e+06	9.36661e+06	7.90429e+06	6.52241e+06	7.59781e+06	6.46413e+06	5.96375e+06	8.19057e+06	1.17285e+07	5.92635e+06	6.87109e+06	6.16932e+06	1.8474e+07	6.08592e+06	9.86304e+06	5.20701e+06	9.60235e+06	6.54632e+06	1.04989e+07	8.51403e+06	4.87717e+06	1.06489e+07	6.80165e+06	9.64391e+06	7.52049e+06	5.80351e+06	5.76905e+06	8.39204e+06	2.07855e+06	5.88459e+06	7.32399e+06	1.20119e+07	1.54933e+06	2.97913e+06	1.37269e+07	4.22955e+06	5.87389e+06	6.72944e+06	5.88853e+06	4.6475e+06
alpha-Ketoglutaric acid	1.45808e+07	1.79324e+07	1.57515e+07	1.69638e+07	1.88842e+07	2.0092e+07	1.48132e+07	1.97765e+07	1.51335e+07	1.18746e+07	1.10671e+07	1.3486e+07	9.88226e+06	8.17903e+06	8.73703e+06	1.14274e+07	8.40121e+06	1.37002e+07	14487125	1.7287e+07	1.42112e+07	1.78725e+07	1.79313e+07	1.51634e+07	1.58712e+07	1.16005e+07	1.01527e+07	1.97032e+07	1.26882e+07	9.07581e+06	8.76212e+06	8.72469e+06	1.15803e+07	8.85605e+06	1.18163e+07	1.03336e+07	1.11003e+07	9.50786e+06	7.85876e+06	7.46169e+06	1.39772e+07	7.81092e+06
PC (16:3/16:4)	839867	1.08896e+06	1.03359e+06	1.15786e+06	1.13526e+06	993695	1.03038e+06	1.20178e+06	1.01526e+06	1.16196e+06	1.0468e+06	1.00482e+06	875413	980209	902877	945920	1.05606e+06	965158	1.1283e+06	996300	1.09621e+06	976274	977010	1.24458e+06	1.17426e+06	1.06496e+06	1.00972e+06	1.07893e+06	1.00843e+06	1.08036e+06	1.0883e+06	1.06921e+06	1.08466e+06	1.00829e+06	933337	895419	1.04147e+06	1.12077e+06	683703	1.00127e+06	974329	881372
(+/-)8-HEPE	1.17598e+06	1.60981e+06	1.47621e+06	1.60372e+06	1.84999e+06	1.46376e+06	1.50338e+06	1.13526e+06	1.1827e+06	1.33377e+06	1.13342e+06	1.21882e+06	1.32582e+06	1.43285e+06	1.68883e+06	1.92926e+06	1.56645e+06	1.72266e+06	1.03143e+06	1.83574e+06	1.25764e+06	1.39553e+06	1.19896e+06	2.34952e+06	1.49378e+06	792014	1.17422e+06	1.58097e+06	1.01678e+06	1.67686e+06	1.1093e+06	1.08298e+06	1.9521e+06	1.50315e+06	1.63816e+06	1.82595e+06	1.93994e+06	1.24653e+06	1.55664e+06	1.11958e+06	1.55347e+06	1.43888e+06
Indole-3-pyruvic acid	1.61854e+06	992520	1.12872e+06	1.80149e+06	1.41994e+06	977128	1.27065e+06	1.87974e+07	1.29009e+06	1.03979e+06	1.60593e+06	1.53337e+06	609731	904811	901405	1.56488e+06	1.33359e+06	1.21754e+06	1.03335e+06	608563	1.91064e+06	975298	967399	1.59591e+06	1.31941e+06	2.32015e+06	1.19626e+06	2.49096e+06	730519	628007	1.31105e+06	1.727e+06	1.36929e+06	1.28675e+06	749305	773323	1.94503e+06	1.52018e+07	1.96372e+06	3.98086e+06	1.15987e+06	1.36585e+06
2-(4-methoxyphenyl)-3-(2-phenyl-1H-imidazol-4-yl)acrylonitrile	250751	261721	261586	206253	214181	211786	205854	190874	186251	181775	897938	157682	2.0497e+06	146350	157988	177987	165245	256589	246083	228624	205369	435933	390350	277410	209444	170361	159467	166709	165051	181628	1.85168e+07	149459	181933	174499	427785	283018	161891	174020	136676	153336	164176	151905
1-Methylhistamine	983009	1.38891e+06	331722	1.36125e+06	8.88251e+06	492514	9.94162e+06	608484	738393	1.32e+06	329843	437009	1.0858e+06	3.20563e+06	519616	243618	851763	2.03107e+06	462296	291425	561512	2.30183e+06	2.15344e+06	520489	610414	224683	409422	1.61396e+06	1.42554e+06	452948	1.38447e+06	1.5698e+06	1.10174e+06	5.86625e+06	256914	249085	2.6505e+06	249068	8.47633e+06	606607	740002	1.47497e+06
SM (d17:2/26:1)	6.72088e+06	1.20052e+07	1.01644e+07	1.00942e+07	8.78104e+06	1.4273e+07	1.57705e+07	1.07496e+07	9.86675e+06	5.56832e+06	6.00404e+06	9.72414e+06	9.10122e+06	5.59083e+06	1.51898e+07	8.04588e+06	7.91454e+06	1.10478e+07	6.17414e+06	1.20074e+07	1.28031e+07	1.04351e+07	9.49471e+06	1.33581e+07	1.66871e+07	9.47922e+06	6.55416e+06	9.6806e+06	6.48979e+06	9.93089e+06	1.20076e+07	7.89346e+06	1.03125e+07	7.43509e+06	8.01048e+06	1.59245e+06	1.09429e+07	1.14794e+07	8.97316e+06	9.05461e+06	1.24518e+07	1.00208e+07
5,8-dihydroxy-10-methyl-5,8,9,10-tetrahydro-2H-oxecin-2-one	44920503	1014846664	2.67358e+08	1461389879	3.48762e+08	2.57237e+08	2.87109e+08	543962367	5.77027e+08	1340779949	1357865977	446234262	4073929903	1234781817	564738809	4.83377e+08	8.39894e+08	816737015	1305313069	3.60099e+08	5.9169e+08	4.66668e+08	4.8315e+08	3013489187	4.20961e+08	1.6363e+08	3.56264e+08	3.83304e+08	5.06673e+08	1.51969e+08	1751172376	4.91482e+08	7.22149e+08	7.87432e+08	6682751622	6.41151e+08	3064017294	1112859560	2.38229e+08	4.11902e+08	1172491537	7.75674e+08
Taurochenodeoxycholic Acid (sodium salt)	7.62633e+07	3.39917e+06	1.42228e+07	8.85938e+06	2.54044e+07	6.8428e+07	8.24273e+07	2.37265e+06	1.75937e+07	5.88795e+06	662327	2.62374e+06	8.558e+06	1.89927e+06	5.561e+06	6.48024e+07	212195	7.32974e+07	1.64032e+07	1.52304e+07	1.12979e+07	621298	323672	1.53599e+07	3.47946e+06	2.4257e+07	1.58975e+07	2.91228e+08	2.01246e+07	8.61868e+07	1.76864e+07	1.3402e+07	6.92812e+06	1.38903e+07	1.45738e+07	2.31303e+07	3.07283e+06	1.19472e+07	4.35141e+07	1.15652e+07	3.40829e+07	1.45784e+07
Daidzein	4.60934e+06	1.05431e+06	475845	446662	418230	1.09247e+06	375432	1.843e+06	355280	762218	434762	429524	314354	805032	358523	2.20799e+06	518676	470856	436425	399854	826375	1.69091e+06	1.25877e+06	471612	515722	672225	1.21664e+06	1.01353e+06	359441	422123	1.11806e+06	345102	367092	1.87102e+06	758436	7.90353e+06	407791	1.49542e+06	367106	610723	2.7643e+06	359770
Dodecanedioic acid	5.15406e+06	1.54403e+06	3.09771e+06	1.89059e+07	2.45045e+06	9.00563e+06	3.06052e+06	5.7423e+06	3.13575e+06	5.26734e+06	3.09961e+06	5.50734e+06	2.74311e+06	7.69402e+06	6.76612e+06	3.85444e+08	1.74571e+06	1.93725e+07	5.00369e+06	1.9635e+06	5.0388e+06	3.81377e+06	3.54512e+06	5.53232e+06	7.13666e+06	6.5265e+06	3.32433e+06	7.24072e+06	2.36986e+06	2.87156e+06	2.74432e+06	1.45244e+07	1.84678e+06	1.98401e+06	4.22034e+06	2.39186e+06	5.15775e+06	2.76186e+07	2.72303e+06	1.94262e+07	7.42239e+06	9.12889e+06
PC (18:4e/2:0)	5.69276e+06	6.34226e+06	6.51055e+06	5.92812e+06	1.08317e+07	1.28513e+07	8.97569e+06	8.36065e+06	1.46042e+07	7.45972e+06	8.45113e+06	9.07294e+06	1.15033e+07	1.10281e+07	8.0239e+06	1.39229e+07	1.3674e+07	7.96637e+06	6.15941e+06	7.16093e+06	5.91006e+06	8.45106e+06	6.17931e+06	1.01862e+07	6.77445e+06	1.46125e+07	1.40576e+07	1.06266e+07	9.57056e+06	1.18959e+07	6.66964e+06	1.7556e+07	7.14944e+06	9.97524e+06	8.62423e+06	1.37295e+07	1.39621e+07	7.05436e+06	1.32476e+07	4.82527e+06	1.30445e+07	9.2928e+06
PC (18:5e/2:0)	4.35461e+07	2.33783e+07	5.21861e+07	3.89067e+07	1.18593e+08	4.36875e+07	1.23832e+07	3.09641e+07	2.83476e+07	7.87572e+07	1.12739e+08	1.27512e+08	150516561	1.19796e+08	2.5528e+07	3.5392e+07	5.53857e+07	5.3409e+07	6.04752e+07	1.97221e+07	139374582	4.14711e+07	4.13893e+07	3.11757e+07	4.98163e+07	1.20986e+08	7.69208e+07	2.4557e+07	5.87047e+07	4.74593e+07	1.27916e+07	6.13877e+07	4.15244e+07	7.34129e+07	4.09339e+07	4.21518e+07	4.42586e+07	2.90644e+07	3.28138e+07	4.79711e+07	4.48316e+07	4.09128e+07
5-OxoETE	2.24564e+06	886904	1.12635e+06	856309	2.09649e+06	1.36451e+06	545690	859493	869734	1.15523e+06	996727	1.61689e+06	1.1876e+06	1.41829e+06	922222	1.68045e+06	2.09688e+06	2.52326e+06	972866	1.17386e+07	1.35939e+06	914710	986700	2.13689e+07	2.06668e+06	892395	1.54574e+06	1.28943e+06	1.69403e+06	1.19838e+06	1.76242e+06	1.367e+06	2.39274e+06	1.60387e+06	3.96852e+06	1.56557e+06	2.61028e+06	298598	1.60201e+06	707619	1.29588e+06	1.68985e+06
Hydroxytriazolam	3.0551e+08	2.23218e+08	2.61355e+08	1.90211e+08	2.21451e+08	2.24409e+08	2.16993e+08	1.59419e+08	1.97092e+08	1.38583e+08	2.48279e+08	1.36084e+08	2.12317e+08	1.94058e+08	3.44837e+08	1.49497e+08	1.40369e+08	1.45325e+08	1.77468e+08	2.10501e+08	7.95456e+07	1.6672e+08	1.90461e+08	2.19524e+08	1.4706e+08	1.84117e+08	9.4304e+07	1.82863e+08	115788077	2.15885e+08	1.42037e+08	1.84049e+08	2.50593e+08	1.23641e+08	2.10339e+08	2.55132e+08	192823651	197053491	2.00976e+08	2.45509e+08	2.28889e+08	2.0453e+08
4'-methyl Acetyl fentanyl-d5	8.49741e+06	1.78004e+08	4.20018e+07	165543920	3.66371e+07	2.64598e+07	2.47346e+08	1.77969e+08	5.89206e+07	1.50984e+08	5.91934e+07	1.24998e+08	8.73492e+07	1.61558e+08	5.60795e+07	3.34242e+07	1.93515e+08	1.63697e+08	1.07037e+08	8.07062e+07	45484141	6.87053e+07	6.75906e+07	2.33159e+07	1.12326e+08	2.43161e+07	4.95233e+07	2.51929e+08	7.28286e+07	1.4993e+08	1.2839e+08	1.53331e+08	5.66838e+07	3.43477e+07	1.6056e+08	1.17531e+08	1.55874e+08	1.3731e+08	8.28465e+07	2.50444e+07	1.66525e+07	3.78716e+07
L-Cysteine-S-sulfate	2.12278e+06	3.52815e+06	6.17207e+06	4.45393e+06	3.54206e+06	1.69213e+06	6.51994e+06	1.04435e+06	1.02216e+06	1.46748e+06	1.03397e+06	1.83794e+06	1.26305e+06	1.27022e+06	2.30078e+06	1.61289e+06	1.17753e+06	2.60371e+06	8.49637e+06	8.3174e+06	8.14365e+06	4.55824e+06	4.32723e+06	6.34417e+06	6.87914e+06	1.15463e+06	1.9957e+06	1.31913e+06	1.65797e+06	1.09272e+06	843173	983414	1.70708e+06	1.31855e+06	1.78705e+06	1.82397e+06	2.30974e+06	2.02948e+06	2.19007e+06	1.58179e+06	1.12911e+06	2.04082e+06
2,5-bis(4-hydroxy-3-methoxyphenyl)-3,4-dimethyloxolan-3-ol	4.32421e+06	3.78986e+06	4.29283e+06	3.72847e+06	4.48419e+06	4.27388e+06	3.28324e+06	3.14061e+06	2.58013e+06	2.9422e+06	2.74797e+06	2.27452e+06	2.50855e+06	2.54011e+06	2.5775e+06	3.11693e+06	2.49623e+06	4.13978e+06	3.36939e+06	3.55813e+06	3.54395e+06	4.11193e+06	3.34915e+06	3.01255e+06	3.77241e+06	3.03445e+06	2.54949e+06	3.50188e+06	2.66615e+06	3.86516e+06	2.37736e+06	2.37108e+06	3.30152e+06	2.67637e+06	2.69846e+06	2.37479e+06	2.53505e+06	2.62995e+06	2.37157e+06	2.61454e+06	2.57596e+06	2.25546e+06
gamma-Glutamyltyrosine	4.43221e+06	3.88001e+06	7.7084e+06	8.1601e+06	8.17435e+06	3.79597e+06	5.40894e+06	8.08116e+06	5.62788e+06	5.98475e+06	7.14296e+06	7.97311e+06	9.24079e+06	9.20566e+06	7.12657e+06	1.66662e+07	1.04721e+07	4.06688e+06	4.6228e+06	6.98291e+06	1.15268e+07	1.66094e+07	1.47093e+07	2.93096e+06	6.36469e+06	5.84956e+06	8.23923e+06	1.89925e+07	8.55157e+06	6.33782e+06	6.0593e+06	6.65476e+06	7.92042e+06	9.93341e+06	1.06423e+07	7.05206e+06	6.55476e+06	5.87107e+06	8.08602e+06	7.7634e+06	5.68175e+06	8.56184e+06
Biochanin A	1.3131e+06	2.93246e+06	1.50048e+06	3.37893e+06	1.65483e+06	1.45181e+06	1.3856e+06	2.32064e+06	2.56539e+06	4.44377e+06	4.53309e+06	1.75811e+06	1.32909e+07	4.27788e+06	2.17192e+06	2.1336e+06	3.81705e+06	2.44824e+06	4.23408e+06	1.26437e+06	2.65091e+06	1.94235e+06	2.05809e+06	7.31153e+06	1.83849e+06	1.12556e+06	1.6372e+06	1.76908e+06	1.93391e+06	1.07272e+06	5.09435e+06	2.19373e+06	2.9161e+06	3.04089e+06	1.92192e+07	2.8924e+06	1.00512e+07	4.19089e+06	1.15208e+06	1.88785e+06	4.39914e+06	3.01637e+06
PC (16:1e/22:1)	1.93519e+06	134649	140984	114499	118434	109293	128405	146354	112593	133650	132776	3.22651e+06	6.96163e+06	1.6748e+07	107651	121298	319821	119933	155364	129285	111693	117266	112906	954152	137451	140824	118516	130232	121901	135325	126093	119112	140428	127781	124745	2.81754e+06	141886	129536	3.16242e+06	114726	4.13522e+06	119238
4-(methoxymethyl)-1,3-dimethyl-1H-pyrazolo[3,4-b]pyridin-6-ol	333144	327624	350378	274999	268131	275739	1.91955e+07	250451	227715	292751	214019	199462	199119	178480	208476	221148	193363	339443	1.65525e+07	297587	3.585e+06	261442	251676	307739	267911	215886	211211	208970	212786	223725	198322	189305	232575	214196	271132	263898	201821	217112	163798	194448	3.33198e+06	187465
4'-Methoxyacetophenone	4.9108e+06	4.21908e+06	3.48025e+06	3.48343e+06	3.91472e+06	4.36482e+06	3.89758e+06	7.4125e+06	3.88837e+06	5.44196e+06	5.47369e+06	6.32452e+06	3.77371e+06	3.98892e+06	3.32363e+06	4.34236e+06	9.1403e+06	1.29758e+07	4.53816e+06	3.30707e+06	9.43405e+06	4.3263e+06	4.03211e+06	4.54877e+06	4.05449e+06	7.81141e+06	4.41235e+06	4.65254e+06	3.58307e+06	3.89388e+06	5.87962e+06	5.10397e+06	3.8845e+06	4.09382e+06	3.33262e+06	2.99688e+06	6.13955e+06	2.13212e+07	3.31351e+06	3.39405e+06	4.6885e+06	4.78821e+06
4,4'-dimethoxy[1,1'-biphenyl]-2-carbonitrile	6.70359e+06	6.34246e+06	8.66693e+06	5.09761e+06	1.31999e+06	4.51645e+06	2.42332e+06	4.08912e+06	3.95505e+06	5.20434e+06	7.71652e+06	1.07484e+07	9.04671e+06	6.19892e+06	5.81485e+06	3.18718e+06	9.90805e+06	4.69777e+06	5.33047e+06	5.88442e+06	7.69751e+06	5.95714e+06	4.43874e+06	4.32857e+06	6.13299e+06	9.95136e+06	6.14509e+06	5.08879e+06	7.38578e+06	1.08793e+06	4.59514e+06	8.58331e+06	8.57684e+06	9.21724e+06	7.65228e+06	1.34393e+06	5.95197e+06	8.18322e+06	9.67633e+06	1.13812e+07	7.79241e+06	8.93598e+06
(±)8(9)-DiHET	3.86084e+06	554821	7.52181e+06	2.43651e+06	8.30231e+06	607374	308975	264406	3.43395e+07	1.1644e+06	283431	724414	1.27104e+06	1.35311e+06	2.09006e+06	639381	1.04461e+06	376486	139697	138009	5.7955e+07	230129	238775	4.09021e+06	5.38597e+06	1.42361e+06	1.40484e+06	4.07466e+06	2.13832e+06	2.76968e+06	916388	5.88132e+06	15252886	274949	215976	1.18728e+07	746889	254946	1.48584e+06	350055	5.5504e+06	218378
Acetylcarnitine	4.9112e+06	2.17832e+06	3.21702e+06	6.33425e+06	4.74038e+06	3.08211e+06	5.27271e+06	4.03103e+06	2.84388e+06	4.82507e+06	2.47883e+06	5.34812e+06	1.22422e+07	1.66051e+07	5.25271e+06	7.01796e+06	5.77371e+06	2.8043e+06	2.43236e+06	3.05618e+06	6.26323e+06	9.88851e+06	9.56666e+06	4.38023e+06	4.62433e+06	5.96204e+06	8.59932e+06	5.16632e+06	6.78632e+06	2.89442e+06	2.41856e+06	4.65394e+06	7.15801e+06	3.78021e+06	9.70665e+06	2.56991e+06	4.50114e+06	3.38577e+06	4.18552e+06	6.26118e+06	5.36288e+06	7.54347e+06
Protectin D1	6.13565e+06	8.21931e+06	4.26913e+06	5.14196e+06	3.90687e+06	4.56406e+06	5.60145e+06	2.86938e+06	4.23943e+06	2.59799e+06	2.58112e+06	5.20242e+06	3.26179e+06	3.54866e+06	6.47403e+06	5.45006e+06	5.85626e+06	7.79391e+06	1.3661e+06	3.08508e+06	6.03702e+06	3.30053e+06	4.15546e+06	3.37602e+06	5.49762e+06	2.97012e+06	3.30878e+06	4.06268e+06	3.79293e+06	4.13072e+06	4.38227e+06	6.11113e+06	5.57736e+06	4.93276e+06	6.02527e+06	4.77524e+06	6.06936e+06	2.61438e+06	6.93623e+06	3.80045e+06	5.22175e+06	3.91917e+06
4-Phenyl-3-buten-2-one	6.66678e+06	3.88397e+06	4.72112e+06	3.55898e+06	8.77793e+06	4.22212e+06	3.71067e+06	4.0876e+06	3.59801e+06	4.0086e+06	3.21171e+06	3.59153e+06	3.66609e+06	4.0056e+06	6.36594e+06	5.84443e+06	4.93869e+06	4.66221e+06	3.72539e+06	3.38438e+06	5.63893e+06	3.7675e+06	3.68959e+06	4.11363e+06	3.7657e+06	5.41863e+06	3.90485e+06	4.82478e+06	4.03051e+06	3.93947e+06	3.42498e+06	3.76736e+06	4.42891e+06	6.98101e+06	3.71125e+06	4.32403e+06	4.86039e+06	4.55676e+06	7.62877e+06	4.52626e+06	6.63708e+06	4.37261e+06
Anacardic acid	1.215e+06	1.6564e+06	1.72736e+06	1.35456e+06	2.02962e+06	1.37071e+06	2.01903e+06	2.40744e+06	1.00632e+06	584170	1.55969e+06	1.189e+06	1.28939e+06	1.77988e+06	1.346e+06	3.82961e+06	1.62269e+06	7.80051e+06	1.00557e+06	2.30683e+06	1.65031e+06	930684	1.51996e+06	2.77739e+06	1.23619e+06	2.70045e+06	1.30415e+06	1.76654e+06	835770	1.13192e+06	1.17448e+06	2.12452e+06	1.53437e+06	2.16048e+06	1.28322e+06	1.66253e+06	4.69382e+06	785088	1.89854e+06	1.54607e+06	1.71288e+06	2.72884e+06
ethyl 4-[2-(3,4,5-trimethoxybenzylidene)hydrazino]benzoate	1.4862e+06	3.07492e+06	3.64599e+06	4.12549e+06	8.06409e+06	5.87172e+06	1.8804e+07	3.74775e+06	5.83737e+06	3.42478e+06	4.22861e+06	1.42573e+06	3.50662e+06	9.72027e+06	1.25473e+07	5.46408e+06	5.31547e+06	3.55981e+06	1.78381e+06	3.54143e+06	3.18005e+06	2.28918e+06	2.97778e+06	7.28821e+06	2.14822e+06	1.98112e+06	4.51793e+06	4.9344e+06	3.98734e+06	7.2558e+06	6.72003e+06	8.80703e+06	6.7495e+06	5.59259e+06	9.33713e+06	9.76167e+06	5.48285e+06	3.4402e+06	1.25659e+07	7.35571e+06	5.9615e+06	6.48011e+06
PE (18:0/22:5)	1.48945e+08	8.49647e+07	1.40691e+08	6.50188e+07	1.01201e+08	6.92944e+07	9.67179e+07	7.92112e+07	9.2936e+07	6.40944e+07	1.02354e+08	4.33798e+07	6.59704e+07	7.21046e+07	1.01257e+08	6.25322e+07	6.18481e+07	6.05262e+07	6.89583e+07	1.42463e+08	9.82081e+07	4.47529e+07	6.06174e+07	7.41777e+07	1.16848e+08	1.35756e+08	7.65455e+07	6.74995e+07	1.07397e+08	7.27121e+07	3.98761e+07	1.93374e+08	3.47444e+07	1.29077e+08	8.60962e+07	4.97938e+07	8.90501e+07	3.29679e+07	5.7314e+07	6.84122e+07	1.48303e+08	6.8708e+07
SM (d17:2/19:0)	7.87956e+06	1.0428e+07	1.62009e+07	1.11459e+07	1.74787e+07	1.41773e+07	1.47482e+07	1.22798e+07	1.6506e+07	1.34095e+07	1.26139e+07	1.45717e+07	1.36107e+07	9.67868e+06	1.13219e+07	9.51783e+06	1.40491e+07	1.0271e+07	1.24125e+07	8.48478e+06	1.25459e+07	1.67696e+07	1.54469e+07	1.51399e+07	1.78528e+07	1.39955e+07	1.30938e+07	1.77035e+07	1.87324e+07	1.40829e+07	1.00463e+07	1.19786e+07	9.5352e+06	9.40644e+06	1.19158e+07	9.83694e+06	1.36186e+07	9.69654e+06	7.93727e+06	1.14887e+07	1.30578e+07	6.49832e+06
3-(3,4-Dihydroxyphenyl)-2-Methylalanine	6.30461e+06	5.53434e+06	4.2379e+06	5.27602e+06	4.68978e+06	4.845e+06	1.34109e+07	1.12254e+07	5.40274e+06	5.09497e+06	7.31112e+06	5.06213e+06	6.39256e+06	5.62259e+06	5.23691e+06	7.72953e+06	1.90148e+07	6.28261e+06	4.3511e+06	3.53429e+06	6.16408e+06	6.08621e+06	5.64355e+06	7.04169e+06	4.90207e+06	6.17005e+06	5.83919e+06	5.49541e+06	5.59507e+06	4.00244e+06	4.30992e+06	7.73247e+06	5.46377e+06	5.71441e+06	6.85935e+06	3.35727e+06	6.09656e+06	2.04314e+07	8.35157e+06	5.52319e+06	3.26017e+06	5.15411e+06
PC (20:4/20:5)	159785	158694	188654	338267	210349	217480	187650	176759	208585	203482	201908	182463	184439	209618	172792	173400	164448	943543	221588	282557	233310	167582	213764	276398	228172	229976	182840	203084	189187	239928	241692	199243	214296	203762	198159	198856	204853	184953	151837	189624	211889	177228
LPS 20:4	813798	1.1989e+06	2.04722e+06	1.13231e+06	948385	984695	1.03659e+06	7.78614e+06	1.64711e+06	1.01547e+06	1.35882e+06	1.6037e+06	2.20203e+06	952940	1.55269e+06	1.64718e+06	629305	1.17505e+06	676847	1.38045e+06	1.39615e+06	1.25297e+06	1.50091e+06	1.42844e+06	1.14171e+06	1.49806e+06	1.35555e+06	848126	1.37327e+06	1.39162e+06	1.08326e+06	1.32709e+06	1.75526e+06	1.46867e+06	1.23992e+06	1.76027e+06	1.3952e+06	1.28518e+06	1.83455e+06	1.28352e+06	1.27923e+06	1.26536e+06
Sodium cholate	3.77313e+06	2.11099e+06	2.56799e+06	5.39086e+06	3.79309e+06	2.36751e+06	3.409e+06	3.23488e+06	3.23795e+06	8.76297e+06	1.50186e+06	3.13356e+06	1.82587e+06	2.2489e+06	6.96665e+06	1.67715e+07	1.89696e+06	5.22826e+06	1.70502e+06	2.08712e+06	6.95656e+06	1.48731e+06	1.32394e+06	7.76471e+06	8.76537e+06	3.84496e+06	4.37023e+06	1.45481e+07	1.83053e+06	6.782e+06	1.88273e+06	1.0111e+07	3.02026e+06	2.05808e+06	1.80826e+06	5.51745e+06	7.76037e+06	3.81993e+06	2.54644e+06	7.61912e+06	6.60272e+06	1.54662e+07
PC (14:0e/17:2)	1.03647e+07	8.09898e+06	1.16773e+07	9.51872e+06	1.19009e+07	6.1757e+06	7.43967e+06	1.05184e+07	1.83822e+07	1.03161e+07	5.351e+06	1.06718e+06	1.16263e+07	6.90397e+06	7.39824e+06	1.07046e+07	6.10732e+06	9.0755e+06	9.85453e+06	8.77339e+06	2.30448e+06	7.14248e+06	4.90424e+06	5.08831e+06	1.38253e+07	7.62602e+06	7.19776e+06	1.27768e+07	7.84267e+06	1.25003e+07	1.06105e+07	1.5978e+07	6.52295e+06	1.0308e+07	8.74395e+06	4.83639e+06	8.87682e+06	6.7705e+06	3.83889e+06	3.32908e+06	1.29518e+07	7.06948e+06
4-Hexylresorcinol	1.30898e+08	1.55885e+08	3.62572e+07	1.06286e+08	3.59744e+07	4.7976e+07	1.58253e+08	7.98921e+07	2.1944e+08	7.47296e+07	1.73467e+07	1.28861e+08	5.77712e+07	3.14187e+07	1.02474e+08	9.13303e+07	2.93892e+08	1.0285e+08	5.98498e+07	5.42187e+07	2.10075e+08	3.2993e+07	3.38323e+07	8.76704e+07	9.98619e+07	1.59573e+07	6.56046e+07	6.57418e+07	5.5622e+07	4.85352e+07	1.06386e+08	1.29941e+08	8.04922e+07	9.45682e+07	8.71457e+07	2.55794e+08	1.00656e+08	1.37998e+08	2.84516e+08	4.3081e+07	6.21975e+07	5.97541e+07
PC (19:0/19:1)	9.24615e+06	9.85214e+06	6.13172e+06	5.68695e+06	1.08026e+07	8.03885e+06	8.38261e+06	1.12729e+07	7.60532e+06	7.03126e+06	5.24656e+06	8.91545e+06	8.14936e+06	4.30421e+06	9.70182e+06	7.57798e+06	1.17746e+07	8.27842e+06	1.02786e+07	7.86384e+06	7.97412e+06	5.8854e+06	3.81882e+06	6.2312e+06	6.49246e+06	7.78155e+06	6.48157e+06	1.05979e+07	6.14971e+06	8.56805e+06	6.38511e+06	6.44031e+06	7.32904e+06	5.16703e+06	4.52949e+06	6.78052e+06	9.85449e+06	5.25531e+06	6.41846e+06	5.35411e+06	8.35658e+06	4.52134e+06
PC (17:0/18:2)	1.37824e+08	2.12052e+08	3.45211e+08	200020831	2.80209e+08	1.50166e+08	3.69543e+07	1.60585e+08	264111109	1.08519e+08	1.51313e+08	1.97989e+08	165641317	1.66569e+08	162096707	5.0158e+07	1.25656e+08	1.71566e+08	1.92468e+08	1.45935e+08	112532574	1.61342e+08	1.35036e+08	2.19193e+08	2.23939e+08	2.2512e+08	2.20484e+08	1.41897e+08	6.76277e+07	1.91041e+08	1.67755e+08	3.99833e+07	1.71221e+08	1.87214e+08	1.90462e+08	1.17101e+08	7.67044e+07	2.19079e+08	1.47694e+08	2.27902e+08	2.02475e+08	2.37212e+08
Riboflavin	1.08081e+06	829341	4.3668e+06	2.80142e+06	1.82397e+06	4.49288e+06	3.05663e+06	2.40489e+06	1.04797e+07	673155	3.8523e+06	2.03695e+06	1.67484e+06	7.36091e+06	1.61568e+06	6.83456e+06	1.87469e+06	1.33129e+06	1.49495e+06	1.47303e+06	8.2684e+06	2.29463e+06	1.77163e+06	826265	2.29602e+06	2.88971e+06	1.59033e+06	3.11201e+06	1.29057e+06	1.66154e+06	1.40822e+06	4.76452e+06	2.13441e+07	1.22293e+06	4.93416e+06	1.24235e+06	2.03332e+06	1.9585e+06	2.22974e+06	2.61989e+06	4.63782e+06	1.34574e+06
PE (16:1e/18:2)	175797311	8.33334e+07	6.90017e+07	1.11118e+08	1.03966e+08	1.00303e+08	2.81291e+07	1.07592e+08	2.07787e+08	6.39754e+07	9.77662e+07	7.84887e+07	6.24951e+07	5.38314e+07	8.37965e+07	1.54449e+08	7.37909e+07	9.68774e+07	6.83472e+07	1.0026e+08	6.17744e+07	6.59446e+07	4.1059e+07	1.12254e+08	148445698	1.86722e+08	7.75514e+07	1.15078e+08	1.05717e+08	7.7529e+07	6.93188e+07	5.89221e+07	4.06289e+07	1.28037e+08	1.88263e+08	5.86828e+07	7.67907e+07	6.9721e+07	4.61055e+07	1.58297e+08	2.10572e+08	5.93008e+07
LPI 18:2	1.16691e+08	7.28375e+07	1.30613e+08	1.14986e+08	1.07108e+08	1.05463e+08	1.37981e+08	6.20285e+07	7.91603e+07	1.29693e+08	1.03365e+08	9.15197e+07	1.30389e+08	9.31558e+07	1.10128e+08	2.2368e+08	1.09353e+08	2.73235e+08	6.62536e+07	6.3469e+07	1.10654e+08	1.42551e+08	1.42421e+08	2.54202e+08	8.75659e+07	8.83793e+07	1.23197e+08	1.71953e+08	1.17782e+08	7.16131e+07	5.68118e+07	8.93819e+07	1.8814e+08	109576655	1.104e+08	1.44152e+08	1.00981e+08	9.597e+07	1.26406e+08	6.82942e+07	1.90667e+08	1.16994e+08
Trolox	541937	226926	515567	456659	747499	913078	437513	377306	786627	816931	1.9806e+06	515708	4.3217e+06	389665	807135	1.10023e+06	798824	690319	295858	366399	740831	422579	469846	795451	795836	1.02298e+06	498268	583263	607500	527303	580192	1.57647e+06	1.47125e+06	1.01644e+06	1.58265e+06	1.70634e+06	1.38991e+06	622156	606584	501146	1.59104e+06	1.55799e+06
5-oxoproline	589514	635314	1.70099e+06	1.14971e+06	467714	587782	455117	440698	6.37387e+06	443596	427662	420742	808452	340633	3.50357e+06	2.15951e+06	4.326e+06	493727	465221	659133	413226	4.45688e+06	4.91188e+06	1.13987e+06	701401	476676	2.48043e+06	1.79464e+06	1.24761e+06	1.10748e+06	1.67198e+06	3.19908e+06	1.75302e+06	441276	6.67716e+06	1.94478e+06	562005	433859	1.59192e+06	1.0443e+06	1.99402e+07	4.91332e+06
Perfluorooctanoic acid (PFOA)	1.33093e+06	4.61581e+06	1.86963e+06	2.08765e+06	3.71351e+06	2.00347e+06	7.81466e+06	648732	1.33593e+06	3.22197e+06	3.07092e+06	2.03657e+06	4.68118e+06	2.44842e+06	3.89458e+06	3.65268e+06	3.46947e+06	3.08953e+06	2.86482e+06	6.16496e+06	1.49165e+06	5.95691e+06	5.88006e+06	3.42015e+06	6.3242e+06	1.47107e+06	2.99839e+06	2.31747e+06	2.51014e+06	1.89777e+06	2.92043e+06	5.39371e+06	4.72301e+06	4.52555e+06	6.19154e+06	5.01907e+06	2.01241e+06	1.00258e+06	3.24493e+06	7.63516e+06	5.03795e+06	4.69931e+06
FAHFA (18:1/14:1)	251573894	1.50212e+08	1.86566e+08	7.15339e+07	1.39574e+08	3.55423e+08	5.70811e+07	4.47608e+07	9.75148e+07	7.04807e+07	8.55201e+07	1.04161e+08	8.51887e+07	1.29665e+08	4.52004e+07	1.54353e+08	6.98515e+07	1.50377e+08	6.55234e+07	8.16715e+07	1.74312e+08	7.529e+07	8.22196e+07	1.32566e+08	7.7101e+07	1.18396e+08	9.61186e+07	8.43891e+07	3.78176e+07	133733778	1.28413e+08	1.20824e+08	1.15751e+08	1.12049e+08	9.10727e+07	106515732	6.35109e+07	3.1589e+07	1.00162e+08	2.13295e+08	7.73668e+07	6.1002e+07
Choline Glycerophosphate	1.17729e+07	7.8328e+06	1.04226e+07	7.23399e+06	6.63927e+06	8.28694e+06	3.11271e+06	5.03275e+06	8.05227e+06	8.97357e+06	9.66646e+06	8.80169e+06	8.84645e+06	6.13381e+06	9.65483e+06	1.27285e+07	1.42497e+07	1.2604e+07	7.87644e+06	9.28195e+06	1.22019e+07	6.58576e+06	5.83186e+06	7.18287e+06	6.4745e+06	8.62159e+06	7.05848e+06	4.92702e+06	7.73866e+06	6.60776e+06	6.61675e+06	7.72199e+06	1.02528e+07	1.34444e+07	8.19487e+06	6.7649e+06	8.14845e+06	1.02509e+07	1.28254e+07	1.04269e+07	1.40951e+07	9.11421e+06
N-Acetyl-L-glutamine	2.49656e+08	2.35725e+08	2.61297e+08	2.23512e+08	2.20529e+08	2.35403e+08	249945730	1.52881e+08	1.92465e+08	1.72744e+08	1.73584e+08	1.67591e+08	2.09217e+08	1.54905e+08	2.35484e+08	2.83579e+08	1.66075e+08	1.98702e+08	2.12328e+08	2.9437e+08	203861453	2.80537e+08	3.00502e+08	222299555	1.68985e+08	2.20141e+08	1.89852e+08	2.04001e+08	216360825	1.98545e+08	182212103	2.00543e+08	2.55197e+08	2.26875e+08	2.29905e+08	2.22754e+08	1.6842e+08	1.54661e+08	2.05534e+08	2.50433e+08	2.60472e+08	209500821
Stearoyl Ethanolamide	678610	629488	984110	654680	823424	780636	521109	657444	826401	713577	745271	752044	725681	760169	666990	829296	774365	841039	671512	1.88883e+07	745649	887919	768770	1.01651e+06	802244	753310	676478	718447	713606	800067	645896	778673	728768	828921	2.72265e+06	856493	883325	659182	689096	823374	855115	636087
PC (2:0/16:0)	3.57901e+06	1.53195e+06	4.08433e+06	2.13993e+06	7.28224e+06	2.83491e+06	670038	2.75761e+06	4.35029e+06	2.05602e+06	6.69059e+06	2.05058e+06	4.17754e+06	3.41773e+06	4.75117e+06	3.67723e+06	5.98907e+06	1.74786e+06	1.99743e+06	3.12218e+06	6.06122e+06	3.93996e+06	4.14626e+06	1.8689e+06	4.1384e+06	4.63012e+06	4.80605e+06	2.79926e+06	4.16079e+06	3.60464e+06	3.40932e+06	4.9176e+06	2.6638e+06	8.01887e+06	1.82713e+06	1.52593e+06	6.27024e+06	8.92153e+06	3.22497e+06	3.47942e+06	4.02803e+06	2.85958e+06
Gamma-Glu-Leu	1.56216e+06	4.30624e+06	917578	2.42556e+06	1.27654e+06	656638	3.37775e+06	2.52872e+06	1.8432e+06	2.11694e+06	1.28953e+06	2.73867e+06	1.38543e+06	1.68213e+06	1.58116e+06	2.1343e+06	5.87366e+06	4.61181e+06	1.32836e+06	1.82714e+06	2.04083e+06	1.76471e+06	1.80779e+06	1.33316e+06	3.85803e+06	1.34281e+06	1.87499e+06	2.89355e+06	2.37327e+06	1.70515e+06	2.73361e+06	4.91265e+06	1.39137e+06	2.57939e+06	1.52824e+06	3.23835e+06	3.49245e+06	1.79114e+06	2.89684e+06	5.6144e+06	1.48906e+06	2.5632e+06
PC (6:0/16:2)	5.11942e+06	4.17249e+06	6.14737e+06	3.93191e+06	3.35892e+06	5.90549e+06	2.10236e+06	2.88571e+06	4.58407e+06	4.61509e+06	1.39298e+07	4.73671e+06	1.70988e+07	2.88204e+06	2.7648e+06	3.4373e+06	4.29873e+06	6.17541e+06	5.62045e+06	2.84497e+06	3.85536e+06	2.61054e+06	2.74293e+06	5.0345e+06	5.87902e+06	8.19024e+06	3.63896e+06	2.99347e+06	2.26893e+06	5.1986e+06	7.40837e+06	1.31691e+07	4.70242e+06	4.28718e+06	4.20268e+06	6.83586e+06	4.71779e+06	3.04623e+06	6.62061e+06	4.3692e+06	7.89202e+06	3.52904e+06
SM (d18:3/22:2)	1.07347e+07	1.88762e+06	1.34418e+07	2.19506e+06	1.67014e+06	1.46723e+06	2.56256e+06	3.49771e+06	2.0645e+06	1.81621e+07	2.29788e+06	1.64735e+06	1.75634e+06	1.71982e+06	9.29873e+06	2.53729e+06	2.78431e+06	1.16772e+07	2.1899e+06	1.54404e+07	2.69086e+06	1.48129e+06	2.1013e+06	2.38079e+06	2.23024e+06	2.0915e+06	1.69561e+06	2.47725e+06	2.31833e+06	2.71059e+06	1.93774e+06	1.6308e+06	2.09155e+06	2.62157e+06	1.37481e+06	2.03712e+06	2.68189e+06	1.05974e+07	1.28485e+06	2.15499e+06	2.43355e+06	2.14281e+06
(6E)-7-(2H-1,3-benzodioxol-5-yl)-1-(piperidin-1-yl)hept-6-en-1-one	2.20044e+06	1.73377e+06	1.82223e+06	1.40541e+06	1.78405e+06	1.8104e+06	1.24227e+06	1.50996e+06	1.60548e+06	1.19802e+06	1.09442e+06	1.06802e+06	1.00175e+06	1.02923e+06	1.10854e+06	1.51476e+06	1.61584e+06	1.67946e+06	1.55359e+06	1.53699e+06	1.36223e+06	1.65408e+06	1.53016e+06	1.93485e+06	2.38653e+06	1.06183e+06	1.04511e+06	1.15266e+07	1.10777e+06	1.19471e+06	1.07658e+06	1.04983e+06	1.51379e+06	1.33982e+06	1.15656e+06	1.17287e+07	1.94308e+06	953502	884448	1.42096e+06	1.00464e+06	1.72707e+07
MQH	728469	804560	890634	688706	894362	882172	818775	714010	677743	817205	768942	629123	983571	601480	652012	829132	1.85018e+07	914646	803455	742367	735872	880824	781281	898687	908870	771063	623206	694084	676158	580711	660201	730703	757718	651707	863516	720782	675264	603243	626859	595152	705028	630949
16-Heptadecyne-1,2,4-triol	905829	1.14042e+06	1.35509e+06	1.05758e+06	4.28672e+06	8.88199e+06	1.04959e+06	687890	1.3915e+06	941520	1.40166e+06	1.20373e+06	4.01155e+06	778666	1.13342e+06	1.46887e+06	2.77311e+06	880695	765747	733200	2.18737e+06	732523	803991	801810	953888	1.40729e+06	1.87342e+06	851500	780136	1.02124e+06	1.82914e+06	948182	1.0421e+06	5.25608e+06	1.40599e+06	1.47149e+06	1.91442e+06	750416	1.02287e+06	1.08965e+06	4.32596e+06	838930
17beta-Trenbolone	6.88126e+07	8.49633e+07	2.04516e+07	3.68354e+07	2.59022e+07	2.33757e+07	4.63213e+07	5.7659e+07	2.66634e+07	4.67084e+07	8.22903e+06	1.16983e+08	1.36814e+07	3.1786e+07	2.10525e+07	3.83978e+07	4.01947e+08	1.29324e+08	3.15263e+07	3.46971e+07	1.1019e+08	3.98663e+07	4.09226e+07	4.2004e+07	5.9988e+07	8.16103e+06	2.12317e+07	3.08211e+07	4.25138e+07	2.49163e+07	5.1914e+07	1.12528e+08	7.77726e+07	8.99725e+07	4.29892e+07	1.40254e+08	5.27997e+07	3.96726e+07	7.26893e+07	2.92829e+07	4.06649e+07	4.11164e+07
3-Methyladipic acid	1.4292e+06	833565	1.32937e+06	1.29425e+06	1.27799e+06	1.40562e+06	1.20703e+06	1.22128e+06	1.38947e+06	1.31386e+06	1.29385e+06	1.16184e+06	1.46493e+06	1.01206e+06	1.80002e+06	1.45346e+06	1.04231e+06	1.07959e+06	1.00453e+06	1.18185e+06	1.23651e+06	1.18456e+06	1.21382e+06	3.19788e+06	1.23208e+06	1.5695e+06	1.52533e+06	1.23476e+06	1.4202e+06	1.16946e+06	1.07863e+06	1.16629e+06	1.82474e+06	1.7508e+06	1.54724e+06	1.58907e+06	1.3721e+06	1.37786e+06	1.43049e+06	1.69847e+06	1.43385e+06	1.39919e+06
S-Lactoylglutathione	92729.1	79332	94957.3	85807.3	87501.5	99477.9	92392.5	80059.2	789361	1.00025e+06	81919.1	70508.7	85781.3	60558.9	90801	148035	355756	77311.8	159109	150068	89666.1	88922.5	84029.9	572290	2.91235e+06	96711	159453	1.52175e+06	93906.2	83982.4	188581	284671	181034	104310	96252.3	1.35811e+06	128463	89421.3	260842	634039	1.30247e+06	3.30791e+06
PE (20:3e/20:4)	1.41917e+08	8.23105e+07	1.37852e+08	6.17583e+07	9.74473e+07	6.53587e+07	9.12407e+07	7.91412e+07	8.93506e+07	6.20057e+07	100884742	4.12187e+07	6.1234e+07	6.92153e+07	9.54718e+07	5.98445e+07	5.79498e+07	5.76483e+07	5.58469e+07	1.38076e+08	9.5461e+07	4.21143e+07	5.46718e+07	6.97963e+07	1.14499e+08	1.3134e+08	7.37978e+07	6.14272e+07	1.02717e+08	6.93146e+07	3.56251e+07	1.9048e+08	3.5753e+07	1.25633e+08	8.43006e+07	4.80603e+07	8.59635e+07	3.28012e+07	5.30722e+07	6.33959e+07	1.44065e+08	6.57058e+07
Cinchophen	995005	1.03884e+06	958257	854560	904944	838440	960261	1.16295e+06	865228	1.25169e+06	898630	1.10418e+06	781819	1.5379e+07	1.13236e+06	899856	893815	931470	1.081e+06	976569	854675	892512	879088	1.2255e+06	1.15092e+06	1.37356e+06	878695	840929	956623	1.04067e+06	836272	1.12045e+06	941664	931856	812793	865507	841451	982007	719918	1.54442e+06	1.60829e+06	1.11925e+06
PC (22:3e/16:4)	1.9141e+08	1.72701e+08	9.0539e+07	2.09879e+08	8.45964e+07	1.70398e+08	1.01189e+08	2.01607e+08	2.00469e+08	2.32305e+08	9.08142e+07	1.12835e+08	1.64638e+08	1.50237e+08	106423809	1.54882e+08	1.22575e+08	1.23292e+08	9.89216e+07	1.57044e+08	1.45016e+08	1.61767e+08	8.39769e+07	6.35566e+07	1.28029e+08	1.51137e+08	1.46486e+08	1.66383e+08	1.12941e+08	1.87514e+08	1.84457e+08	9.16731e+07	1.50979e+08	1.20656e+08	9.15111e+07	1.49766e+08	3.13286e+08	2.15128e+08	1.88019e+08	6.4308e+07	1.25951e+08	1.55769e+08
ACar 17:0	3.20479e+06	7.81136e+06	7.46106e+06	6.32977e+06	6.05306e+06	4.65197e+06	3.6554e+06	1.34183e+07	1.18327e+07	1.06582e+07	7.20726e+06	9.52102e+06	9.02475e+06	4.99679e+06	7.9152e+06	5.7742e+06	6.44528e+06	1.04288e+07	7.78267e+06	5.44754e+06	6.82941e+06	7.55634e+06	6.56677e+06	4.0346e+06	7.68864e+06	8.83151e+06	7.16966e+06	8.53933e+06	7.52063e+06	6.40126e+06	8.49561e+06	1.27748e+07	5.55401e+06	5.12219e+06	1.2915e+07	1.08357e+07	5.21841e+06	8.41746e+06	5.69129e+06	5.31813e+06	4.57738e+06	6.38743e+06
PE (18:0e/20:4)	4.99695e+06	4.29752e+06	5.86845e+06	3.74279e+06	4.10255e+06	3.17345e+06	3.81039e+06	3.61805e+06	6.86151e+06	3.38234e+06	7.50511e+06	3.71693e+06	4.08957e+06	2.34698e+06	2.6268e+06	5.18957e+06	2.58015e+06	2.70742e+06	4.43663e+06	4.57664e+06	3.41052e+06	3.9921e+06	2.87164e+06	4.37839e+06	4.75723e+06	4.23673e+06	3.33982e+06	1.69419e+06	4.44141e+06	3.45524e+06	2.26199e+06	2.77289e+06	4.46439e+06	5.81301e+06	4.22712e+06	3.52421e+06	3.32609e+06	3.49142e+06	5.07506e+06	3.4528e+06	4.19624e+06	3.68747e+06
(±)13-HpODE	1.05857e+08	4.42257e+07	9.07773e+07	1.08165e+08	1.29235e+08	2.42577e+08	125967915	3.79089e+07	7.34592e+07	4.57197e+07	2.34333e+07	8.41491e+07	1.06946e+08	2.78428e+07	7.61629e+07	8.36178e+07	9.45772e+07	1.20356e+08	2.75702e+07	5.09259e+07	1.99893e+08	6.76416e+07	6.73282e+07	1.43223e+08	6.89299e+07	4.31262e+07	4.76649e+07	9.19807e+07	5.01147e+07	5.68437e+07	7.59562e+07	7.82172e+07	8.27364e+06	1.99368e+08	1.22747e+08	7.52959e+07	1.48397e+08	3.12947e+07	1.63979e+08	3.22242e+07	8.57672e+07	7.70059e+07
1-(7-methoxy-2-oxo-2H-chromen-8-yl)-3-methyl-2-oxobutyl acetate	1.29258e+06	1.3471e+06	1.43948e+06	1.34932e+06	1.1652e+06	1.17597e+06	1.17861e+06	1.82979e+07	1.0601e+06	1.23758e+06	1.18072e+06	867945	1.49169e+06	779880	762625	791868	848220	1.39069e+06	1.53131e+06	1.17318e+06	1.22973e+06	1.1408e+06	1.08976e+06	1.71603e+06	1.16747e+06	1.02226e+06	1.0098e+06	993219	948008	936355	857027	787773	901957	831170	1.58239e+06	843145	1.01198e+06	816490	1.00028e+06	664880	810195	673978
LPC 24:1	4.66132e+06	1.85343e+06	1.4834e+06	1.46948e+06	2.78496e+06	1.59771e+06	329521	1.00446e+06	1.50126e+06	893284	2.34068e+06	2.36542e+06	1.74502e+06	1.03331e+06	1.57946e+06	994354	1.99534e+06	716894	732259	1.05082e+06	2.17479e+06	743989	1.45292e+06	1.7648e+06	1.7116e+06	710635	413137	684258	1.67041e+06	1.27808e+06	1.37292e+06	3.56312e+06	1.83942e+06	2.40014e+06	1.33736e+06	1.76885e+06	1.67976e+06	1.16571e+06	1.77681e+06	2.31844e+06	1.44052e+06	692468
LPC 20:4	1.83197e+08	7.74954e+07	185300035	1.30269e+08	2.10655e+08	1.52224e+08	7.19506e+07	1.21433e+08	2.00558e+08	1.2589e+08	198335232	2.44468e+08	2.31105e+08	1.21402e+08	1.60441e+08	1.51435e+08	1.42302e+08	1.79626e+08	1.23173e+08	1.67999e+08	2.5487e+08	1.29909e+08	1.64071e+08	1.26381e+08	1.63053e+08	2.22769e+08	150185877	6.43679e+07	1.67747e+08	1.26052e+08	8.00635e+07	1.54077e+08	139228093	1.94739e+08	1.37347e+08	1.32375e+08	1.19235e+08	1.49209e+08	2.20909e+08	2.4971e+08	1.44214e+08	1.81953e+08
17alpha-Hydroxyprogesterone	2.06699e+06	3.00655e+06	6.54782e+06	3.40359e+06	5.85327e+06	2.60777e+06	1.74321e+07	5.24494e+06	3.31112e+06	5.48982e+06	2.79135e+06	3.44226e+06	4.60793e+06	7.63541e+06	3.63918e+06	5.7305e+06	6.40517e+06	6.21284e+06	1.73979e+06	3.05843e+06	3.73388e+06	3.89822e+06	4.53109e+06	4.29118e+06	6.12859e+06	3.74395e+06	3.67115e+06	8.52966e+06	4.96901e+06	3.14119e+06	4.14609e+06	5.7349e+06	2.7129e+06	3.43026e+06	6.43613e+06	4.55619e+06	5.82834e+06	6.11788e+06	2.17511e+06	4.96659e+06	4.00957e+06	5.27445e+06
Allolithocholic acid	3.4666e+06	2.4962e+06	3.30266e+06	1.70671e+06	4.09144e+06	3.37306e+06	1.59931e+06	1.63122e+06	1.68398e+06	1.66505e+06	2.37019e+06	1.86794e+06	2.13493e+06	4.24226e+06	1.43487e+06	2.8202e+06	2.09525e+06	3.90128e+06	1.88304e+06	1.58445e+06	1.71902e+06	2.26146e+06	1.76827e+06	5.34432e+06	2.77091e+06	1.85846e+06	1.38756e+06	4.13599e+06	1.32363e+06	2.87363e+06	2.25345e+06	1.95687e+06	4.08839e+06	2.7195e+06	1.75676e+06	3.86457e+06	5.37983e+06	1.63082e+06	1.64898e+06	1.66367e+06	1.84089e+06	1.53464e+06
Phenobarbital	96548.1	100275	101286	273013	93168.5	118156	2.01537e+08	90642.3	100969	98297.1	104834	72243.8	176905	74560.8	97386.3	107641	100351	93028.3	100387	96549.3	109395	108099	157739	195118	97664.8	101916	110444	84163	100730	82184.1	91975.3	77996.6	108771	118502	323625	106098	152378	3.17919e+08	101005	108815	128344	107713
Androstenedione	2.96828e+06	8.1424e+06	9.22317e+06	2.83473e+06	4.81621e+06	4.32401e+06	5.65503e+06	3.70841e+06	1.03372e+07	3.95179e+06	5.65688e+06	5.55504e+06	5.11971e+06	2.63678e+06	2.98733e+06	8.77562e+06	5.42823e+06	3.20302e+06	4.95392e+06	7.19528e+06	3.49943e+06	4.15791e+06	4.20553e+06	4.21859e+06	1.10704e+07	3.62505e+06	7.73278e+06	5.90119e+06	5.1302e+06	4.53242e+06	4.99987e+06	8.89142e+06	3.83458e+06	8.08541e+06	3.90171e+06	3.96585e+06	4.96669e+06	5.81724e+06	5.65162e+06	3.78542e+06	1.88359e+07	4.39205e+06
PC (18:2/18:2)	3.69222e+08	1.38965e+08	7.77213e+07	1.47393e+08	1.21826e+08	1.24717e+08	1.4523e+08	1.51726e+08	1.01894e+08	1.69232e+08	1.25781e+08	9.65013e+07	1.12499e+08	9.81887e+07	1.56218e+08	1.50247e+08	1.34761e+08	123422992	1.05397e+08	2.26082e+08	1.02304e+08	1.00256e+08	9.81312e+07	1.01101e+08	1.01426e+08	1.12635e+08	9.61587e+07	1.17171e+08	8.45532e+07	105047118	1.32171e+08	1.04946e+08	9.09462e+07	1.07166e+08	9.19816e+07	9.8497e+07	1.19235e+08	1.20059e+08	9.27335e+07	7.80293e+07	1.19579e+08	9.54985e+07
5-[(10Z)-14-(3,5-dihydroxyphenyl)tetradec-10-en-1-yl]benzene-1,3-diol	4.08304e+06	1.79486e+06	2.67233e+06	4.53941e+06	2.49244e+06	2.37216e+06	3.28373e+06	3.87935e+06	2.19108e+06	8.13501e+06	1.47891e+06	3.57294e+06	1.5562e+06	2.35632e+06	6.36766e+06	1.52664e+07	1.87975e+06	3.12507e+06	1.4013e+06	1.8495e+06	6.11621e+06	772817	740675	5.19895e+06	7.49017e+06	4.14127e+06	4.66228e+06	1.27825e+07	1.43367e+06	5.69036e+06	1.8558e+06	9.27905e+06	3.29343e+06	1.89979e+06	1.27991e+06	4.01474e+06	5.68931e+06	3.18599e+06	1.82413e+06	6.95836e+06	5.08693e+06	1.48949e+07
3-[4-methyl-1-(2-methylpropanoyl)-3-oxocyclohexyl]butanoic acid	5.33092e+06	2.5363e+06	1.89489e+06	3.46989e+06	1.78739e+06	3.55841e+06	3.70579e+06	4.06866e+06	2.898e+06	2.97145e+06	2.78392e+06	4.81709e+06	3.34939e+06	4.47355e+06	5.41187e+06	7.81771e+06	1.77751e+07	4.13028e+06	1.47554e+06	3.48142e+06	2.92642e+06	1.52366e+06	1.97909e+06	1.09756e+07	3.19713e+06	2.11042e+06	6.18755e+06	4.55286e+06	3.61493e+06	3.82043e+06	6.25186e+06	5.12616e+06	4.87318e+06	6.96996e+06	5.42804e+06	3.54724e+06	9.98715e+06	6.00517e+06	6.56149e+06	2.48045e+06	4.12393e+06	4.14413e+06
DL-Lysine	1.71777e+08	1.84945e+08	284191918	2.83946e+08	2.3403e+08	2.21675e+08	1.57935e+08	2.55908e+08	141415839	2.85846e+08	2.42221e+08	2.94236e+08	254494700	2.98932e+08	2.22242e+08	3.3924e+08	294343271	1.67218e+08	2.81292e+08	1.93641e+08	3.46908e+08	227470055	2.36201e+08	2.27763e+08	2.32959e+08	1.93226e+08	2.5864e+08	264169918	2.38319e+08	2.28442e+08	2.19024e+08	248062044	3.08249e+08	2.55373e+08	2.91053e+08	177805161	2.79836e+08	2.45526e+08	2.77848e+08	2.56467e+08	1.99377e+08	3.05341e+08
FAHFA (20:4/8:0)	3.71847e+06	2.82598e+06	1.89128e+06	4.01064e+06	5.45301e+06	2.49572e+06	2.40851e+06	1.38022e+06	3.44188e+06	848961	1.78983e+06	1.77889e+06	1.73482e+06	3.12879e+06	1.85449e+06	2.75247e+06	7.27378e+06	1.85311e+06	5.37333e+06	1.0643e+06	3.76282e+06	1.81273e+06	2.70681e+06	2.84617e+06	3.02367e+06	1.60206e+06	1.1501e+06	2.49331e+06	2.7751e+06	2.1945e+06	1.74642e+06	1.8169e+06	3.44105e+06	6.35997e+06	1.39868e+06	1.5637e+06	3.81694e+06	1.85811e+06	2.22512e+06	1.60045e+06	2.00712e+06	1.63184e+06
1-(4-hydroxyphenyl)propane-1,2-diol	191403942	1.24544e+08	1.01524e+08	9.27488e+07	1.64671e+08	1.12356e+08	1.39532e+08	193930166	9.95097e+07	130480534	6.68035e+07	1.10475e+08	1.03089e+08	1.85843e+07	1.6168e+08	2.63379e+08	3.21994e+08	1.52052e+08	5.07341e+07	59973845	1.57608e+08	1.34043e+08	1.36731e+08	2.56464e+08	1.0834e+08	7.60615e+07	1.58746e+08	5.11656e+07	7.27627e+07	4.49793e+07	1.53557e+08	1.80006e+08	189507050	2.58988e+08	1.30657e+08	403324510	3.54589e+08	1.23363e+08	2.17809e+08	128698733	1.15244e+08	2.47815e+08
Tauro-alpha-Muricholic acid sodium salt	9.6501e+06	3.23636e+07	2.96993e+07	5.83467e+07	8.68342e+07	3.59011e+07	4.11614e+06	2.01318e+07	9.91798e+07	1.24184e+07	2.17133e+07	1.17711e+08	3.5283e+08	1.39843e+08	5.06671e+07	1.0709e+08	1.07248e+08	5.1435e+06	1.89512e+06	4.71362e+06	1.46194e+08	2.09562e+07	2.07529e+07	1.45569e+07	1.2837e+07	1.48528e+07	5.27151e+07	1.49743e+08	8.86469e+06	102461180	7.84784e+07	25803984	6.48701e+07	7.68667e+07	5.62387e+07	9.44419e+07	3.13883e+07	1.00828e+07	1.22079e+07	1.50253e+07	3.39157e+08	5.20665e+06
PC (16:0e/18:3)	5.51277e+06	1.29225e+06	2.1338e+06	1.93903e+06	1.54139e+06	1.54104e+06	1.52662e+06	2.00548e+06	2.81989e+06	2.08033e+06	2.59753e+06	806490	3.76495e+06	2.64558e+06	1.29778e+06	1.60729e+06	1.3223e+06	2.27764e+06	8.31891e+06	2.08787e+06	934314	1.31888e+06	1.13437e+06	1.56963e+06	2.39398e+06	1.8231e+06	1.02903e+07	1.2508e+06	642905	2.93916e+06	896007	2.58542e+06	1.47218e+06	1.72275e+06	2.78286e+06	4.68432e+06	3.32595e+06	3.36685e+06	1.63331e+06	2.84368e+06	2.50298e+06	7.00614e+06
Lauric acid	3.01514e+08	5.664e+08	5.0977e+08	4.67819e+08	389749333	3.618e+08	4.95799e+08	7.51637e+08	3.88235e+08	7.95502e+08	5.6914e+08	6.22058e+08	388434015	6.19043e+08	5.55714e+08	2.8157e+08	5.86154e+08	4.72786e+08	9.26489e+08	8.22012e+08	4.26062e+08	4.3707e+08	4.2436e+08	3.64746e+08	6.13317e+08	3.97178e+08	441060026	7.11927e+08	4.3598e+08	5.14834e+08	618770097	5.73299e+08	418417175	4.13813e+08	4.88091e+08	5.24179e+08	4.44535e+08	6.26009e+08	4.72495e+08	4.8752e+08	3.07497e+08	4.02757e+08
PC (14:0e/4:0)	2510550726	2172112112	3072747279	1801572019	2100895826	1770445477	1148055093	1798211078	1550852009	1995756975	3568134159	5644775000	3941504059	1672331057	1686557296	2344755584	2427344905	1585467942	1984927401	1790573230	2578862775	1922273231	1972343748	1846808970	2873129199	4124849201	2395790464	1717275592	2561249987	2502055744	1859486595	2597647601	2322155636	2459953867	2496050848	1983833306	1706765692	1937194507	2751615032	2860592156	2073266936	1840103204
Pipecolic acid	1.70795e+08	1.82745e+08	2.81276e+08	2.81223e+08	232077651	2.19521e+08	1.56062e+08	2.53652e+08	139518595	2.82518e+08	239377566	2.9133e+08	250872774	2.95684e+08	2.19951e+08	3.35996e+08	2.90652e+08	1.65884e+08	2.78265e+08	1.91612e+08	9.78075e+06	2.25699e+08	2.33619e+08	1.28453e+07	2.30859e+08	1.91331e+08	2.5641e+08	2.61342e+08	2.36601e+08	2.26342e+08	217417053	2.45401e+08	3.05316e+08	2.53179e+08	9.48284e+07	1.75217e+08	2.77463e+08	1.02724e+07	2.75875e+08	254254283	1.97133e+08	6.21963e+07
PE (17:0/20:4)	2.99106e+06	4.19118e+06	5.56272e+06	7.28255e+06	5.09644e+06	4.70563e+06	2.93086e+06	3.58867e+06	4.68836e+06	2.24485e+06	2.47852e+06	3.2315e+06	3.71774e+06	1.52636e+06	2.78469e+06	5.69421e+06	3.09934e+06	4.58372e+06	4.06458e+06	3.45235e+06	2.33827e+06	5.73164e+06	4.61575e+06	4.90823e+06	4.14948e+06	3.49255e+06	4.04737e+06	2.37429e+06	3.24232e+06	2.98987e+06	2.27424e+06	1.9344e+06	2.07886e+06	2.05474e+06	3.12604e+06	1.49159e+06	4.84758e+06	4.39412e+06	1.59618e+06	5.05851e+06	5.91538e+06	5.51253e+06
Methylmalonic acid	3.90581e+07	3.11101e+07	5.39318e+07	3.50923e+07	2.97707e+07	3.42476e+07	8.56903e+07	3.94414e+07	3.57977e+07	2.6135e+07	4.07092e+07	9.10858e+07	2.89578e+08	2.32313e+07	4.13379e+07	4.23223e+07	2.22702e+07	2.98614e+07	2.83337e+07	3.21303e+07	2.97452e+07	3.32232e+07	2.99412e+07	4.38146e+07	4.85511e+07	3.3592e+07	2.22865e+07	3.05132e+07	2.61041e+07	3.5884e+07	2.14046e+07	3.29562e+06	3.88737e+07	3.95837e+07	3.02213e+07	2.64114e+07	3.10459e+07	3.58721e+07	9.46115e+07	5.22432e+07	2.96791e+07	2.36283e+07
4'-Hydroxydiclofenac	1.17855e+06	1.78991e+06	1.27175e+06	1.68022e+06	1.20056e+06	1.13522e+06	1.67792e+07	1.18311e+06	1.12147e+06	1.56745e+06	1.92113e+06	831174	2.03288e+06	1.03263e+06	920870	978035	1.0504e+06	1.54488e+06	1.60192e+06	1.06765e+06	1.13357e+06	1.20029e+06	1.07694e+06	2.67871e+06	1.1955e+06	896168	873311	840908	944633	829813	1.43302e+06	769843	1.02283e+06	860695	2.6034e+06	843358	1.43252e+06	1.04641e+06	588769	662560	1.06133e+06	800678
17α-Hydroxyprogesterone	1.42557e+06	9.81973e+06	1.1908e+07	1.35547e+06	2.60245e+06	8.11555e+06	2.3718e+06	2.53869e+06	3.74696e+06	1.96217e+06	3.84539e+06	3.5777e+06	3.99108e+06	1.28973e+06	1.33924e+06	3.57849e+06	1.92602e+06	4.25459e+06	1.85311e+06	5.85263e+06	1.99872e+06	2402303	2.40862e+06	7.79658e+06	6.98304e+06	1.30413e+06	7.25645e+06	3.4931e+06	8.44472e+06	1.63522e+06	4.08861e+06	1.78806e+06	1.52593e+06	1.00585e+07	2.08122e+06	9.67033e+06	7.34599e+06	9.63917e+06	1.55001e+06	1.26516e+06	9.83035e+06	1.84703e+06
N1-tetrahydrofuran-2-ylmethyl-2-cyanoacetamide	5.4167e+06	5.91581e+06	5.73975e+06	5.23513e+06	4.52516e+06	4.78439e+06	4.61372e+06	3.95003e+06	3.81288e+06	9.42869e+06	8.03624e+06	7.82893e+06	1.20321e+07	5.43397e+06	6.96372e+06	6.44263e+06	7.02843e+06	6.02131e+06	4.1701e+06	4.3207e+06	3.03389e+06	5.64513e+06	6.46828e+06	4.28603e+06	7.36746e+06	6.56093e+06	4.04891e+06	4.31208e+06	5.86567e+06	3.93264e+06	5.2743e+06	4.43128e+06	4.19172e+06	1.04305e+07	5.427e+06	3.05805e+06	9.75436e+06	7.4275e+06	6.07097e+06	4.99867e+06	5.21155e+06	3.34037e+06
19(R)-Hydroxy-prostaglandin E2	941560	1.22707e+06	1.29624e+06	1.06985e+06	1.81979e+06	1.23802e+06	6.74773e+06	769139	767746	1.03148e+06	897404	845655	1.03975e+06	854862	1.21695e+06	1.16574e+06	1.01058e+06	1.15003e+06	685157	1.5017e+06	1.84473e+06	879139	1.11252e+06	1.57545e+06	929738	813211	1.15693e+06	910077	937085	1.10715e+06	776780	999339	1.02172e+06	1.20952e+06	1.45719e+06	745321	1.43227e+06	5.22096e+06	1.24569e+06	1.52186e+06	1.65476e+06	966163
PC (20:2/20:4)	6.17576e+06	3.19067e+06	3.73027e+06	3.64939e+06	5.42211e+06	4.99733e+06	3.88341e+06	3.42184e+06	4.75435e+06	3.20376e+06	2.80929e+06	3.32641e+06	6.79763e+06	2.13468e+06	4.64049e+06	4.05928e+06	3.41826e+06	3.51819e+06	3.33759e+06	3.50814e+06	3.97751e+06	3.46601e+06	3.44465e+06	4.0442e+06	2.93339e+06	3.11155e+06	7.52057e+06	6.3964e+06	3.55148e+06	3.84631e+06	3.95286e+06	2.456e+06	4.03207e+06	2.74265e+06	3.84965e+06	2.33971e+06	3.71806e+06	2.78333e+06	4.61676e+06	5.71886e+06	4.78976e+06	3.15568e+06
Guggulsterone	2.04778e+06	1.34684e+06	1.18278e+06	1.01463e+06	1.43286e+06	1.44872e+06	1.03375e+06	1.88735e+06	937259	1.44513e+06	1.72481e+06	1.27596e+06	834540	2.11719e+06	3.26338e+06	560338	2.43934e+06	1.20932e+06	1.11694e+06	1.93526e+06	1.48325e+06	1.2624e+06	1.06384e+06	686121	1.65567e+06	620861	933089	1.81547e+06	2.51188e+06	1.75386e+06	2.48677e+06	3.07968e+06	1.85369e+06	1.52921e+06	814122	1.22646e+06	1.38156e+06	1.3197e+06	1.27652e+06	1.53213e+06	843814	1.22455e+06
N'3-(3,4,5-trimethoxybenzylidene)pyridine-3-carbohydrazide	444673	531845	477260	466749	379992	412987	404413	460191	331041	460302	377692	362422	350915	615196	300056	364055	345990	516623	492861	436177	1.643e+07	415504	370297	442868	435250	366476	360051	453341	366243	420202	317888	326295	344076	352088	423041	377297	342169	351216	275720	277629	309012	281080
ACar 22:0	4.61333e+06	7.51687e+06	4.52072e+06	5.74801e+06	1.31923e+07	5.41783e+06	2.13184e+06	6.60506e+06	7.79062e+06	5.35965e+06	2.89449e+06	5.41945e+06	3.79163e+06	5.38495e+06	6.08437e+06	4.32417e+06	6.83546e+06	7.19963e+06	3.34733e+06	4.55167e+06	9.13444e+06	6.58699e+06	9.49404e+06	2.38689e+06	5.38621e+06	3.61111e+06	2.82451e+06	3.85742e+06	4.69768e+06	6.10946e+06	3.61237e+06	6987522	4.33355e+06	7.78379e+06	1.11705e+07	1.00933e+07	2.96783e+06	4.56607e+06	5.7733e+06	2.67846e+06	3.69874e+06	6.99744e+06
Sodium [dodecanoyl(methyl)amino]acetate	1.40444e+06	1.68412e+06	1.32949e+06	4.15848e+06	1.34167e+06	1.37272e+06	1.1285e+06	1.16161e+06	3.03448e+06	1.23256e+06	1.11066e+06	2.13016e+06	996004	862741	1.51621e+06	3.70764e+06	7.82208e+06	1.22782e+06	2.12526e+06	1.89224e+06	1.27448e+06	1.28117e+06	1.14436e+06	4.01106e+06	1.27796e+06	3.07031e+06	1.13619e+06	1.06261e+06	1.10499e+06	1.10196e+06	1.02246e+06	2.90749e+06	1.08357e+06	991186	1.07946e+06	2.41612e+06	4.02714e+06	1.11497e+06	900576	1.09525e+06	1.2785e+06	1.20887e+06
PC (19:1/19:2)	3.82065e+06	3.53437e+06	4.10276e+06	5.86881e+06	3.36477e+06	8.9202e+06	3.82299e+06	4.66198e+06	4.51816e+06	1.2443e+06	6.38901e+06	6.02658e+06	5.82474e+06	3.91333e+06	4.98539e+06	7.20402e+06	8.66591e+06	5.22922e+06	3.58941e+06	5.57531e+06	5.94826e+06	1.8844e+06	6.56518e+06	1.44471e+06	7.93918e+06	7.09965e+06	1.61382e+07	8.23057e+06	8.78111e+06	3.08327e+06	5.59714e+06	6.7072e+06	8.30167e+06	5.63753e+06	4.03203e+06	3.96406e+06	8.07651e+06	6.31844e+06	5.56068e+06	7.36565e+06	1.02975e+07	6.8513e+06
2-Oxindole	5.02402e+06	3.553e+06	4.06521e+06	6.53809e+06	5.1953e+06	5.12345e+06	7.10812e+06	4.62275e+06	3.85634e+06	1.0104e+07	3.89178e+06	4.59748e+06	5.80426e+06	4.41159e+06	1.24029e+07	9.71653e+06	4.16453e+06	4.34812e+06	4.10926e+06	5.30568e+06	5.74019e+06	5.20793e+06	4.14998e+06	1.34699e+07	9.44344e+06	1.08241e+07	6.56242e+06	6.97908e+06	5.51897e+06	6.08126e+06	5.53335e+06	9.57933e+06	7.08762e+06	3.83042e+06	5.98249e+06	5.18665e+06	5.45123e+06	6.1286e+06	4.74173e+06	8.9281e+06	4.03381e+06	5.51693e+06
PC (18:0/18:0)	1.50348e+07	1.2573e+07	8.45487e+06	8.66833e+06	10782056	7.6481e+06	7.37066e+06	9.21517e+06	1.05832e+07	2.57369e+06	7.86555e+06	4.82186e+06	1.03775e+07	1.4168e+07	9.29397e+06	1.10286e+07	1.1088e+07	1.09982e+07	1.42286e+07	8.96681e+06	8.78305e+06	1.33318e+07	8.05649e+06	1.11391e+07	8.48378e+06	1.07627e+07	8.87804e+06	1.48012e+07	9.59265e+06	1.23823e+07	4.82087e+06	6.99312e+06	9.80192e+06	6.50413e+06	8.78778e+06	9.40771e+06	1.30405e+07	8.81521e+06	1.03128e+07	7.21971e+06	5.78272e+06	9.46472e+06
Coenzyme Q2	3.11368e+06	3.62942e+06	2.74566e+06	5.70867e+06	4.22609e+06	2.92825e+06	8.86952e+06	2.8402e+06	2.66644e+06	2.24058e+06	1.92941e+06	5.98871e+06	6.92944e+06	3.34433e+06	4.51341e+06	4.41305e+06	9.43786e+06	3.4292e+06	1.68922e+06	2.80914e+06	3.47371e+06	3.54787e+06	2.96171e+06	7.86809e+06	3.27903e+06	2.06444e+06	4.45549e+06	4.21436e+06	1.62006e+06	2.5925e+06	3.5953e+06	2.29933e+06	4.26012e+06	3.58541e+06	5.06641e+06	1.7588e+07	6.32766e+06	5.14555e+06	3.72636e+06	1.68149e+06	6.40437e+06	3.35721e+06
PC (19:0/20:3)	1.03199e+08	1.46464e+08	9.07933e+07	1.01514e+08	1.06142e+08	9.62046e+07	5.394e+07	1.42277e+08	1.464e+08	1.01087e+06	9.97802e+07	8.69648e+07	101148515	1.15232e+08	1.01262e+08	8.66524e+07	7.67588e+07	9.00221e+07	9.52243e+07	6.42315e+07	1.19565e+08	6.49522e+07	6.56396e+07	2.1753e+06	6.68685e+07	9.24173e+07	1.03938e+08	6.45269e+07	8.40344e+07	1.33478e+08	1.4807e+08	1.10701e+08	8.90515e+07	110786149	5.65564e+07	3.43146e+07	4.16945e+07	1.47287e+08	7.33806e+07	7.65537e+07	7.89057e+07	9.70581e+07
3-(4-methoxyphenoxy)propanoic acid	272079	175334	188941	244287	204380	211012	178150	169955	2.22971e+06	185571	135673	631271	203821	376987	162827	204904	166714	236321	214516	170124	206625	167814	275538	191274	158293	199894	5.16e+06	182731	225470	161612	143556	143182	217989	201786	183746	178627	200644	213322	200635	243179	222050	251588
13-HPODE	1.44841e+06	5.80118e+06	2.26418e+06	7.8722e+06	1.7863e+06	1.61147e+06	5.08615e+06	7.13088e+06	4.16227e+06	7.22745e+06	2.10305e+06	4.66757e+06	4.15548e+06	6.87044e+06	3.55978e+06	3.13557e+06	6.46656e+06	6.96852e+06	3.83144e+06	2.77084e+06	2.04417e+06	3.20884e+06	3.68964e+06	1.29514e+06	4.24296e+06	1.13635e+06	2.43436e+06	9.6412e+06	3.26893e+06	8.6671e+06	3.7263e+06	6.32183e+06	3.86528e+06	854819	7.34977e+06	5.11016e+06	4.78988e+06	6.46183e+06	2.93699e+06	1.22124e+06	1.3438e+06	3.55085e+06
NVP-231	5.65745e+06	3.45359e+06	1.20879e+07	4.31689e+06	6.68466e+06	3.5523e+06	3.16616e+06	5.20936e+06	2.92226e+06	2.99334e+06	4.50224e+06	2.93462e+06	4.29443e+06	3.6137e+06	4.87402e+06	5.42456e+06	3.55174e+06	5.54441e+06	4.65751e+06	5.77807e+06	7.1728e+06	4.16394e+06	4.44426e+06	3.20695e+06	2.80472e+06	2.41263e+06	2.52471e+06	3.01685e+06	3.15037e+06	4.99618e+06	4.69315e+06	3.21931e+06	4.26759e+06	1.10878e+07	4.40788e+06	1.33494e+07	6.20498e+06	7.43595e+06	7.25496e+06	1.56182e+07	5.4217e+06	6.35623e+06
PC (21:2/21:2)	8.1791e+06	1.02127e+07	4.92255e+06	5.99078e+06	7.9946e+06	3.51683e+06	8.23093e+06	1.13719e+07	7.02216e+06	1.05509e+06	3.7388e+06	7.80756e+06	7.41172e+06	7.8159e+06	1.83344e+06	7.14261e+06	8.66341e+06	8.83039e+06	9.94774e+06	7.29099e+06	9.10943e+06	5.92093e+06	4.55073e+06	3.80084e+06	5.23712e+06	4.95237e+06	7.2223e+06	5.48141e+06	7.60936e+06	7.0364e+06	6.13032e+06	7.63698e+06	9.42605e+06	7.95677e+06	5.42977e+06	6.4939e+06	7.68506e+06	1.77439e+07	7.30938e+06	7.23777e+06	6.88288e+06	1.00841e+07
4-oxododecanedioic acid	2.10846e+06	4.96696e+06	2.65693e+06	4.47397e+06	3.13798e+06	3.60353e+06	3.92645e+06	4.19871e+06	1.97767e+06	3.78863e+06	2.41583e+06	4.00305e+06	3.37793e+06	4.98087e+06	2.52991e+06	3.55283e+06	6.23919e+06	1.06303e+07	2.31021e+06	1.72971e+06	4.4654e+06	2.538e+06	2.31631e+06	4.50037e+06	3.93322e+06	2.97862e+06	3.62478e+06	5.80028e+06	5.17187e+06	3.62402e+06	8.95672e+06	7.25716e+06	4.92658e+06	4.92573e+06	4.56264e+06	5.53284e+06	3.53104e+06	5.9304e+06	9.80388e+06	1.82124e+06	2.6081e+06	3.99093e+06
PC (18:5e/6:0)	6.60127e+06	5.37328e+06	5.53873e+06	4.85387e+06	4.20024e+06	2.73455e+06	2.48286e+06	5.41505e+06	3.68787e+06	6.39614e+06	7.40905e+06	1.3773e+07	7.52829e+06	7.70264e+06	3.10876e+06	4.95569e+06	7.63655e+06	6.11934e+06	6.60348e+06	6.0185e+06	4.70962e+06	3.19414e+06	2.42783e+06	3.70017e+06	4.33236e+06	1.08742e+07	5.17154e+06	5.23973e+06	5.2595e+06	5.41204e+06	5.80752e+06	5.11975e+06	3.62981e+06	4.73505e+06	2.35294e+06	4.68097e+06	4.09201e+06	8.38775e+06	1.02442e+07	5.02395e+06	5.78666e+06	3.53072e+06
SM (d16:0/18:0)	1.26301e+08	2.17102e+08	211593443	2.46435e+08	2.28002e+08	2.01335e+08	2.55862e+08	2.68145e+08	2.05045e+08	256475663	2.11802e+08	1.96192e+08	2.63534e+08	1.55742e+08	1.88024e+08	2.94997e+08	1.96267e+08	2.28039e+08	323399941	2.22612e+08	2.47171e+08	1.96254e+08	1.84079e+08	2.21936e+08	266476694	2.12183e+08	3.23102e+08	3.29383e+08	2.93098e+08	2.47617e+08	2.11729e+08	1.82849e+08	1.65583e+08	141719169	1.92404e+08	1.23179e+08	2.2032e+08	2.63591e+08	1.37335e+08	1.05344e+08	2.49132e+08	1.42974e+08
Corchorifatty acid F	2.37017e+06	947586	1.95265e+06	1.39337e+06	2.0232e+06	3.0637e+06	1.40214e+06	657893	1.38898e+06	977073	598438	1.33659e+06	1.60721e+06	869716	1.90988e+06	2.70571e+06	1.76368e+06	2.06604e+06	890027	843390	3.01711e+06	1.15985e+06	1.07708e+06	4.1828e+06	1.37599e+06	1.15642e+06	996039	1.30914e+06	1.72102e+06	1124048	903808	2.7257e+06	1.3236e+06	2.08448e+06	2.0912e+06	1.30796e+06	1.90843e+06	948412	2.22533e+06	1.13064e+06	1.16738e+06	1.16277e+06
LPC 22:6	1.36283e+08	1.08353e+08	1.236e+08	1.23767e+08	1.51529e+08	102868604	8.20136e+07	1.35073e+08	1.52635e+08	2.55316e+08	282498666	2.39524e+08	2.06034e+08	1.75804e+08	1.35993e+08	1.52436e+08	2.01796e+08	1.94569e+08	2.14669e+08	1.52281e+08	1.05845e+08	1.06234e+08	1.31287e+08	9.58797e+07	1.48957e+08	2.2077e+08	1.52333e+08	1.12138e+08	2.67708e+08	1.19653e+08	1.77307e+08	2.70926e+08	133706089	1.93427e+08	168049256	1.13948e+08	1.64274e+08	2.2044e+08	1.94496e+08	1.48462e+08	2.43348e+08	1.74961e+08
PC (13:1/16:4)	2.6134e+06	7.78355e+06	1.04531e+07	5.74732e+06	6.64819e+06	4.99335e+06	3.08037e+06	7.62484e+06	6.14458e+06	6.0211e+06	8.32887e+06	9.30032e+06	6.85005e+06	4.6551e+06	6.20121e+06	1.27018e+07	1.2968e+07	6.27798e+06	4.80209e+06	4.61494e+06	5.40501e+06	4.65516e+06	6.3365e+06	3.34129e+06	5.40086e+06	5.85196e+06	6.81098e+06	6.33176e+06	6.67081e+06	4.97094e+06	4.22178e+06	7.18794e+06	1.10339e+07	1.22328e+07	8.62564e+06	8.57017e+06	7.76122e+06	1.066e+07	8.41813e+06	1.54428e+07	1.46243e+07	1.13735e+07
FAHFA (18:1/20:3)	9.96553e+06	7.02645e+07	2.328e+07	6.38874e+07	2.42595e+07	2.21314e+07	8.89292e+07	1.54845e+08	5.07895e+07	7.63518e+07	7.07258e+07	4.77041e+07	3.36204e+07	6.26437e+07	5.60244e+07	1.12912e+07	8.17836e+07	4.31211e+07	1.15957e+08	8.07726e+07	5.31952e+07	4.44248e+07	5.11524e+07	6.46106e+06	5.35682e+07	1.7745e+07	4.33278e+07	6.31445e+07	4.35482e+07	9.94282e+07	1.28707e+08	6.12311e+07	5.50764e+07	2.18724e+07	5.71186e+07	5.38323e+07	4.55369e+07	1.03634e+08	4.54279e+07	1.28689e+07	1.5009e+07	4.96761e+07
PE (18:0/20:3)	1583004330	1244508671	8.02745e+08	1191212501	1065833089	5.46573e+08	3.47816e+08	7.33038e+08	1775869617	1010034900	1596035438	4.04208e+08	1047932737	1164069180	1720802411	1207935366	1250561429	1017956173	4.28458e+08	1299923941	7.20207e+08	9.32351e+08	6.73507e+08	8.75622e+08	1277523956	1084827306	9.96146e+08	1060567378	9.88646e+08	1391682742	6.47172e+08	1744010954	7.17174e+08	1446881223	9.58229e+08	7.99016e+08	1218993803	6.35343e+08	1118180412	6.61049e+08	1976986419	1112857951
LPC 18:3	1.90069e+08	7.97819e+07	1.56214e+08	9.68728e+07	224869870	9.99847e+07	2.09405e+07	6.25347e+07	1.09386e+08	1.65737e+08	2.13941e+08	329633925	1.24289e+08	1.77402e+08	1.12999e+07	1.26946e+08	1.56389e+08	1.00733e+08	6.79093e+07	5.17741e+07	2.23021e+08	1.11531e+08	1.06219e+08	103869761	1.14963e+08	1.8862e+08	1.42454e+08	5.91827e+07	1.51369e+08	9.77134e+07	9.06905e+07	1.64639e+08	112388221	1.70054e+08	6.82783e+07	8.80042e+07	1.36354e+08	8.2738e+06	1.10684e+08	9.5243e+07	1.22439e+08	1.63179e+07
α-Linolenic acid	3.97836e+06	2.53081e+06	5.69923e+06	2.97303e+06	3.04377e+06	3.8726e+06	4.27794e+06	2.57763e+06	3.39117e+06	3.26442e+06	3.0125e+06	3.39302e+06	4.75293e+06	4.51105e+06	3.16032e+06	4.9868e+06	4.07591e+06	1.61692e+07	4.11824e+06	4.07071e+06	5.05784e+06	3.742e+06	3.13291e+06	6.79242e+06	3.7554e+06	3.22197e+06	4.69905e+06	5.44024e+06	4.12125e+06	4.39412e+06	2.76492e+06	2.80747e+06	3.32254e+06	5.89207e+06	4.22603e+06	6.63711e+06	5.77625e+06	3.67289e+06	9.80332e+06	3.09538e+06	7.07806e+06	4.52643e+06
PC (16:0/17:2)	2.53557e+08	1.5421e+08	1.92714e+08	2.59309e+08	140346838	1.74142e+08	1.63458e+08	9.56849e+07	1.59237e+08	1.64168e+08	3.39378e+08	9.6376e+07	1.38744e+08	1.47566e+08	1.78498e+08	1.9953e+08	190707346	8.51223e+07	3.62195e+08	1.13297e+08	1.88151e+08	1.53643e+08	1.35511e+08	2.20808e+08	1.33807e+08	1.51495e+08	1.70177e+08	1.08655e+08	157516973	1.18847e+08	136380996	1.27555e+08	1.39734e+08	1.92417e+08	9.01021e+07	2.8714e+08	2.16755e+08	143444597	1.12698e+08	1.92172e+08	1.4582e+08	9.05621e+07
Perillartine	9.24664e+06	4.90244e+06	1.03337e+07	6.34357e+06	9.21846e+06	8.54694e+06	1.34048e+07	1.03507e+07	6.80255e+06	6.90881e+06	8.51912e+06	1.0171e+07	8.21088e+06	9.38654e+06	1.47238e+07	1.28247e+07	1.21817e+07	8.16104e+06	5.77303e+06	5.40247e+06	9.2079e+06	7.40558e+06	9.94385e+06	6.97624e+06	7.36815e+06	1.03905e+07	1.12967e+07	1.42645e+07	9.13818e+06	8.17884e+06	5.14139e+06	1.10666e+07	1.09167e+07	8.754e+06	1.54752e+07	8.44887e+06	8.4485e+06	1.11523e+07	1.23513e+07	1.2512e+07	1.14089e+07	1.01018e+07
1-(2,4-dihydroxyphenyl)-2-(3,5-dimethoxyphenyl)propan-1-one	84132.8	73828.7	89599.2	75228.3	80996.4	93993.8	74280.1	72905.2	84889.6	67546.7	72929.8	65617.8	81579.9	56423.6	84364.7	106735	80750.5	76198.8	73007.5	83328.3	78108.3	88443.3	86511.2	100003	77625	91303.5	86119.2	70596.5	90091.1	76605.6	64812.7	69889.2	104795	95820.1	84080.2	91859.1	81615.8	104578	89699.3	94756.9	99936.8	91735
PC (14:0e/3:0)	7.86231e+07	8.33873e+07	9.75444e+07	4.55683e+07	9.57819e+07	5.00976e+07	1.49882e+07	8.77699e+07	1.16104e+08	1.01191e+08	1.46912e+08	1.70902e+08	2.95502e+08	5.06097e+07	9.72003e+07	1.39659e+08	1.53678e+08	8.40144e+07	1.86154e+08	7.37537e+07	1.30776e+08	6.07925e+07	5.61783e+07	1.36803e+08	1.27683e+08	1.40627e+08	1.05233e+08	4.37325e+07	8.82042e+07	8.62381e+07	102025829	2.45247e+08	9.14146e+07	7.3754e+07	1.37631e+08	1.22064e+08	7.82352e+07	1.36702e+08	1.58799e+08	146975243	1.39249e+08	2.14862e+08
5-(tert-butyl)-3-[(2-cyanoacetyl)amino]thiophene-2-carboxamide	169540	851119	644408	195461	156144	1.68818e+06	6.4134e+06	88381.3	353552	82274.3	94542.1	81652.9	183659	89566.1	361666	141962	158175	766596	93343.9	291346	104682	102952	116421	1.16662e+06	157215	143213	141403	138789	1.13713e+06	96306.3	90006.6	178530	115473	629245	103468	397644	1.50511e+06	461654	310553	115469	198899	249335
2-(4-chlorophenyl)-N,N-dimethylethanethioamide	641995	817452	767984	752580	680144	698251	1.53504e+07	694255	659353	602173	619393	646293	655002	605886	710718	747507	595816	819124	748629	669673	660219	758304	625659	659137	742904	722159	595803	658442	599486	600145	586119	574423	761103	646709	604249	578019	623543	541976	521226	608274	712016	499854
N-benzyl-N-methyl-N'-phenylurea	367783	1.05496e+06	1.12883e+06	1.72416e+06	4.03879e+06	2.72734e+06	6.34385e+06	628082	2.45764e+06	1.7126e+06	1.18902e+06	330782	1.25681e+06	2.33117e+06	5.89368e+06	1.72896e+06	1.35671e+06	2.02779e+06	284452	1.13253e+06	1.51561e+06	813027	1.21312e+06	2.85762e+06	529242	510645	1.93355e+06	1.71182e+06	1.30092e+06	2.04804e+06	1.6141e+06	2.18132e+06	2.5434e+06	1.1422e+06	2.94598e+06	2.46792e+06	1.98598e+06	982565	4.41162e+06	2.81538e+06	2.30665e+06	2.21061e+06
S-Methyl-L-cysteine-S-oxide	1.18793e+07	1.66035e+06	1.32078e+07	3.20428e+06	4.36543e+06	6.10045e+06	1.72777e+06	1.34599e+06	1.68328e+06	1.47437e+06	5.91246e+06	7.32394e+06	1.99399e+06	9.71926e+06	1.58099e+06	1.86731e+06	3.5508e+06	1.74227e+06	1.5076e+06	2.14879e+06	1.47923e+07	1.55046e+06	2.01405e+06	1.30274e+06	2.61406e+06	7.80893e+06	1.87392e+06	5.57175e+06	1.48599e+06	1.23329e+07	1.43636e+06	1.82338e+06	1.83428e+06	5.36947e+06	1.60856e+06	4.4709e+06	9.09612e+06	1.50157e+06	1.89524e+06	2.46601e+06	1.91841e+06	4.81295e+06
Dimetghyl 4-Hydroxyisophthalate	57716.8	639680	57612.1	48947.4	52761.6	60217.1	52346.6	49195.3	59506.2	48057.6	52528.2	54423.8	89699.7	43607.2	62425.6	1.24421e+06	53343.6	47796.5	48405.9	57164.2	55783.1	2.91413e+06	6.64821e+06	70775.9	53633.5	58295.6	55274.4	52019.3	58153.5	51184.1	56070.4	48671.4	66949.6	68645.2	153827	65557.5	59613.5	56901.4	64895.5	68820.3	73169.6	56569
PC (20:3/20:3)	1834058376	2879388607	2651784736	3148080361	2285035418	3413501857	3833239685	3209612776	3439959836	3305718776	3222528518	3580780964	4179796360	2840601872	2882802632	3783475580	3236093689	3000140593	3710696416	3133407347	3114867847	3140204766	1608479259	3496667835	3392200454	3614274468	4735228032	3976354089	4462833577	3490932352	2951430211	3052423352	3808062466	2172974304	3372347368	3022986876	3559343661	2880324349	2816371570	3641210074	3489386789	5362799130
PEtOH (16:0-18:1)	3.59205e+06	3.93623e+06	4.01257e+06	4.51621e+06	3.58049e+06	7.08758e+06	3.79772e+06	3.27519e+06	2.54019e+06	1.41957e+06	3.19883e+06	2.15166e+06	2.34967e+06	2.38564e+06	4.51896e+06	6.56064e+06	6.10601e+06	3.16435e+06	3.97975e+06	7.01047e+06	4.17099e+06	5.26319e+06	6.31261e+06	8.08545e+06	5.10529e+06	3.24229e+06	3.02385e+06	2.20639e+06	3.6165e+06	3.64367e+06	3.22289e+06	2.42428e+06	5.30621e+06	3.60696e+06	3.14363e+06	3.55894e+06	4.81692e+06	4.8871e+06	4.88652e+06	5.9421e+06	5.56246e+06	6.51009e+06
Cer-NS (d17:1/16:0)	4.24307e+06	1.58032e+06	4.00545e+06	5.31331e+06	3.60022e+06	3.38354e+06	4.31301e+06	4.22685e+06	4.53223e+06	1.82282e+06	4.16409e+06	2.26558e+06	1.98006e+06	986752	4.15719e+06	3.64798e+06	1.76616e+06	2.19347e+06	1.80529e+06	2.21227e+06	4.10353e+06	2.37522e+06	4.12074e+06	5.44513e+06	2.63111e+06	3.17304e+06	3.17947e+06	2.82758e+06	4.021e+06	3.35012e+06	2.93049e+06	2.89328e+06	1.91132e+06	3.13644e+06	1.36906e+06	4.44889e+06	3.00679e+06	2.90777e+06	2.41704e+06	5.34328e+06	5.02243e+06	3.83139e+06
Zeranol	7.28801e+06	2.26156e+06	1.79392e+06	1.45086e+06	4.48432e+06	2.14993e+06	1.77422e+06	1.01727e+06	1.46558e+06	797267	1.35438e+06	1.32978e+06	1.10745e+06	1.1384e+06	893877	1.87471e+06	1.60218e+06	3.49249e+06	696779	1.33769e+06	1.80866e+06	3.66212e+06	2.44299e+06	2.91575e+06	1.42717e+06	975204	1.03246e+06	1.44442e+06	1.85056e+06	1.3205e+06	715301	1.29182e+06	1.87154e+06	1.97199e+06	1.07476e+06	889398	1.29264e+06	877224	1.10986e+06	1.76865e+06	1.35756e+06	914086
SM (d14:1/20:0)	9.31177e+07	7.27538e+07	1.18407e+08	9.10332e+07	8.34917e+07	8.0306e+07	1.71296e+08	1.74892e+08	1.80513e+08	1.22025e+08	1.77471e+08	8.25929e+07	1.15707e+08	1.32687e+08	8.85792e+07	1.27878e+08	9.45163e+07	1.01364e+08	1.56919e+08	8.55614e+07	1.37067e+08	1.36448e+08	1.69661e+08	1.17288e+08	1.11391e+08	1.02155e+08	1.08542e+08	5.71913e+07	1.90038e+08	213088940	9.14239e+07	1.69094e+08	2.30963e+08	3.21788e+08	2.31206e+08	2.11545e+08	2.06325e+08	1.06163e+08	1.71854e+08	9.99403e+07	2.61483e+08	9.1342e+07
Glucose 1-phosphate	5.41675e+06	3.68815e+06	2.79069e+06	4.5523e+06	5.38139e+06	4.00683e+06	7.02889e+06	4.77156e+06	5.31374e+06	3.47027e+06	4.17437e+06	3.73964e+06	3.09247e+06	8.20378e+06	4.4775e+06	9.74112e+06	7.03527e+06	5.30569e+06	5.67765e+06	3.02049e+06	7.34688e+06	4.09597e+06	4.77574e+06	4.09641e+06	3.28552e+06	4.66711e+06	4.96391e+06	7.32031e+06	4.27873e+06	5.87477e+06	5.48354e+06	3.97854e+06	5.06761e+06	5.82365e+06	6.69517e+06	7.34723e+06	6.96275e+06	8.20764e+06	3.24004e+06	3.95004e+06	6.45786e+06	4.0934e+06
ACar 18:0	9.08302e+07	1.9364e+08	2.23682e+08	2.02633e+08	164960907	218253257	7.06253e+07	2.14957e+08	1.90827e+08	151504926	1.25643e+08	1.71426e+08	1.58691e+08	1.52226e+08	2.10764e+08	1.14505e+08	1.27969e+08	1.9707e+08	1.11168e+08	1.10847e+08	1.38089e+08	1.7087e+08	1.75199e+08	9.23872e+07	1.90131e+08	1.97271e+08	1.38723e+08	1.84113e+08	1.65911e+08	2.34925e+08	1.5185e+08	2.28534e+08	1.5033e+08	1.80392e+08	2.22179e+08	155586287	1.31802e+08	1.37017e+08	146237522	1.33548e+08	1.05105e+08	1.1543e+08
4-Methylphenol	1.95988e+07	970681	2.4337e+07	1.72834e+08	2.3198e+07	7.33513e+07	2.08169e+08	1.41244e+08	1.31725e+07	6.94212e+07	1.44358e+07	1.52935e+07	1.76237e+06	4.78874e+06	7.46401e+07	2.71139e+08	2.82572e+06	1.25888e+08	2.63586e+07	19668996	2.47445e+07	4.58911e+06	4.60942e+06	141686787	7.63925e+07	1.0269e+08	3.59085e+07	7.23377e+07	5.94893e+07	1.13567e+08	2.09511e+06	1.71099e+08	3.16796e+07	4.18754e+07	7.00496e+07	2.06047e+07	7.4857e+07	132381033	7.83743e+07	9.53348e+07	7.49926e+06	1.2427e+08
Propionyl-L-carnitine	5.23224e+06	2.28299e+06	5.49385e+06	1.53947e+06	3.0841e+06	5.58951e+06	6.59924e+06	1.77557e+06	1.20961e+06	1.70567e+06	1.04319e+06	1.29902e+06	4.10153e+06	3.61796e+06	1.34221e+06	7.74331e+06	2.10988e+06	6.87867e+06	912559	967891	5.57682e+06	2.69224e+06	2.84249e+06	4.70919e+06	1.65396e+06	6.30722e+06	1.45057e+06	5.01016e+06	4.24339e+06	1.23009e+06	2.87724e+06	1.74916e+06	3.89057e+06	3.92515e+06	2.0309e+06	1.99493e+06	3.1228e+06	2.12751e+06	4.94262e+06	2.87057e+06	1.31039e+06	1.20288e+06
PC (16:1e/20:3)	4245678623	2608464030	2520822805	3619121184	3708293781	3945965622	2639487758	3372648330	4807610446	3959324594	3376656641	2806971899	3507908018	3109723425	3129440217	5111584921	4177824168	4400742818	3303203090	3100942720	2840522519	3808567642	2469078682	4024120298	3629258681	3655211750	3689732404	3104699430	3100837527	4098442398	4232576480	4803063956	3303530416	4316022982	2993437049	3490399938	4817652186	2752948014	2556688198	2101808217	3983662924	2812562522
3-methoxy-2-phenyl-4H-furo[2,3-h]chromen-4-one	490126	583448	598743	549773	480178	492149	513787	581229	422776	667091	566765	477886	396903	504163	373104	355149	392071	533823	630175	494831	1.86785e+06	538397	484622	639990	517552	454520	451488	617761	447185	478632	377470	403427	413580	381293	498719	495305	355041	370992	308950	312860	313393	319365
N3-cyclohexyl-3-azabicyclo[3.2.2]nonane-3-carbothioamide	1.16729e+06	2.12561e+06	4.11083e+06	3.20611e+06	3.94786e+06	1.50967e+06	2.05841e+06	3.03302e+06	1.55182e+06	2.29969e+06	2.15303e+06	2.33745e+06	1.77253e+06	2.49171e+06	2.91432e+06	3.49997e+06	3.7635e+06	3.07333e+06	1.75813e+06	2.88441e+06	2.28647e+06	2.22256e+06	2.91396e+06	2.78897e+06	1.67263e+06	1.93259e+06	1.88843e+06	4.09831e+06	2.95964e+06	3.00504e+06	1.35635e+06	1.62103e+06	3.14971e+06	1.82711e+06	2.67124e+06	3.51551e+06	4.52e+06	4.11082e+06	2.545e+06	1.90647e+06	1.56802e+06	1.63753e+06
PEtOH (18:0-18:2)	1.13864e+06	2.01124e+06	1.01966e+06	3.07933e+06	3.04777e+06	2.50541e+06	2.01181e+06	2.33475e+06	1.19428e+06	1.58399e+06	981578	2.4225e+06	2.40445e+06	2.95688e+06	1.42524e+06	612873	1.79819e+06	1.70037e+06	1.87572e+06	1.06179e+06	2.01493e+06	1.82032e+06	1.96703e+06	636008	3.55285e+06	1.05915e+06	1.34703e+06	2.70088e+06	1.5905e+06	1.5076e+06	3.59645e+06	2.18179e+06	1.38283e+06	1.64346e+06	1.62846e+06	1.15075e+06	1.31285e+06	1.63739e+06	2.28042e+06	611734	1.29297e+06	814626
(±)12(13)-DiHOME	1.77898e+06	1.05282e+06	1.68993e+06	547454	1.66256e+06	2.94619e+06	682814	503137	717044	841524	579930	1.21109e+06	1.47761e+06	833902	551807	1.27878e+06	1.29684e+06	5.79111e+06	832367	889142	2.53387e+06	677205	1.07648e+06	2.29243e+06	889341	756322	1.51814e+06	1.24778e+06	1.61896e+06	883004	1.00759e+06	785269	829617	1.05135e+06	693613	1.04874e+06	1.26626e+06	520054	3.36657e+06	652415	565129	1.05568e+06
Cer-NS (d18:1/16:0)	1.44086e+08	9.60091e+07	152152775	1.87736e+08	1.95689e+08	1.78084e+08	1.54183e+08	2.3241e+08	1.7262e+08	8.64912e+07	1.39747e+08	1.02409e+08	7.13026e+07	5.15512e+07	1.53498e+08	6.4497e+07	4.46733e+07	9.85078e+07	9.81772e+07	1.44439e+08	2.05247e+08	1.02766e+08	1.5551e+08	2.62696e+08	1.37176e+08	137133371	1.78939e+08	9.56715e+07	1.52243e+08	1.38756e+08	8.68207e+07	9.61263e+07	8.21322e+07	1.21703e+08	6.11052e+07	9.97605e+07	1.12404e+08	9.87421e+07	9.62931e+07	1.88895e+08	1.22065e+08	1.09254e+08
ethyl 2-[5-(2-thienyl)-2H-1,2,3,4-tetraazol-2-yl]acetate	265678183	2.68589e+08	3.30791e+08	1.98329e+08	2.32992e+08	1.88111e+08	2.42774e+08	6.45215e+06	6.27171e+06	6.88232e+06	6.97856e+06	5.71128e+06	7.08808e+06	5.58773e+06	7.23581e+06	6.14149e+06	5.67551e+06	2.13504e+08	2.75304e+08	2.67933e+08	1.97932e+08	2.35208e+08	3.19725e+08	2.66124e+08	3.25148e+08	5.29369e+06	7.71859e+06	9.38351e+06	7.15759e+06	6.08209e+06	6.10518e+06	5.50049e+06	7.70012e+06	5.92354e+06	6.38587e+06	6.73602e+06	5.19989e+06	5.95231e+06	4.95046e+06	5.29219e+06	6.88083e+06	4.17913e+06
Prostaglandin F2alpha	3.46901e+06	2.0007e+06	2.46693e+06	2.93907e+06	3.88654e+06	6.14814e+06	2.73458e+06	1.003e+06	3.0154e+06	1.32243e+06	1.16011e+06	2.1584e+06	3.57927e+06	1.77287e+06	2.40146e+06	3.02461e+06	2.59611e+06	2.36231e+06	1.04765e+06	1.70775e+06	3.94341e+06	2.49136e+06	2.24707e+06	3.72512e+06	2.18243e+06	2.0945e+06	2.41294e+06	2.53747e+06	1.94467e+06	2.21634e+06	1.63184e+06	2.54072e+06	2.35472e+06	4.8492e+06	2.71667e+06	1.69433e+06	4.07065e+06	1.03742e+06	4.38164e+06	1.92201e+06	3.36767e+06	2.03667e+06
FAHFA (16:0/18:0)	837507	3.70706e+07	1.47315e+06	3.14037e+07	4.73132e+06	1.22815e+06	2.73535e+07	8.17257e+07	1.12239e+07	7.83135e+07	2.4125e+07	5.106e+07	1.23414e+07	9.16388e+07	9.23807e+06	423445	3.05858e+07	2.20033e+07	3.2211e+07	1.84916e+07	1.32712e+07	1.20499e+07	1.31715e+07	528465	3.60393e+07	4.2092e+06	2.1179e+07	4.70847e+07	7.00576e+06	3.07794e+07	9.81844e+07	5.25065e+07	3.84412e+06	1.45199e+06	1.33325e+07	8.43867e+06	1.32563e+07	4.18215e+07	1.02658e+07	645673	926289	8.83345e+06
Resorcinol	1.03466e+06	963300	1.22855e+06	1.96126e+06	1.1588e+06	1.39339e+06	908449	765309	1.07698e+06	4.96295e+06	1.07054e+06	1.33508e+06	2.22366e+06	1.76203e+06	2.86409e+06	4.49683e+06	2.75446e+06	1.82995e+06	958293	881276	1.41563e+06	1.75391e+06	1.68352e+06	2.03034e+06	1.51507e+06	2.60152e+06	1.55839e+06	1.53792e+06	1.97307e+06	1.15389e+06	1.06966e+06	4.17779e+06	1.50687e+06	1.39548e+06	2.15636e+06	2.00253e+06	3.48267e+06	3.67667e+06	2.14999e+06	1.78249e+06	1.59224e+06	1.31586e+06
PC (17:2/20:4)	2.24729e+06	5.16526e+06	8.12538e+06	8.21619e+06	1.0625e+07	1.37075e+07	1.07305e+07	9.41984e+06	7.359e+06	1.17588e+07	9.30797e+06	1.16355e+07	9.41034e+06	9.26418e+06	1.4245e+07	2.47215e+06	9.78043e+06	6.32936e+06	1.05151e+07	7.56821e+06	7.34179e+06	1.4111e+07	1.10676e+07	9.96732e+06	2.84983e+06	9.50563e+06	6.52921e+06	1.35749e+07	1.42021e+07	1.18535e+07	9.83801e+06	7.11886e+06	1.11249e+07	1.04804e+07	8.35562e+06	7.36464e+06	7.6588e+06	7.69922e+06	6.43113e+06	6.69752e+06	1.13009e+07	6.82164e+06
Prostaglandin J2	2.57459e+06	2.01568e+06	2.50156e+06	1.57558e+06	1.81456e+06	2.20126e+06	1.91347e+06	2.11775e+06	2.33102e+06	2.0995e+06	1.98256e+06	1.96476e+06	2.0292e+06	1.20385e+06	2.41661e+06	2.50887e+06	2.69143e+06	2.29572e+06	6.03731e+06	2.60949e+06	2.46122e+06	2.16182e+06	2.1554e+06	2.65511e+06	2.26792e+06	2.81208e+06	2.29285e+06	1.70057e+06	2.48831e+06	2.08882e+06	1.7116e+06	1.66997e+06	2.34864e+06	2.76709e+06	2.02987e+06	2.65593e+06	2.60013e+06	2.31311e+06	2.43072e+06	3.02404e+06	2.67413e+06	2.59902e+06
3,4-Dimethoxycinnamic acid	3.50024e+06	2.91138e+06	1.59312e+06	1.67439e+06	4.32409e+06	1.57869e+06	1.58577e+06	2.89896e+06	1.90894e+06	2.25787e+06	3.08968e+06	6.76592e+06	2.63664e+06	4.03887e+06	2.74534e+06	2.06939e+06	6.77526e+06	1.92005e+06	1.87434e+06	1.23297e+06	3.98377e+06	3.0067e+06	3.28575e+06	3.09696e+06	1.45398e+06	2.2571e+06	1.83243e+06	1.61486e+06	1.97013e+06	1.0488e+06	4.95958e+06	3.6472e+06	2.36599e+06	4.45741e+06	2.19422e+06	1.13e+06	4.01653e+06	5.68106e+06	1.92493e+06	1.89701e+06	2.89483e+06	1.70481e+06
9-Oxo-ODE	1.14666e+08	8.15463e+07	9.09379e+07	7.88361e+07	7.24277e+07	7.48325e+07	5.87053e+07	2.63174e+07	5.56723e+07	9.67244e+07	5.92109e+07	8.14136e+07	4.00144e+07	6.09436e+07	3.6602e+07	6.61338e+07	8.68392e+07	9.51633e+07	4.99281e+07	6.93672e+07	6.3981e+07	4.6814e+07	5.39686e+07	9.02587e+07	7.93831e+07	3.74948e+07	8.77832e+07	5.37299e+07	6.29843e+07	7.00715e+07	5.85446e+07	4.50049e+07	7.22753e+07	9.59902e+07	4.26579e+07	8.1068e+07	1.40947e+08	3.86571e+07	6.38707e+07	6.74788e+07	6.88166e+07	5.34874e+07
4-(4-nitrophenylazo)aniline	105071	94091	108009	93624.1	101246	118765	106912	91030.9	107354	81273.5	94366.8	80347.6	99655.6	71166.1	119027	112655	94012.1	89106.4	90369.6	105849	98686.2	103315	96496.5	120779	96297.9	113046	99022.6	94442.1	102492	92167.6	78694.6	85868.5	113363	125643	98098.8	113413	100653	108618	117772	116593	120191	110943
N8-Acetylspermidine	4.20369e+06	4.05007e+06	5.10868e+06	5.43784e+06	5.80831e+06	5.03453e+06	5.76598e+06	6.03738e+06	7.51335e+06	4.50355e+06	4.82033e+06	3.90226e+06	4.62339e+06	5.39635e+06	4.57255e+06	6.27615e+06	7.58882e+06	7.89228e+06	5.11009e+06	7.02813e+06	4.90076e+06	3.45599e+06	3.82208e+06	4.21918e+06	3.9321e+06	4.3327e+06	5.11325e+06	5.50994e+06	4.53518e+06	6.51434e+06	6.03409e+06	5.01102e+06	5.40589e+06	7.88833e+06	4.00142e+06	6.12389e+06	5.17988e+06	8.50758e+06	3.17644e+06	1.43717e+07	4.56053e+06	8.41294e+06
Pregnenolone	973886	1.29679e+06	1.25002e+06	1.34163e+06	984806	1.18718e+06	1.35471e+06	1.42492e+06	1.077e+06	1.19845e+06	1.64607e+06	1.449e+06	1.54432e+06	2.14768e+06	1.00871e+06	834573	1.39965e+06	2.69082e+06	1.94743e+06	1.16963e+06	1.11374e+06	1.05963e+06	1.45052e+06	1.03579e+06	1.63025e+06	1.37988e+06	1.54897e+06	1.2277e+06	1.02509e+06	1.23489e+06	3.05253e+06	1.64657e+06	954474	934485	1.16014e+06	1.37982e+06	1.08177e+06	1.58376e+06	1.07763e+06	849847	861170	1.28419e+06
Genistin	280558	284833	296967	267680	235461	248994	272630	235253	205616	387292	198370	197025	238491	182753	230658	290818	260054	343112	289557	259302	267268	251751	242601	429065	245065	239359	210561	209547	275539	206239	179247	290248	220875	211816	441208	292441	203701	386896	217520	179271	202247	238647
2-morpholino-1-phenyl-1-ethanol	2.12317e+06	4.02527e+06	1.86907e+06	4.01493e+06	4.89534e+06	4.79054e+06	2.79665e+06	2.42042e+06	5.55901e+06	6.8163e+06	2.57676e+06	2.42313e+06	2.94038e+06	3.57601e+06	2.33721e+06	6.674e+06	1.51501e+07	8.41042e+06	1.50169e+06	2.91122e+06	1.85804e+06	2.66309e+06	2.51568e+06	3.5091e+06	2.15913e+06	4.42089e+06	1.91691e+06	2.7272e+06	2.50894e+06	2.98622e+06	3.41266e+06	5.38119e+06	8.18354e+06	6.09616e+06	2.61305e+06	2.584e+06	4.73672e+06	3.82061e+06	3.42295e+06	1.47674e+06	1.65214e+06	1.22672e+06
Cytidine	2.41434e+06	1.61579e+06	3.38175e+06	1.52082e+06	3.36832e+06	1.83407e+06	1.0841e+06	2.00135e+06	2.4481e+06	1.72416e+06	5.26847e+06	5.22309e+06	4.57704e+06	1.71635e+06	2.85379e+06	2.83285e+06	1.94244e+06	1.20696e+06	2.02155e+06	2.314e+06	3.21715e+06	2.44665e+06	2.51416e+06	2.19903e+06	2.01006e+06	3.52673e+06	2.5507e+06	2.29368e+06	3.49272e+06	3.44587e+06	2.09653e+06	4.50368e+06	2.60664e+06	3.31754e+06	3.07498e+06	3.23794e+06	2.09681e+06	1.71442e+06	4.11646e+06	4.50366e+06	2.80474e+06	1.48491e+06
Prostaglandin A3	2.72515e+06	1.89695e+06	1.80442e+06	1.87511e+06	2.39046e+06	3.59527e+06	4.22001e+06	2.07094e+06	2.6151e+06	2.20365e+06	1.73177e+06	2.60637e+06	2.11428e+06	2.11754e+06	3.13468e+06	4.79695e+06	2.09704e+06	2.4122e+06	1.56836e+06	2.30154e+06	2.78911e+06	1.91271e+06	1.48326e+06	3.72819e+06	2.17751e+06	2.96166e+06	2.27604e+06	2.01132e+06	2.48961e+06	2.42674e+06	2.19619e+06	3.2681e+06	2.70517e+06	2.44841e+06	2.88466e+06	2.16672e+06	2.27485e+06	3.37385e+06	3.45099e+06	3.21408e+06	3.30664e+06	2.86571e+06
Stearamide	2.07587e+06	3.18728e+06	6.33964e+06	2.32353e+06	2.29791e+06	2.70398e+06	6.51207e+06	1.51141e+07	1.87541e+06	2.3339e+06	2.65145e+06	8.46707e+06	7.52179e+06	3.53433e+06	4.09899e+06	2.89907e+06	2.60202e+06	1.85444e+06	3.01537e+06	3.82173e+06	2.82662e+06	2.5487e+06	2.66751e+06	2.30872e+06	3.87355e+06	4.9163e+06	3.67946e+06	3.68597e+06	3.18219e+06	2.95644e+06	2.69796e+06	2.02166e+06	3.9229e+06	2.56108e+06	3.48274e+06	3.63929e+06	2.6696e+06	2.98663e+06	5.35003e+06	4.20427e+06	1.84123e+06	1.86796e+06
2-Deoxyribose 5-phosphate	1.34016e+06	4.13164e+06	1.52494e+06	1.32445e+06	1.84722e+06	2.18624e+06	1.26466e+06	1.30041e+06	6.83612e+06	1.11679e+06	1.49093e+06	3.91745e+06	3.30198e+06	2.37429e+06	1.29338e+06	1.43523e+06	1.72276e+06	923424	901010	1.33304e+06	1.84884e+06	3.01356e+06	2.54414e+06	1.42272e+06	3.14987e+06	1.6691e+06	6.23959e+06	1.47691e+06	1.75554e+06	1.28012e+06	1.80885e+06	1.0711e+06	2.74053e+06	1.98772e+06	1.36925e+06	1.43053e+06	2.399e+06	1.10548e+06	1.68443e+06	1.55012e+06	1.35624e+06	1.17487e+06
LPA 18:3	1.05534e+06	1.11911e+06	1.70003e+06	1.18686e+06	1.38748e+06	812597	844669	801395	980606	914017	1.6547e+06	5.16154e+06	3.68658e+06	1.01272e+06	733317	1.10692e+06	1.01577e+06	677625	721465	875920	1.83075e+06	960386	827454	1.45119e+06	1.16843e+06	1.42406e+06	963975	956123	1.67182e+06	1.61701e+06	744810	839490	988031	1.06767e+06	2.13166e+06	1.32482e+06	1.47083e+06	999482	3.14235e+06	2.45266e+06	1.07059e+06	931584
5-oxo-3-phenyl-5-(2-quinolinylamino)pentanoic acid	248368	221825	224360	209218	201614	177597	176180	1.20463e+07	170429	215457	222139	181491	147244	135475	158756	172611	182453	232999	206025	192462	249914	187473	171686	216924	197828	260272	194473	255085	174394	174704	157166	161647	179472	179985	196800	177041	191010	5.60861e+06	185752	395707	175108	171478
6-(dimethylamino)-2-phenyl-1H-benzo[de]isoquinoline-1,3(2H)-dione	258725	231075	233716	217942	210022	185003	183527	1.20463e+07	177537	224441	231402	189059	153385	141124	165376	179809	190061	242715	214616	200488	260336	195291	178846	225970	206077	271126	202583	265723	181666	181990	163720	168387	186956	187491	205007	184423	198976	5.60861e+06	193498	412208	182410	178628
Biliverdin	2.74074e+07	8.22133e+07	5.63022e+07	7.47033e+07	1.43518e+08	1.05609e+08	2.52168e+08	8.27216e+07	1.20231e+08	5.41026e+07	4.58183e+07	3.87162e+07	7.80126e+07	165033225	2.35922e+08	1.30714e+08	1.07403e+08	5.72883e+07	8.65084e+07	6.17731e+07	7.10646e+07	4.16698e+07	5.41553e+07	1.52202e+08	6.45331e+07	2.79431e+07	9.47218e+07	1.11163e+08	7.57958e+07	162548323	1.44838e+08	1.5131e+08	1.5098e+08	8.14037e+07	2.7481e+08	1.64141e+08	1.19614e+08	6.73302e+07	2.24268e+08	1.84901e+08	1.36938e+08	1.28763e+08
Genipin	472929	370332	186954	299649	168191	549999	1.61491e+06	120899	188138	205693	223534	1.98692e+06	224156	155308	349343	184997	494863	360071	207072	151134	703890	317606	199475	257056	136761	803678	278199	196070	145648	133160	420028	87135.6	627194	605011	222321	434448	432330	970695	122845	901304	857226	276629
4-Phenylbutyric acid	3.5136e+06	4.85234e+06	5.06477e+06	5.04077e+06	3.15149e+06	3.57669e+06	4.46044e+06	3.80522e+06	2.79714e+06	5.4072e+06	5.21938e+06	4.90404e+06	2.63007e+06	2.82641e+06	3.51424e+06	5.18683e+06	6.99229e+06	4.42785e+06	5.53718e+06	3.4279e+06	4.85001e+06	3.84084e+06	4.46832e+06	2.84382e+06	4.59044e+06	3.58357e+06	3.047e+06	3.9775e+06	3.99865e+06	3.70915e+06	3.23097e+06	3.77626e+06	4.64241e+06	3.75019e+06	4.15857e+06	1.20392e+07	3.04462e+06	4.84841e+06	3.07908e+06	3.59436e+06	3.92429e+06	3.32367e+06
N-(5-acetamidopentyl)acetamide	2.47231e+06	3.01816e+06	1.80504e+06	1.8492e+06	2.42266e+06	3.06564e+06	729350	2.11775e+06	1.87547e+06	3.27816e+06	1.9411e+06	2.43823e+06	1.21814e+06	3.46731e+06	1.50906e+06	1.33391e+06	3.78147e+06	4.37515e+06	991159	1.43865e+06	1.20912e+06	1.92841e+06	2.16474e+06	1.73174e+06	1.40169e+06	1.52642e+06	2.14502e+06	1.29768e+06	2.84926e+06	1.35139e+06	2.51948e+06	1.53626e+06	1.70395e+06	4.34284e+06	2.1212e+06	1.50646e+06	2.30399e+06	2.11733e+06	1.76788e+06	2.79262e+06	1.69829e+06	1.17789e+06
Tyramine	1.82836e+06	2.08477e+06	2.00002e+06	2.645e+06	2.23071e+06	1.70936e+06	1.4302e+07	2.15373e+06	1.68093e+06	1.91951e+06	1.19321e+06	1.36291e+06	5.28753e+06	1.75798e+06	3.38208e+06	1.30254e+06	1.93801e+06	3.79949e+06	1.65293e+06	2.19635e+06	1.59831e+06	1.83548e+06	1.70025e+06	3.59439e+06	3.31211e+06	1.28603e+06	2.01632e+06	1.6023e+06	1.62308e+06	1.4688e+06	1.25801e+06	1.2435e+06	2.10074e+06	1.37917e+06	9.67507e+06	1.82247e+06	1.50387e+06	1.59711e+06	2.01041e+06	1.56403e+06	1.87325e+06	1.8121e+06
bicyclo[2.2.2]oct-2-en-1-yl 4-methylbenzene-1-sulfonate	5.41745e+06	6.76174e+06	9.10627e+06	6.59952e+06	4.07715e+06	5.14913e+06	3.63295e+06	6.37535e+06	4.63088e+06	6.46032e+06	7.04927e+06	7.03742e+06	3.45195e+06	7.67628e+06	4.11361e+06	9.97418e+06	4.59866e+06	4.10835e+06	2.88194e+06	7.91206e+06	8.24541e+06	1.18027e+07	7.87885e+06	3.88891e+06	5.54051e+06	5.34234e+06	6.33725e+06	1.40237e+07	8.3613e+06	5.62755e+06	5.46259e+06	4.74162e+06	3.92391e+06	1.13404e+07	4.40279e+06	4.10348e+06	6.29068e+06	4.09635e+06	4.45139e+06	5.10717e+06	4.50822e+06	4.95992e+06
PC (19:1/18:2)	2.26941e+06	8.98521e+06	6.44562e+06	2.35736e+06	3.34007e+06	4.62709e+06	6.32698e+06	4.85531e+06	2.22974e+06	3.73821e+06	4.2742e+06	4.91221e+06	3.96836e+06	3.30366e+06	3.75598e+06	5.14627e+06	5.82531e+06	3.7133e+06	5.55899e+06	4.73173e+06	4.27834e+06	3.24407e+06	1.79798e+06	4.05611e+06	5.83992e+06	4.74551e+06	4.26478e+06	4.81126e+06	6.26514e+06	4.71513e+06	4.26738e+06	3.98687e+06	4.3782e+06	4.4089e+06	2.45484e+06	2.03781e+06	5.37003e+06	4.31441e+06	2.26036e+06	5.40976e+06	4.10281e+06	3.84713e+06
3-amino-2,6-diphenyl-4,7-dihydro-2H-pyrazolo[3,4-d]pyrimidin-4-one	305815	495180	373082	568364	346936	419113	5.76524e+06	574775	340812	298731	226698	283315	638559	481697	986207	553665	339343	922706	165366	597030	248882	659377	300925	730707	453343	446818	364843	920657	1.15559e+06	262948	352946	435054	397867	491872	643039	928114	444233	488738	402252	376488	672616	584616
N-Acetylneuraminic acid	1.60205e+06	3.76888e+06	3.68384e+06	4.34718e+06	7.04259e+06	6.35479e+06	1.41917e+07	4.18876e+06	6.08112e+06	3.65253e+06	3.65941e+06	856901	3.38964e+06	9.44438e+06	1.03043e+07	5.27997e+06	4.34323e+06	4.61503e+06	1.13609e+06	3.67718e+06	3.75788e+06	2.04573e+06	3.15766e+06	7.48218e+06	2.65439e+06	1.33558e+06	3.78005e+06	4.12058e+06	3.77153e+06	8.68503e+06	8.56427e+06	9.15531e+06	5.98457e+06	3.44399e+06	7.31235e+06	7.71247e+06	4.5839e+06	3.2768e+06	9.9977e+06	6.49772e+06	6.02082e+06	4.84686e+06
11-Deoxy prostaglandin F2β	2.16953e+06	2.69846e+06	2.14874e+06	2.84693e+06	1.35415e+06	2.82677e+06	1.24021e+06	1.2237e+06	3.48211e+06	918978	2.24765e+06	1.73373e+06	3.85222e+06	2.20757e+06	2.17249e+06	6.52306e+06	2.98445e+06	2.62478e+06	537799	935476	2.89272e+06	1.11428e+06	1.01004e+06	2.88096e+06	1.32425e+06	1.31063e+06	2.83533e+06	1.62722e+06	1.44135e+06	2.027e+06	2.86701e+06	2.20273e+06	3.58808e+06	2.65681e+06	1.82519e+06	2.35798e+06	6.17123e+06	1.54624e+06	2.63075e+06	1.59113e+06	4.1646e+06	1.66545e+06
SM (d14:1/21:0)	2.04006e+08	1.63583e+08	1.71013e+08	1.61606e+08	7.87243e+07	1.33009e+08	153964810	1.56799e+08	1.23596e+08	156831355	1.86819e+08	1.1621e+08	1.57957e+08	1.11621e+08	9.99891e+07	4.65758e+07	1.77861e+08	1.24378e+08	236173668	1.34664e+08	2.37731e+08	149404437	9.5147e+07	8.63969e+07	2.72585e+08	2.01959e+08	2.12722e+08	9.10485e+07	1.61918e+08	2.20306e+08	1.81547e+08	2.11431e+08	9.56822e+07	1.16167e+08	1.79428e+08	1.53671e+08	1.77928e+08	1.68008e+08	5.74271e+07	7.37702e+07	1.13786e+08	2.58736e+08
LPC 14:1	2.90694e+06	2.65558e+06	5.3231e+06	3.02694e+06	5.98637e+06	2.54664e+06	2.6093e+06	3.06592e+06	3.53984e+06	1.42212e+07	1.14267e+07	4.0769e+06	3.43089e+06	8.81095e+06	2.10947e+06	3.76468e+06	3.00418e+06	3.25595e+06	2.62113e+06	2.66143e+06	5.13177e+06	4.04554e+06	3.79103e+06	6.62729e+06	3.02725e+06	9.50685e+06	3.18619e+06	4.89533e+06	2.70326e+06	2.75412e+06	1.94254e+06	3.41251e+06	4.37567e+06	2.05969e+06	2.31898e+06	2.53394e+06	2.74302e+06	3.91329e+06	2.2923e+06	4.19771e+06	3.31834e+06	3.93006e+06
PC (22:5e/20:4)	8.03813e+06	8.90347e+06	7.15401e+06	8.5117e+06	3.51271e+06	3.05207e+06	6.88816e+06	1.01697e+07	8.10414e+06	2.31016e+06	9.04413e+06	7.1828e+06	5.15944e+06	9.4301e+06	3.07102e+06	4.16956e+06	5.20221e+06	1.00768e+07	9.3753e+06	463724	1.07485e+07	4.63092e+06	3.78929e+06	2.78989e+06	1.09605e+07	4.8052e+06	8.4948e+06	5.54486e+06	6.88685e+06	8.23124e+06	7.2842e+06	2.92706e+06	2.41097e+06	5.08357e+06	5.10761e+06	3.04546e+06	6.82782e+06	9.10975e+06	8.13329e+06	5.97685e+06	1.60068e+06	1.01797e+07
Caffeine	7.71672e+06	1.40171e+08	7.39425e+07	1107547818	6.61785e+08	5.98374e+07	4758257570	8.48485e+06	1.07183e+07	5.1493e+07	1.42237e+08	5.867e+06	9.08316e+07	3.83906e+07	5.37032e+06	9.05809e+06	7.49669e+06	2.19843e+08	2962268437	6.66322e+06	1110845478	6.75806e+06	6.03775e+06	2486468546	8.43106e+07	7.61175e+08	4.01646e+07	5.11139e+06	2850737780	2.50997e+07	4.39439e+07	5.42994e+06	8.45836e+06	6.25246e+06	5217065746	1.27499e+07	3.05828e+07	2582845140	1184549178	9.94472e+06	1274067065	3.21821e+07
23-Norcholic acid	1.61811e+06	5.32507e+06	2.01543e+06	930244	6.95492e+06	6.16773e+06	7.34401e+06	721762	1.73866e+06	6.39166e+06	5.09262e+06	6.86199e+06	4.89765e+06	7.27624e+06	3.13649e+06	5.45284e+06	9.20792e+06	1.19602e+07	638824	5.21e+06	5.53529e+06	2.38344e+06	4.95768e+06	2.50293e+06	9.34755e+06	4.63868e+06	1.33836e+06	7.35293e+06	7.10485e+06	7.4429e+06	5.39956e+06	9.72379e+06	1.33662e+07	9.77146e+06	7.42752e+06	5.42598e+06	1.00662e+07	800504	5.41289e+06	1.09522e+06	5.88661e+06	4.84062e+06
RNK	817642	599082	838171	708630	816343	2.97703e+06	3.02093e+06	593842	554678	687505	519599	473745	1.08368e+06	487762	489873	2.12479e+06	666037	778095	655199	612104	622743	777503	642539	588795	713306	3.33964e+06	496684	6.88932e+06	1.47233e+06	1.49766e+07	721456	575938	1.11659e+06	1.0927e+06	725773	3.06416e+06	705716	495970	1.63807e+06	529461	1.20252e+06	462664
Luteolin	88809	73521.3	202329	256865	220781	586588	391149	198395	285139	227915	309707	285573	483140	165883	339230	398423	138188	67939.6	235669	176968	120281	464028	495807	684184	385175	361835	520775	203664	872661	318664	225719	251436	603816	502551	462609	1.71538e+06	208261	347319	287057	479920	395913	229186
18-β-Glycyrrhetinic acid	2.54405e+06	221583866	8.84605e+06	7.57151e+06	8.91554e+06	8.79939e+06	7.13963e+06	4.30304e+06	5.54576e+07	2.43902e+07	1.14387e+08	3.59897e+07	1.53e+07	5.16203e+06	4.06568e+06	8.68594e+07	4.76717e+06	4.49719e+06	6.78491e+07	5.53868e+06	1.97259e+08	4.99293e+06	3.4174e+06	1.63764e+07	1.52723e+07	4.94807e+06	6.17111e+06	5.8312e+06	7.76163e+06	9.95314e+06	1.53364e+08	1.05363e+07	6.00184e+06	2.79495e+06	5.17855e+06	7.29769e+06	4.82302e+06	6.24596e+06	4.72687e+06	8.10496e+06	3.9244e+06	5.52485e+06
ACar 16:1	2.71226e+07	1.45146e+08	8.27161e+07	1.01147e+08	5.95172e+07	5.16464e+07	9.63625e+07	1.67613e+08	8.35593e+07	9.77676e+07	8.61784e+07	1.68386e+08	9.43692e+07	1.27528e+08	8.1621e+07	6.4042e+07	1.38521e+08	1.19902e+08	6.87837e+07	6.88796e+07	6.52983e+07	6.36103e+07	6.00876e+07	3.32894e+07	1.00908e+08	4.87871e+07	7.60108e+07	1.57125e+08	9.00094e+07	1.06755e+08	1.32891e+08	163582964	6.59024e+07	5.69594e+07	152363256	8.77396e+07	1.05785e+08	1.39834e+08	8.36084e+07	5.96744e+07	3.85485e+07	6.16072e+07
SKK	1.98275e+06	1.83787e+06	2.74955e+06	2.59763e+06	2.75963e+06	2.42179e+06	2.71965e+06	2.98978e+06	3.40938e+06	1.88306e+06	2.53164e+06	2.87122e+06	3.39317e+06	3.73056e+06	4.12707e+06	4.14839e+06	3.88754e+06	1.68552e+06	6.31428e+06	2.57764e+06	1.91236e+06	2.30062e+06	2.64583e+06	7.26135e+06	2.76948e+06	2.99815e+06	3.19464e+06	3.87459e+06	2.5365e+06	4.06655e+06	3.26046e+06	3.98039e+06	5.73784e+06	4.85356e+06	6.08634e+06	6.80726e+06	4.37534e+06	5.06094e+06	3.21863e+06	4.06002e+06	3.55246e+06	3.33872e+06
2,4-Dinitrophenol	1.54867e+06	1.52178e+06	1.93116e+06	1.49308e+06	2.15973e+06	1.9114e+06	1.37412e+06	1.30581e+06	2.01574e+06	1.41828e+06	1.36435e+06	1.5126e+06	2.98549e+06	1.00803e+06	1.32977e+06	2.07099e+06	1.00651e+06	845707	1.26331e+06	1.67468e+06	1.65727e+06	1.7343e+06	1.63877e+06	1.85313e+06	1.89104e+06	1.81479e+06	1.42454e+06	2.05533e+06	2.26832e+06	1.15936e+06	945092	679493	2.38081e+06	1.64288e+06	2.11766e+06	963620	996512	1.2156e+06	1.176e+06	2.10577e+06	1.40271e+06	1.40605e+06
(S,S)-2,6-bis-(4-isopropyl-4,5-dihydro-1,3-oxazol-2-yl)pyridine	5.92816e+06	3.27166e+06	1.16205e+07	3.70502e+06	6.32508e+06	5.83278e+06	2.17356e+06	4.53161e+06	4.18037e+06	3.35976e+06	5.25539e+06	3.56385e+06	4.21489e+06	3.68853e+06	4.99582e+06	3.88021e+06	1.79545e+06	3.77403e+06	3.73189e+06	4.85216e+06	6.19574e+06	5.27704e+06	3.46383e+06	4.11985e+06	4.39902e+06	2.52414e+06	4.45755e+06	3.15269e+06	2.58298e+06	5.44332e+06	5.90457e+06	3.29763e+06	7.0107e+06	1.40827e+07	4.71378e+06	1.38509e+07	5.71072e+06	7.82561e+06	6.28041e+06	1.15454e+07	3.9873e+06	4.9744e+06
3-hydroxy-3,4-bis[(4-hydroxy-3-methoxyphenyl)methyl]oxolan-2-one	339149	358056	388976	296979	297867	320341	420251	311285	275049	567951	491860	383320	352643	335062	304618	317716	353809	371222	352547	308884	310847	282907	327336	353141	305352	449124	451644	512746	430861	370823	311396	300345	373433	316849	354763	333723	294841	299024	295018	299380	314397	264299
SM (d14:1/17:0)	1.69507e+06	1.27611e+06	1.61725e+06	1.31915e+06	1.38427e+06	1.47665e+06	1.1737e+06	1.42798e+06	1.41989e+06	1.32152e+06	1.55204e+06	1.92095e+06	1.56668e+06	1.12457e+06	1.25609e+06	1.44559e+06	1.55463e+06	1.30653e+06	1.77239e+06	1.31305e+06	1.78063e+06	1.33636e+06	1.09458e+06	1.31976e+06	1.35786e+06	1.52762e+06	1.55636e+06	1.19655e+06	1.342e+06	1.30578e+06	1.30409e+06	1.34545e+06	1.52345e+06	1.48454e+06	1.20281e+06	1.24542e+06	1.37005e+06	1.88282e+06	1.1017e+06	1.3949e+06	1.32284e+06	1.63454e+06
PC (19:1/20:5)	7.32604e+07	114036024	118062265	1.22016e+08	7.41589e+07	8.3592e+07	1.14918e+08	6.53663e+07	7.47243e+07	1.51271e+08	1.35789e+08	1.21561e+08	1.07595e+08	1.72016e+08	3.66983e+07	1.36717e+08	1.3526e+08	1.43112e+08	2.716e+08	1.08499e+08	8.22822e+07	5.8346e+07	3.62597e+07	1.63462e+07	1.77797e+08	7.99449e+07	1.81593e+08	1.2954e+08	1.17077e+08	1.57488e+08	1.01776e+08	2.31515e+08	1.11826e+08	7.4298e+07	8.97368e+07	1.09782e+08	1.45535e+08	9.37422e+07	1.30711e+08	1.16626e+08	1.40588e+08	259808878
GM3 d36:2; [M-H]-	2.15644e+06	2.92673e+06	4.27563e+06	5.18832e+06	3.20226e+06	3.09337e+06	3.10148e+06	3.23611e+06	2.7915e+06	3.25731e+06	4.20352e+06	4.08761e+06	4.20276e+06	2.99984e+06	2.38139e+06	4.16748e+06	1.83789e+06	1.81768e+06	3.27216e+06	3.64599e+06	5.8913e+06	3.65149e+06	5.21492e+06	5.28945e+06	3.05738e+06	5.14492e+06	3.76669e+06	3.75819e+06	4.84032e+06	4.15423e+06	3.42228e+06	4.67148e+06	3.41396e+06	3.80609e+06	2.2097e+06	2.86172e+06	1.75809e+06	2.64434e+06	3.02038e+06	4.43207e+06	3.49074e+06	3.70647e+06
PC (16:2e/18:1)	4.77357e+06	1.85419e+06	3.40519e+06	2.22114e+06	1.93294e+06	1.80641e+06	1.88297e+06	3.65926e+06	3.0368e+06	1.99134e+06	2.61175e+06	854862	1.35771e+06	2.39968e+06	1.74902e+06	1.52433e+06	1.40225e+06	3.09623e+06	1.05839e+07	2.08857e+06	700247	2.17146e+06	1.49696e+06	2.8474e+06	2.16929e+06	2.53328e+06	9.36106e+06	1.75853e+06	1.63914e+06	2.7096e+06	1.57988e+06	2.60744e+06	1.68603e+06	2.21571e+06	4.17721e+06	6.13277e+06	3.41223e+06	3.4527e+06	1.10655e+06	3.90753e+06	3.0603e+06	6.49372e+06
Prolylleucine	1.19068e+08	1.32352e+08	1.05972e+08	1.54349e+08	1.20571e+08	143945237	3.06376e+08	1.35661e+08	1.22631e+08	1.24985e+08	1.51036e+08	1.31106e+08	1.86866e+08	107683754	1.1874e+08	174599636	2.15414e+08	1.2833e+08	9.29911e+07	1.27489e+08	6.87509e+07	1.07785e+08	1.05045e+08	1.23195e+08	1.10167e+08	1.49601e+08	1.30783e+08	1.6499e+08	1.61567e+08	1.19297e+08	1.20986e+08	128185330	1.64833e+08	1.33385e+08	1.29068e+08	1.17757e+08	1.38355e+08	1.8698e+08	1.25205e+08	1.12637e+08	1.09809e+08	1.13341e+08
(±)8(9)-EET	5.03856e+06	2.67727e+06	4.90381e+06	6.58361e+06	4.59801e+06	8.69888e+06	5.38554e+06	1.90749e+06	3.11058e+06	2.77235e+06	1.69451e+06	3.27563e+06	5.95498e+06	3.17236e+06	4.24645e+06	4.57323e+06	6.37703e+06	5.09672e+06	1.7025e+06	2.64873e+06	8.03924e+06	3.30046e+06	3.21661e+06	5.31936e+06	3.57531e+06	2.92322e+06	3.25859e+06	5.17132e+06	2.77162e+06	2.92969e+06	4.78971e+06	2.58593e+06	3.23198e+06	8.11784e+06	4.32965e+06	5.16746e+06	1.42435e+07	3.56859e+06	5.64263e+06	2.78775e+06	4.05345e+06	5.24698e+06
3-(4-chlorophenyl)-5-(methylthio)-1H-pyrazole-4-carbonitrile	587342	699549	702606	688513	588787	638809	1.34651e+07	635154	603222	550910	566664	581054	599242	554307	650215	563543	524040	749392	684898	612664	604015	693749	572397	603025	679660	660681	545082	546905	522156	549055	536223	525522	696311	591655	548162	503597	570461	495838	476854	556492	651402	457302
Epicatechin	196934	182091	242355	235831	320457	324844	194841	209792	269664	269756	299659	216824	235883	167398	212103	271507	303389	191787	176949	293902	272804	314994	266230	270521	206659	238936	228506	212817	295298	230863	165694	176451	280385	296407	215235	341754	223008	316819	312297	280329	300527	290333
16-(Hexopyranosyloxy)-7-hydroxy-8,9-epoxypimaran-18-oic acid	897948	322224	506491	896807	4.48361e+06	485396	277932	235501	928550	125870	403188	359372	257065	220556	908064	3.22317e+06	566872	504422	110046	218088	2.96043e+06	127985	175958	698459	672703	1.12635e+06	622065	1.46875e+06	895991	1.1436e+06	401801	1.47199e+06	847010	486166	223235	2.39684e+06	191229	133298	593594	625537	746814	130041
FAHFA (22:6/20:3)	320986	949814	360541	479619	319385	296049	834024	2.05769e+06	269351	2.15963e+06	2.6446e+06	2.70874e+06	601203	2.90371e+06	223777	298563	913200	811021	1.20025e+06	372151	272502	282374	265078	339034	660742	286460	412305	1.35036e+06	501649	890143	1.54265e+06	1.68524e+06	307528	325616	830152	634663	282261	1.44504e+06	310842	279525	265647	524606
3-(propan-2-yl)-octahydropyrrolo[1,2-a]pyrazine-1,4-dione	2.66787e+06	2.34444e+06	3.41101e+06	3.68531e+06	5.13907e+06	6.60249e+06	2.94277e+06	4.19178e+06	5.27106e+06	7.92027e+06	3.17474e+06	2.51546e+06	2.72966e+06	2.32486e+06	1.86731e+06	4.68937e+06	3.49134e+06	6.18781e+06	2.12192e+06	1.83481e+06	5.60478e+06	4.71709e+06	4.97161e+06	4.27934e+06	3.21657e+06	3.04843e+06	2.88322e+06	7.084e+06	5.04554e+06	1.75321e+06	2.20123e+06	4.34993e+06	3.06035e+06	4.15223e+06	1.29278e+07	2.54004e+06	5.3511e+06	3.17645e+06	2.54377e+06	1.9419e+06	1.7315e+06	1.88935e+06
FAHFA (18:2/20:4)	6.15308e+06	7.41433e+07	1.5965e+07	4.98791e+07	1.61634e+07	1.01174e+07	5.2413e+07	8.15097e+07	4.05289e+07	9.46997e+07	6.38771e+07	7.42063e+07	4.73871e+07	8.02347e+07	2.51659e+07	9.45263e+06	8.58815e+07	1.06539e+08	9.55894e+07	7.44116e+07	2.9916e+07	3.12504e+07	4.25053e+07	5.82389e+06	6.0502e+07	1.47488e+07	7.67313e+07	6.91467e+07	3.89854e+07	5.41092e+07	1.34717e+08	9.11413e+07	2.44114e+07	1.5204e+07	5.1918e+07	5.90669e+07	4.4659e+07	1.27711e+08	4.83628e+07	7.83555e+06	9.38427e+06	6.99769e+07
Dl-3,4-Dihydroxymandelic Acid	3.85813e+06	2.95926e+07	7.18579e+06	1.44275e+07	3.89468e+06	8.41697e+06	2.10116e+07	1.45197e+07	2.56062e+07	1.30298e+08	8.74607e+06	4.08191e+06	7.71104e+07	7.7023e+06	1.72816e+07	9.06408e+06	7.35369e+07	1.6157e+07	3.37963e+07	1.68385e+07	3.33841e+06	1.18181e+07	5.89831e+07	1.27162e+07	3.16955e+07	6.30265e+06	3.71229e+07	4.05338e+07	8.13666e+07	3.87386e+06	7.71049e+06	1.5342e+07	1.74225e+08	1.73838e+07	1.18444e+07	1.51543e+07	1.9162e+07	1.15801e+07	7.85281e+06	2.9627e+08	1.79849e+07	7.96761e+07
Jasmonic acid	3.13103e+06	9.5574e+06	4.40166e+06	5.92857e+06	3.38886e+06	3.45992e+06	5.75021e+06	3.78767e+06	7.1694e+06	4.65606e+06	3.35865e+07	4.47479e+06	8.47365e+07	7.13036e+06	9.55434e+06	5.64697e+06	6.40059e+06	5.00269e+06	8.27161e+06	6.72889e+06	3.31017e+06	3.32704e+06	2.9353e+06	9.89291e+06	4.98216e+06	2.89241e+06	5.75067e+06	7.8329e+06	3.93397e+06	3.91424e+06	1.23946e+07	7.22761e+06	1.25015e+07	5.38053e+06	2.09523e+07	1.35459e+07	2.17203e+07	7.45361e+06	4.90678e+06	4.90719e+06	8.30518e+06	1.14613e+07
4-(allyloxy)-1,2-dihydroquinolin-2-one	1.44889e+06	2.29131e+06	3.08987e+06	3.18045e+06	3.163e+06	3.92097e+06	2.51072e+06	1.61972e+06	4.13193e+06	7.13464e+06	3.23491e+06	2.76564e+06	4.43151e+06	5.43225e+06	2.71409e+06	7.51309e+06	3.07873e+06	4.51134e+06	2.80032e+06	1.79327e+06	3.37173e+06	4.7658e+06	4.06209e+06	3.4787e+06	2.90665e+06	5.81325e+06	2.88555e+06	2.5191e+06	6.55807e+06	2.62814e+06	2.78998e+06	3.63178e+06	4.32535e+06	3.55062e+06	3.95457e+06	2.83805e+06	5.93643e+06	5.32214e+06	6.11575e+06	2.4536e+06	2.64892e+06	2.28631e+06
FAHFA (18:2/8:0)	3.36307e+06	1.45816e+06	1.78706e+06	775573	1.62057e+06	1.17082e+06	653126	995430	886263	997573	1.85854e+06	766033	788405	1.2186e+06	597918	1.02649e+06	1.31385e+06	1.5523e+06	915588	1.39926e+06	1.06465e+06	704620	688860	2.36919e+06	1.5174e+06	954574	955518	1.11976e+06	1.41324e+06	1.08714e+06	1.6368e+06	1.0506e+06	1.32443e+06	1.19187e+06	2.68652e+06	2.82197e+06	1.24637e+06	624745	1.34079e+06	1.17302e+06	904690	706160
2,3-dihydroxypropyl 12-methyltridecanoate	3.35735e+06	3.03216e+06	3.34489e+06	3.74409e+06	4.8522e+06	6.5623e+06	7.48592e+06	5.86182e+06	4.36561e+06	5.63714e+06	4.5396e+06	4.17412e+06	8.91301e+06	2.92814e+06	6.93046e+06	2.73729e+06	6.64593e+06	4.8494e+06	6.58367e+06	3.90072e+06	3.30093e+06	7.96151e+06	3.10837e+06	5.69465e+06	3.92129e+06	6.42591e+06	5.35942e+06	1.29267e+07	4.26991e+06	5.76863e+06	5.80018e+06	2.75309e+06	4.35705e+06	3.4177e+06	2.77718e+06	3.75901e+06	4.54254e+06	3.35898e+06	3.02645e+06	5.24376e+06	4.16317e+06	2.92554e+06
All trans-Retinal	1.32374e+06	2.59651e+06	1.54778e+06	2.42261e+06	2.41882e+06	2.64951e+06	1.41508e+06	1.32215e+06	2.42643e+06	1.24037e+06	1.32753e+06	4.40818e+06	6.35486e+06	1.64077e+06	2.20734e+06	2.64204e+06	5.54461e+06	1.4795e+06	1.45835e+06	1.24337e+06	3.17649e+06	1.46973e+06	1.25825e+06	1.28143e+06	1.67237e+06	1.38329e+06	2.60985e+06	2.41164e+06	1.15371e+06	1.83158e+06	2.97828e+06	1.39877e+06	2.45955e+06	3.35268e+06	2565085	2.95037e+06	3.19703e+06	1.04436e+06	1.24926e+06	1.90891e+06	7.14456e+06	1.08559e+06
Delta-Tridecalactone	1.28837e+07	2.72955e+06	2.74639e+06	2.94201e+06	4.28362e+06	2.95708e+06	2.97704e+06	2.60509e+06	3.09333e+06	3.06395e+06	3.05277e+06	2.4312e+06	2.61033e+06	2.40838e+06	2.36309e+06	2.7549e+06	2.54631e+06	2.65894e+06	2.35713e+06	2.50942e+06	3.01368e+06	4.62491e+06	2.62386e+06	3.40362e+06	3.32229e+06	2.57639e+06	2.7124e+06	2.84361e+06	3.12974e+06	2.65139e+06	2.81523e+06	2.588e+06	4.23025e+06	3.48384e+06	2.42387e+06	2.29683e+06	3.5299e+06	2.6746e+06	1.78262e+06	2.25357e+06	2.94359e+06	2.54962e+06
PE (18:1e/18:2)	1.2761e+08	9.70339e+07	1.06033e+08	8.0485e+07	1.89156e+07	6.65145e+07	7.42634e+07	9.31121e+07	1.83401e+08	1.16391e+08	1.24203e+08	6.32523e+07	7.73166e+07	8.91332e+07	1.01878e+08	1.20215e+08	8.22263e+07	8.30251e+07	5.10608e+07	1.39923e+08	7.54528e+07	6.59606e+07	6.09689e+07	7.89492e+07	1.65489e+08	1.36049e+08	9.79809e+07	7.5483e+07	134842343	9.99763e+07	6.37978e+07	1.37173e+08	9.05021e+07	1.1739e+08	8.96356e+07	8.57006e+07	1.14864e+08	8.77462e+07	6.79646e+07	5.50721e+07	2.83667e+08	1.60182e+08
PA (16:0/20:4)	3.71359e+06	3.05255e+06	2.90779e+06	3.50903e+06	3.81923e+06	4.11907e+06	4.28812e+06	3.89496e+06	2.77193e+06	2.74311e+06	1.43073e+06	1.6495e+06	2.31915e+06	970451	4.8106e+06	5.52834e+06	4.18408e+06	1.97638e+06	3.60817e+06	3.25299e+06	3.3694e+06	4.28143e+06	3.07284e+06	3.90588e+06	2.98897e+06	2.98094e+06	1.49077e+06	1.26898e+06	2.64982e+06	1.81677e+06	1.83871e+06	2.66522e+06	1.99667e+06	4.72517e+06	1.67979e+06	2.75653e+06	3.13777e+06	3.78989e+06	4.47534e+06	4.56093e+06	5.3908e+06	4.22258e+06
FAHFA (24:4/6:0)	535829	431287	710581	265937	327479	352658	352260	231754	287283	225261	255748	236281	298935	422224	278521	509420	396670	530251	256099	324065	274473	364305	279102	389160	290471	567662	277853	381162	498174	252287	214947	212601	494973	293510	411675	264179	296773	250083	277156	429762	403814	317054
5-amino-1-phenyl-1H-pyrazole-4-carbonitrile	5.25606e+07	7.91267e+07	9.74506e+07	1.02011e+08	5.31373e+07	1.27417e+08	1.2745e+08	1.69885e+07	1.49965e+08	1.03103e+08	1.25136e+08	7.75172e+07	1.19293e+08	8.66279e+07	1.34533e+08	1.30565e+08	1.13507e+08	4.56086e+07	5.54174e+07	1.04852e+08	9.62628e+07	2.10134e+08	1.05962e+08	7.27784e+07	1.07553e+08	1.24543e+08	1.24228e+08	1.79478e+08	142613317	8.36159e+07	8.49297e+07	1.01237e+08	1.43373e+08	1.44922e+08	1.40709e+08	1.47673e+08	1.03708e+08	1.00334e+08	2.01466e+08	1.10105e+08	101946446	1.23846e+08
Psoralidin	1.7013e+06	1.43535e+06	9.17463e+06	1.29832e+06	1.81688e+06	1.20338e+06	1.34549e+06	1.32668e+06	1.29514e+06	1.28306e+06	1.20779e+06	1.07489e+06	1.11082e+06	1.0651e+06	1.15149e+06	1.56583e+06	1.14604e+06	1.61725e+06	1.55375e+06	1.3492e+07	1.77199e+06	1.26716e+06	1.19724e+06	1.37944e+06	1.3729e+06	1.42542e+06	1.16469e+06	1.31899e+06	1.09945e+06	1.23511e+06	1.01758e+06	1.01705e+06	1.11767e+06	1.29607e+06	1.30841e+06	1.06847e+06	1.14709e+06	1.04394e+06	1.147e+06	1.18897e+06	1.41053e+06	969574
ACar 20:5	928187	1.75747e+06	3.20152e+06	2.16271e+06	1.95836e+06	1.61407e+06	1.7838e+06	4.23231e+06	1.57005e+06	3.32891e+06	3.82454e+06	8.28088e+06	3.75023e+06	6.07152e+06	2.06123e+06	2.68967e+06	4.20804e+06	1.46215e+06	2.77561e+06	1.05499e+06	3.56983e+06	1.18282e+06	1.48176e+06	1.83027e+06	1.99474e+06	3.1634e+06	2.73808e+06	4.04345e+06	3.35452e+06	3.32897e+06	2.32214e+06	5.6987e+06	1.81603e+06	1.63142e+06	4.11779e+06	2.43475e+06	3.32058e+06	3.0178e+06	2.06919e+06	1.80191e+06	1.28948e+06	1.87174e+06
Glyceraldehyde 3-phosphate diethyl acetal	1.32025e+08	129459994	217248336	1.92582e+08	8.97973e+07	1.89377e+08	1.85825e+08	1.71694e+08	1.43957e+08	8.17496e+07	9.21133e+07	9.00944e+07	1.63647e+08	7.07098e+07	2.22339e+08	1.0271e+08	8.37944e+07	9.59975e+07	1.28303e+08	1.79994e+08	2.04039e+08	1.14158e+08	1.11437e+08	2.56374e+08	2.08183e+08	1.18695e+08	7.47558e+07	1.55809e+08	1.81623e+08	9.39838e+07	1.80655e+08	6.42865e+07	2.61011e+08	2.31894e+08	9.40305e+07	1.94454e+08	1.03345e+08	8.68844e+07	1.38339e+08	1.06721e+08	130405224	1.69711e+08
23-Nordeoxycholic acid	6.63573e+06	1.0278e+07	8.42e+06	8.77957e+06	8.0738e+06	8.59461e+06	1.00998e+07	8.83287e+06	7.13129e+06	1.06265e+07	7.82322e+06	9.05324e+06	7.13005e+06	8.24904e+06	7.23795e+06	6.09248e+06	9.65133e+06	1.01568e+07	8.6218e+06	9.75056e+06	7.94765e+06	6.77897e+06	8.12809e+06	1.10163e+07	1.22309e+07	6.99506e+06	8.0426e+06	7.28789e+06	8.88608e+06	7.49542e+06	8.76328e+06	7.55095e+06	9.45676e+06	7.4621e+06	6.76713e+06	8.49364e+06	9.97867e+06	7.20031e+06	5.79077e+06	9.26123e+06	7.27677e+06	6.36151e+06
Androsterone	1.83648e+06	1.72363e+06	1.64589e+06	1.43594e+06	1.80643e+06	1.17917e+06	2.15521e+06	1.42176e+06	1.75083e+06	1.34156e+06	1.2831e+06	1.1357e+06	1.48572e+06	1.06963e+06	1.27856e+06	1.93348e+06	1.44773e+06	1.74686e+06	1.85493e+06	1.68617e+06	1.58626e+06	1.59426e+06	1.35532e+06	1.64973e+06	1.51033e+06	1.48031e+06	1.32191e+06	2.15208e+06	1.57756e+06	1.89187e+06	1.17312e+06	1.22479e+06	1.28002e+06	1.63949e+06	1.58044e+06	1.13523e+06	1.68835e+06	1.64183e+06	1.70729e+06	1.17712e+06	1.85323e+06	1.67056e+06
Asp-Phe methyl ester	762841	1.26839e+06	1.1296e+06	973145	763443	546781	217673	1.60867e+06	820786	874567	431034	674757	1.40379e+06	3.31508e+06	1.35356e+06	1.9784e+06	1.02279e+06	973659	461934	802384	776984	720272	741306	2.06454e+06	1.73144e+06	604198	788859	877807	1.17565e+06	1.0205e+06	457302	789342	807644	1.29734e+06	964952	1.1127e+06	2.12922e+06	952973	883585	996057	1.82436e+06	788432
(1E)-5-hydroxy-1,7-diphenylhept-1-en-3-one	2.17272e+06	2.11364e+06	3.3278e+06	1.81745e+06	2.52284e+06	1.92435e+06	1.35801e+06	1.96711e+06	1.47559e+06	2.0983e+06	1.85787e+06	1.72268e+06	1.77034e+06	958305	1.42358e+06	1.35623e+06	964326	2.05444e+06	1.96698e+06	1.83925e+06	1.98805e+06	9.75588e+06	1.21859e+07	1.91748e+06	1.95435e+06	1.68272e+06	1.68096e+06	1.57394e+06	1.51622e+06	1.52018e+06	1.33213e+06	1.13819e+06	1.62249e+06	2.40777e+06	1.629e+06	2.67612e+06	1.40547e+06	1.61402e+06	1.2043e+06	2.03462e+06	1.1885e+06	1.34403e+06
Nonadecanoic acid	1.5538e+06	1.64031e+06	1.58945e+06	1.57999e+06	898676	803073	822555	1.89572e+06	1.08473e+06	925761	1.23496e+06	1.50434e+06	1.34457e+06	1.58035e+06	1.03952e+06	1.03377e+06	800894	1.9208e+06	1.33393e+06	1.8548e+06	1.26943e+06	1.09686e+06	745446	1.12679e+06	1.20027e+06	1.30348e+06	844884	1.50313e+06	998087	923813	3.07715e+06	1.68831e+06	1.63791e+06	1.53887e+06	1.30092e+06	1.41254e+06	600943	825401	799137	765314	1.16087e+06	1.05605e+06
1,5-Anhydro-2-O-(6-O-benzoyl-α-L-galactopyranosyl)-D-glucitol	3.90147e+06	4.15207e+06	3.71977e+06	3.12448e+06	3.303e+06	2.86331e+06	3.94141e+06	2.82112e+06	4.39405e+06	2.81258e+06	3.68909e+06	2.62285e+06	3.00036e+06	3.0689e+06	3.89843e+06	4.56427e+06	3.51362e+06	1.78356e+06	3.44797e+06	4.84506e+06	3.05686e+06	2.36405e+06	3.30256e+06	6.27538e+06	3.18992e+06	3.51691e+06	3.58978e+06	3.23212e+06	4.25885e+06	3.51532e+06	2.89817e+06	2.7585e+06	3.10584e+06	3.32494e+06	3.45366e+06	3.46161e+06	4.53518e+06	4.97592e+06	3.64743e+06	4.68472e+06	5.77118e+06	4.72145e+06
SM (d14:2/24:0)	7.54041e+07	1.21945e+08	1.56165e+08	1.04434e+08	1.16752e+08	1.19008e+08	1.52782e+08	1.3596e+08	1.55888e+08	1.31172e+08	1.20761e+08	1.31811e+08	1.49357e+08	1.06229e+08	1.35186e+08	1.80374e+08	1.77512e+08	1.19298e+08	6.98282e+07	1.48483e+08	1.26138e+08	1.54929e+08	1.16598e+08	1.30022e+08	147256268	1.31007e+08	1.69674e+08	8.245e+07	1.76732e+08	1.43392e+08	1.06373e+08	9.81301e+07	8.93278e+07	1.66199e+08	1.37302e+08	1.48683e+08	1.08947e+08	1.45564e+08	1.06438e+08	1.50963e+08	1.92021e+08	1.52694e+08
PE (18:0/18:2)	6.05665e+08	8.45344e+08	7.74357e+08	6.8203e+08	7.77842e+08	8.60333e+08	7.99327e+08	6.55829e+08	8.74641e+08	2.62006e+08	602093558	5.98791e+08	4.89337e+08	7.13161e+08	9.69784e+08	373576204	6.01821e+08	7.07748e+08	6.0088e+08	4.1842e+08	4.65679e+08	1292310624	923977048	7.27586e+08	5.01884e+08	694436965	5.46288e+08	9.05218e+08	7.44561e+08	7.71501e+08	5.07558e+08	3.97284e+08	8.83714e+08	4.75313e+08	5.80494e+08	4.74176e+08	884322711	6.21401e+08	468459281	1281168747	1038770663	7.39907e+08
PC (18:4/20:4)	3233192284	3307430400	2592448796	3214413945	2798559363	3678559062	3110941877	3026015729	2850951281	4819486636	3105958061	3045461394	3207724813	2633546612	3548824181	3403248501	3161136724	2672514970	2677755979	3014850053	2899457199	2595720846	2753167713	2428346942	2928044855	3417251312	2797203954	3090986476	2730540886	3435203448	3084196583	2866934651	3402307697	3642386590	3139126510	2895724948	3156910326	2549866273	2681463058	3081533009	3526956779	2403881067
Gly-Tyr-Ala	157150	121609	142947	224083	136382	186843	142048	120595	135781	97343.3	2.31474e+06	96689	126375	3.17445e+06	119501	140260	115902	129434	119701	140350	140123	135875	130361	162329	129325	142574	769383	141740	137187	189863	175898	172705	149413	145874	118964	135170	833358	113105	136137	272938	148367	128005
SM (d14:1/19:0)	1.5967e+08	5.71555e+07	129382839	1.40316e+08	8.69831e+07	9.54121e+07	1.37332e+08	7.94737e+07	1.26448e+08	7.01723e+07	1.42727e+08	1.08028e+08	1.05994e+08	5.01327e+07	1.10827e+08	1.23475e+08	1.00118e+08	7.98352e+07	9.0167e+07	8.47908e+07	1.1666e+08	9.03902e+07	1.45534e+08	1.3952e+08	8.98074e+07	1.33551e+08	7.48867e+07	9.7473e+07	1.51765e+08	9.98345e+07	9.70172e+07	1.08951e+08	134959850	2.00524e+08	7.48453e+07	2.28882e+08	1.4554e+08	1.73289e+08	1.24263e+08	1.70526e+08	2.07614e+08	1.02919e+08
Retinoic acid	367878	1.48168e+06	1.14491e+06	2.31679e+06	1.47943e+06	708096	503969	2.01352e+06	486524	1.59767e+06	2.41019e+06	3.2325e+06	902749	3.78055e+06	699113	719132	673418	526237	1.35115e+06	370248	2.5365e+06	913471	843046	522617	870399	2.02207e+06	1.0033e+06	2.67987e+06	1.06613e+06	1.74586e+06	613305	1.0339e+06	864187	401157	1.06903e+06	876771	564531	918642	549224	573817	409066	1.00085e+06
5-[(E)-2-(3,5-dihydroxyphenyl)ethenyl]-2-methoxybenzene-1,3-diol	401792	284213	273481	229129	220269	413668	212940	218704	185876	239330	218105	1.13058e+06	175216	307811	232714	324810	199954	281213	269403	242763	4.59172e+06	2.1416e+06	2.22608e+06	296982	233386	210504	323818	1.30452e+06	192105	195597	459899	169513	199688	299131	322242	222253	182886	189413	340025	205568	300629	165724
13,14-Dihydro-15-keto-tetranor prostaglandin F1α	311083	1.40286e+06	434725	1.10731e+06	259449	655739	155946	246397	749682	193548	90380.5	782328	2.33604e+06	549882	392553	234807	1.01666e+06	276829	127119	154246	784529	461300	311742	931534	171468	215996	1.09248e+06	281125	213190	501049	4.30934e+06	136508	1.01502e+06	717986	281933	363028	223557	231068	233734	210824	1.66331e+06	220264
N-Phenylacetylglutamine	1.26588e+07	5.87687e+06	1.20597e+07	9.67459e+07	1.69912e+07	3.39672e+07	1.40435e+08	5.2843e+07	2.10256e+07	1.53747e+08	1.30682e+07	2.01085e+07	4.2816e+07	1.44713e+07	1.21306e+08	1.85718e+08	1.66547e+07	9.53987e+07	2.10808e+07	9.9271e+06	1.3269e+07	1.64597e+07	1.51653e+07	1.38468e+08	7.16522e+07	5.63373e+07	66167631	1.80582e+08	4.44267e+07	1.53661e+08	1.22857e+07	1.02243e+08	3.04213e+07	1.87253e+07	6.15541e+07	1.71395e+07	8.10458e+07	1.44913e+08	6.25798e+07	6.02158e+07	2.26535e+07	1.30497e+08
LPG 16:0	1.11177e+07	3.90007e+06	7.73258e+07	1.04348e+07	9.71072e+06	1.25413e+07	6.1537e+06	3.9926e+07	7.91842e+06	9.50565e+07	6.82613e+06	8.34394e+06	1.48527e+07	159289724	8.62201e+06	1.56609e+07	9.03023e+07	8.71083e+06	3.18759e+06	5.28777e+06	8.90542e+06	1.04135e+07	1.23458e+08	1.31738e+07	1.02387e+07	1.18272e+08	7.15356e+06	7.11105e+06	1.03464e+07	7.39613e+07	7.0119e+07	8.22522e+06	141597054	158437395	7.25821e+06	4.51053e+06	1.15819e+07	7.22955e+06	2.11801e+08	9.38915e+06	8.31824e+06	7.61757e+06
JNJ-1661010	1.32796e+06	2.09777e+06	1.50245e+06	1.60174e+06	1.25404e+06	1.59403e+06	2.08856e+06	3.18768e+06	1.92706e+06	2.39162e+06	3.48293e+06	2.92844e+06	2.07275e+06	1.71108e+06	1.87226e+06	1.18469e+06	2.00101e+06	2.05205e+06	1.97011e+06	1.66567e+06	1.78848e+06	2.519e+06	1.96384e+06	2.32571e+06	1.56804e+06	1.53786e+06	1.64009e+06	1.77735e+06	1.79893e+06	1.63262e+06	2.83957e+06	2.28962e+06	1.635e+06	1.26676e+06	1.87604e+06	1.46436e+06	1.44658e+06	1.89399e+06	1.40854e+06	1.94973e+06	1.63712e+06	1.2935e+06
alpha-Farnesene	2.17151e+06	645608	1.24323e+06	747422	4.47352e+06	1.39286e+06	1.14892e+06	864098	1.17808e+06	750531	959420	728403	942044	1.34076e+06	802709	2.60972e+06	1.15699e+06	771821	1.61341e+06	1.6175e+06	1.78239e+06	1.29377e+06	985345	1.30024e+06	1.7572e+06	1.66733e+06	1.29114e+06	2.70741e+06	1.25326e+06	1.12711e+06	787701	862010	2.79552e+06	993071	1.00417e+06	3.14764e+06	1.53162e+06	1.31377e+06	1.77556e+06	1.90722e+06	1.49855e+06	983561
N1-(4-butyl-2-methylphenyl)-2-(benzylamino)-2-thioxoacetamide	104277	87135.8	93959	75296.1	80213.3	121769	96282.5	84832.2	88721	72339.1	79590.4	74913	82885.8	58251.9	86625.7	102470	76106.7	76614.7	73830.5	85955.9	82012.7	84723.4	81562.9	100418	100511	91457.3	80641.4	95382.2	87614.1	81997.8	66986.6	70383.4	100248	110692	88810.4	95626.3	85112.2	84684.9	94092.5	92413.2	102555	87989.8
Cafestol	1.79589e+06	1.31722e+06	4.11455e+06	1.25162e+06	2.1262e+06	2.8222e+06	5.26862e+06	2.01501e+06	2.49242e+06	1.63469e+06	1.4378e+06	1.93156e+06	1.93611e+06	2.01366e+06	2.13138e+06	4.52438e+06	2.03828e+06	3.68203e+06	905825	3.61927e+06	3.01892e+06	4.51233e+06	3.72966e+06	1.33765e+06	2.72959e+06	2.85504e+06	1.85981e+06	2.76848e+06	3.71451e+06	1.84757e+06	2.39153e+06	2.2327e+06	1.62564e+06	2.80795e+06	3.87851e+06	2.10627e+06	2.88351e+06	5.02834e+06	1.66474e+06	2.76983e+06	2.36464e+06	1.51946e+06
Paracetamol	4.96681e+06	4.88362e+06	6.28088e+06	1.24578e+07	4.04168e+06	4.2417e+06	1.01577e+07	4.0656e+06	4.06771e+06	3.7265e+06	3.702e+06	3.36062e+06	3.14239e+06	2.71593e+06	3.19261e+06	3.80279e+06	3.18748e+06	4.97833e+06	2.5317e+08	5.25289e+06	7.68531e+06	4.46062e+06	3.87348e+06	5.89864e+06	5.4663e+06	4.347e+06	3.39785e+06	3.49285e+06	3.65774e+06	3.8884e+06	3.17468e+06	2.79116e+06	4.69014e+06	3.46307e+06	3.0231e+06	3.94401e+06	3.50054e+06	2.62013e+07	2.62524e+06	2.76659e+06	1.35867e+07	3.30976e+06
16(R)-HETE	1.60563e+06	2.79622e+06	1.719e+06	4.03586e+06	909792	1.74509e+06	1.42627e+06	1.54941e+06	3.32509e+06	1.08262e+06	1.03877e+06	5.35804e+06	1.16823e+07	3.16985e+06	1.69559e+06	1.11258e+06	5.34497e+06	1.57255e+06	1.34375e+06	1.24942e+06	2.34736e+06	1.5584e+06	1.25501e+06	1.20756e+06	1.42878e+06	1.1708e+06	1.95948e+06	1.52619e+06	1.04039e+06	1.81412e+06	8.00391e+06	956493	3.92016e+06	2.44565e+06	1.06872e+06	1.94036e+06	1.274e+06	1.01718e+06	920429	1.08587e+06	7.92795e+06	908525
5'-Adenylic acid	1.8174e+06	1.66161e+06	3.46386e+06	2.21096e+06	2.02599e+06	1.98602e+06	2.77009e+06	7.7717e+06	1.77258e+06	1.86831e+06	2.00752e+06	3.60876e+06	7.67686e+06	1.88749e+06	1.98331e+06	2.40813e+06	2.47281e+06	2.1202e+06	1.37759e+06	2.13352e+06	2.18346e+06	2.13772e+06	1.99661e+06	1.62309e+06	2.30825e+06	2.19415e+06	2.96747e+06	1.85746e+06	1.56156e+06	4.13851e+06	1.93736e+06	1.79877e+06	1.92127e+06	2.261e+06	1.99228e+06	3.62667e+06	1.56379e+06	1.66406e+06	2.79759e+06	3.47289e+06	2.11811e+06	2.59673e+06
Beta-Muricholic acid	2.90332e+06	2.2751e+06	4.28897e+06	3.06183e+06	5.19236e+06	3.90177e+06	5.60856e+06	2.77405e+06	4.36856e+06	4.27442e+06	3.13818e+06	2.9786e+06	2.28581e+06	4.08367e+06	2.96068e+06	7.68384e+06	7.37253e+06	1.26037e+07	3.07924e+06	3.10033e+06	3.69423e+06	3.26981e+06	3.43711e+06	1.21993e+07	8.40506e+06	2.18308e+06	5.00212e+06	4.14375e+06	3.15517e+06	4.44857e+06	3.50433e+06	7.27941e+06	8.64286e+06	3.65029e+06	4.81884e+06	6.19001e+06	8.70461e+06	2.20515e+06	7.83655e+06	4.4264e+06	5.90513e+06	3.86589e+06
ethyl 4-chloro-3-[(3,5-dichloro-2-hydroxybenzylidene)amino]benzoate	747465	1.28576e+06	2.06592e+06	1.19312e+06	1.37984e+06	1.71948e+06	1.62055e+06	1.85293e+06	2.28397e+06	1.36328e+06	1.98571e+06	1.52337e+06	2.07102e+06	1.55647e+06	1.67531e+06	2.55031e+06	2.1777e+06	951931	1.13982e+06	1.70175e+06	1.21688e+06	1.26696e+06	1.01869e+06	2.45736e+06	1.19165e+06	2.56948e+06	1.76671e+06	1.92246e+06	2.27728e+06	4.87224e+06	1.67448e+06	1.94769e+06	2.55604e+06	2.16435e+06	1.79558e+06	2.22701e+06	1.72553e+06	2.15195e+06	3.07292e+06	2.0651e+06	2.66512e+06	2.57449e+06
Tetrahydrocorticosterone	2.51209e+06	2.69103e+06	2.96683e+06	2.34345e+06	3.03648e+06	3.1573e+06	2.74405e+06	2.69824e+06	2.28712e+06	2.75158e+06	2.57376e+06	2.11829e+06	3.39179e+06	2.06174e+06	2.49671e+06	2.82624e+06	2.26206e+06	3.04223e+06	2.77067e+06	2.56001e+06	2.48798e+06	3.03621e+06	2.58986e+06	3.07587e+06	3.06978e+06	2.60325e+06	2.14909e+06	2.66725e+06	2.3082e+06	2.00255e+06	2.2042e+06	2.51979e+06	2.55984e+06	2.21744e+06	2.89528e+06	2.41617e+06	2.43118e+06	2.16133e+06	2.11768e+06	2.05235e+06	2.39248e+06	2.13984e+06
LysoPE 18:0	1.62096e+06	2.05408e+06	2.16289e+06	2.28859e+06	2.44705e+06	1.9641e+06	2.00797e+06	2.54051e+06	2.11917e+06	2.29669e+06	2.34356e+06	2.28106e+06	1.95626e+06	2.67673e+06	1.74869e+06	1.86967e+06	1.99556e+06	1.89043e+06	2.31368e+06	1.92312e+06	2.54838e+06	1.85195e+06	2.25676e+06	2.45999e+06	2.47301e+06	3.30507e+06	1.94115e+06	2.54941e+06	1.99323e+06	3.35726e+06	2.1511e+06	2.98708e+06	2.24693e+06	1.92394e+06	2.11542e+06	2.21999e+06	1.97665e+06	2.13681e+06	1.84547e+06	2.49144e+06	1.92582e+06	2.17501e+06
PC (18:4e/20:0)	1.57597e+08	2.11163e+08	1.93316e+08	1.92909e+08	2.32112e+08	2.54182e+08	1.97076e+08	2.48293e+08	2.70982e+08	175662006	2.36735e+08	1.98762e+08	2.35322e+08	1.83996e+08	1.84015e+08	316180786	2.49298e+08	1.9023e+08	2.54425e+08	1.61396e+08	1.73809e+08	1.55165e+08	1.70556e+08	1.96778e+08	2.35921e+08	1.6625e+08	2.62944e+08	197802969	2.01454e+08	2.4669e+08	5.27909e+06	2.46022e+08	2.52673e+08	2.33497e+08	1.901e+08	2.00124e+08	2.64527e+08	1.91808e+08	1.85197e+08	1.67864e+08	1.83224e+08	1.84651e+08
Sphingosine (d18:1)	6.27881e+06	1.61122e+07	5.43603e+07	8.83542e+06	7.68785e+06	6.8947e+06	3.49043e+07	2.97091e+08	1.13114e+07	1.22e+07	1.00268e+07	6.60244e+07	6.74264e+07	3.71744e+07	3.72814e+07	1.13003e+07	7.98988e+06	3.22351e+06	1.23176e+07	1.38579e+07	1.45387e+07	1.53958e+07	1.68265e+07	1.09219e+07	2.24522e+07	3.40582e+07	3.12644e+07	2.19882e+07	1.69617e+07	1.75497e+07	1.08607e+07	1.36734e+07	3.01694e+07	7.34066e+06	2.33913e+07	1.3753e+07	1.47801e+07	1.14642e+07	5.1957e+07	1.88852e+07	7.62834e+06	8.51807e+06
Cannabidiolic acid	3.54714e+06	2.64621e+06	1.23177e+06	2.23129e+06	1.64311e+06	1.71254e+06	2.89509e+06	1.21301e+06	1.55606e+06	1.53565e+06	1.94531e+06	2.01659e+06	1.46522e+06	1.68898e+06	2.56934e+06	2.46677e+06	2.23639e+06	4.35633e+06	1.50526e+06	1.78804e+06	2.1005e+06	2.73463e+06	2.5765e+06	4.1339e+06	2.54283e+06	1.32318e+06	1.90735e+06	1.88902e+06	2.00179e+06	1.37422e+06	2.44614e+06	4.13832e+06	2.28896e+06	3.31026e+06	3.64637e+06	3.2553e+06	2.00949e+06	1.52191e+06	2.36058e+06	2.74395e+06	2.49694e+06	2.08815e+06
Indole-3-lactic acid	5.96022e+07	5.39673e+07	9.63286e+07	1.13467e+08	1.11207e+08	8.90206e+07	2.51693e+08	1.04444e+08	142020396	1.89491e+08	1.72559e+08	1.15421e+08	142400647	2.03401e+08	141603188	2.42305e+08	1.68388e+08	1.68209e+08	7.66662e+07	6.9445e+07	1.13624e+08	1.6771e+08	175823187	1.52054e+08	1.05082e+08	1.89786e+08	1.03364e+08	9.9667e+07	1.37833e+08	9.56838e+07	1.43402e+08	2.37016e+08	1.93815e+08	1.14773e+08	1.32173e+08	1.07768e+08	2.09333e+08	1.60949e+08	9.19585e+07	1.83434e+08	9.38902e+07	1.17926e+08
LPE 18:2	2211738269	6.41311e+08	1493068443	1106188704	1739250940	2088813560	1.19753e+08	5.79042e+08	1246949878	6.98942e+08	1291302126	5.73991e+08	1171927064	725352419	7.95751e+08	1858280046	1279752455	1814508204	4.72977e+08	895495222	1860667737	2184646117	2196740508	1191028896	9.16346e+08	1612946372	1230534358	8.63923e+08	1491583577	6.94479e+08	7.09432e+08	998106067	1009821956	1477008314	7.45525e+08	674295019	1548900712	6.9854e+08	1436300689	1258884719	1167692846	1487634087
Bicyclo Prostaglandin E2	2.12443e+06	1.87311e+06	2.16103e+06	1.36875e+06	2.23418e+06	1.91988e+06	1.92302e+06	1.69654e+06	1.36852e+06	1.93619e+06	1.28453e+06	1.69944e+06	2.1776e+06	1.74918e+06	1.48472e+06	2.65666e+06	2.50114e+06	2.2127e+06	1.61082e+06	1.76489e+06	2.16316e+06	2.28878e+06	1.84651e+06	3.57182e+06	1.98353e+06	1.42953e+06	1.48727e+06	1.69899e+06	1.69235e+06	1.80969e+06	1.67686e+06	1.41927e+06	2.03886e+06	1.89944e+06	2.00729e+06	1.57333e+06	2.66871e+06	1.46757e+06	1.65987e+06	1.30413e+06	1.60683e+06	1.37306e+06
4-(3,4-dihydro-2H-1,5-benzodioxepin-7-ylamino)-4-oxobutanoic acid	5.07159e+06	2.18941e+06	2.27742e+06	2.18937e+06	2.44711e+06	1.70128e+06	3.6961e+06	1.60262e+06	4.56898e+06	2.95715e+06	1.6067e+06	1.48536e+06	3.73385e+06	3.96658e+06	3.57635e+06	6.39715e+06	3.60736e+06	2.74675e+06	1.37523e+06	1.17297e+06	3.11002e+06	2.58198e+06	2.84389e+06	2.43749e+06	2.02575e+06	3.0158e+06	3.503e+06	2.67832e+06	7.15215e+06	1.63261e+06	1.43001e+06	4.47742e+06	1.00093e+07	1.29853e+07	3.15133e+06	1.4946e+06	2.43166e+06	2.96499e+06	3.60049e+06	2.12946e+06	1.5909e+06	1.93568e+06
SM (d14:1/28:0)	222161	489814	1.69824e+06	378920	985929	722667	400520	523856	1.10677e+06	3.21098e+06	572868	508148	767075	597170	808184	392842	626476	742449	688409	586778	391426	908231	315812	1.36697e+06	639683	1.20842e+06	602042	807631	395361	537671	739448	577711	623680	438333	409274	437370	309055	781039	435032	503405	159215	411801
2,3-Dinor-TXB2	2.37063e+06	2.5047e+06	2.43225e+06	1.7563e+06	1.98903e+06	2.41528e+06	1.77405e+06	1.60943e+06	1.52708e+06	1.53671e+06	1.38279e+06	1.41986e+06	1.44949e+06	1.84598e+06	1.45413e+06	2.51729e+06	2.15842e+06	2.3193e+06	2.00691e+06	2.97501e+06	2.41034e+06	2.21164e+06	2.01008e+06	1.30973e+07	1.92701e+06	1.65288e+06	818257	1.93542e+06	3.41218e+06	1.8715e+06	1.14578e+06	1.2617e+06	3.07092e+06	4.5352e+06	1.41215e+06	1.35043e+06	2.30606e+06	1.20374e+06	1.22138e+06	1.15057e+06	1.34873e+06	1.19475e+06
FAHFA (2:0/18:1)	2.23047e+06	490759	1.21308e+06	4.23428e+06	1.21326e+06	4.10662e+06	532738	589008	1.09687e+06	882972	259739	959466	1.43162e+06	316170	829199	1.52661e+06	628686	463975	275768	537334	3.03452e+06	680698	556760	3.8271e+06	658928	1.32073e+06	853484	704997	1.45859e+06	578450	387255	646702	571960	1.10831e+06	2.57593e+06	950641	1.19494e+06	408904	1.14109e+06	379966	984940	570000
Lysopc 16:2 (2N Isomer)	1.16359e+06	2.0122e+06	3.18163e+06	1.0825e+06	2.47041e+06	4.59129e+06	2.59487e+06	2.30761e+06	6.9777e+06	2.70682e+06	3.53778e+06	3.00688e+06	3.36248e+06	2.41332e+06	5.77541e+06	1.74355e+06	1.5635e+06	3.3913e+06	8.91357e+06	4.18659e+06	1.83886e+06	3.00838e+06	2.18931e+06	6.24265e+06	2.28044e+06	1.55521e+06	2.02066e+06	1.04098e+06	3.28974e+06	1.36678e+06	2.87513e+06	7.92654e+06	2.83656e+06	1.28858e+06	4.75062e+06	1.3791e+06	2.18523e+06	4.20971e+06	3.67882e+06	2.34447e+06	6.65174e+06	3.17116e+06
4-tert-butylphenol	1.17649e+06	997524	863204	636374	588912	1.08141e+06	754361	740546	846822	801070	625766	658730	891917	537054	1.79899e+06	1.3257e+06	793993	664094	565286	780574	718344	938611	1.0228e+06	938135	726716	1.14322e+06	2.00457e+06	990880	625866	582418	939850	901317	1.06612e+06	990700	675723	1.27434e+06	1.00482e+06	1.11678e+06	1.52931e+06	1.19473e+06	1.08296e+06	1.30187e+06
L-Cysteine-glutathione gisulfide	1.94836e+06	2.72491e+06	2.13626e+06	2.89489e+06	1.8252e+06	1.78918e+06	2.10308e+06	1.42137e+06	1.5969e+06	1.68315e+06	2.43273e+06	1.55423e+06	1.48584e+06	1.70042e+06	2.65539e+06	1.7455e+06	1.75525e+06	3.4084e+06	1.24106e+06	1.92207e+06	1.96705e+06	3.86099e+06	2.31485e+06	1.72234e+06	2.07948e+06	1.73834e+06	1.43092e+06	1.67337e+06	1.40679e+06	3.6067e+06	2.00027e+06	1.72104e+06	1.73086e+06	1.70169e+06	1.79482e+06	1.64048e+06	1.44493e+06	1.68849e+06	1.34333e+06	1.81673e+06	1.90819e+06	2.6309e+06
2-Methoxybenzaldehyde	9.36467e+06	9.39076e+06	1.01012e+07	7.16123e+06	8.373e+06	1.22019e+07	9.48514e+06	1.19173e+07	1.03112e+07	1.0067e+07	8.60268e+06	8.22521e+06	8.3619e+06	6.87229e+06	7.92705e+06	1.00444e+07	7.49871e+06	1.06693e+07	1.16283e+07	9.26831e+06	7.95986e+06	8.90571e+06	8.12392e+06	1.05388e+07	1.00458e+07	7.04149e+06	7.8315e+06	7.54089e+06	9.09922e+06	8.88522e+06	7.48182e+06	7.90013e+06	1.11278e+07	9.2696e+06	9.56766e+06	8.02278e+06	8.5302e+06	1.12823e+07	7.1651e+06	8.90092e+06	1.04638e+07	8.27839e+06
PC (20:5/20:5)	6.42187e+06	6.71367e+06	6.14523e+06	5.46229e+06	2.89997e+06	2.84088e+06	4.97282e+06	6.5505e+06	3.8349e+06	5.23818e+06	3.90273e+06	6.28078e+06	3.83348e+06	2.36132e+06	5.62629e+06	6.08585e+06	9.73141e+06	5.52309e+06	6.34813e+06	3.22163e+06	7.39652e+06	3.10608e+06	2.80065e+06	3.21639e+06	5.17487e+06	2.73794e+06	3.94271e+06	2.17996e+06	6.33608e+06	4.57561e+06	4.15711e+06	4.3176e+06	6.5854e+06	3.70786e+06	3.26923e+06	6.04474e+06	7.18386e+06	3.76583e+06	2.7197e+06	5.42865e+06	4.28086e+06	4.70349e+06
Glaucine	1.34025e+06	1.25503e+06	1.68656e+06	1.80199e+06	1.61853e+06	1.38942e+06	1.47478e+06	1.75403e+06	1.24375e+06	1.28683e+06	1.35714e+06	1.46511e+06	1.33647e+06	1.26915e+06	1.38803e+06	1.30829e+06	1.37959e+06	1.57091e+06	1.24974e+06	2.00037e+06	1.35777e+06	2.15793e+06	2.27621e+06	1.34425e+06	1.31359e+06	1.21468e+06	1.41695e+06	1.55e+06	1.32281e+06	1.31764e+06	1.68604e+06	1.29316e+06	1.72769e+06	1.31012e+06	1.43805e+06	1.50443e+06	1.45971e+06	1.45175e+06	1.34422e+06	1.5048e+06	1.47025e+06	1.42599e+06
Testosterone sulfate	1.00733e+06	1.01716e+06	1.54803e+06	980047	1.3699e+06	1.87632e+06	2.32432e+06	587767	2.28481e+06	1.72181e+06	1.07561e+06	960424	1.47058e+06	1.49559e+06	1.78831e+06	1.19711e+06	876900	928442	1.01986e+06	560191	1.19171e+06	1.17811e+06	1.21079e+06	2.74559e+06	2.08693e+06	616683	2.2409e+06	2.19514e+06	1.69417e+06	441136	1.12759e+06	1.98929e+06	646771	899501	707517	1.44958e+06	1.29042e+06	837504	1.6573e+06	1.37041e+06	1.89754e+06	1.79601e+06
Nonanoic acid	1.87341e+06	7.78683e+06	2.00953e+06	1.43016e+06	1.96028e+06	1.21653e+07	1.36995e+06	1.81278e+06	1.79965e+06	1.32116e+06	1.30362e+06	1.35852e+06	1.10471e+06	944220	2.48075e+06	1.5129e+06	8.00603e+06	1.85208e+06	1.71327e+06	1.69497e+06	1.62957e+06	1.85776e+06	1.68744e+06	1.52839e+06	1.80299e+06	5.67199e+06	1.35852e+06	1.15929e+06	1.78333e+06	1.15654e+06	1.33935e+06	969619	1.11095e+06	1.15001e+06	1.20695e+06	949679	1.20807e+06	1.20001e+06	1.3166e+06	1.08158e+06	1.30183e+06	1.08148e+06
PC (14:0e/22:6)	4.54169e+07	3.91014e+07	7.16552e+07	2.99337e+07	1.391e+07	1.99599e+07	3.07582e+07	1.94209e+07	4.33504e+07	4.51084e+07	3.18796e+07	2.66915e+07	2.39347e+07	2.43149e+07	2.20951e+07	3.8275e+07	1.92723e+07	2.88093e+08	4.77511e+07	5.07803e+07	2.68902e+07	6.87715e+06	1.65867e+07	1.31925e+07	4.83554e+07	5.37537e+07	1.78134e+07	1.24982e+07	3.13684e+07	3.13915e+07	3.41552e+07	3.1906e+07	3.71345e+07	6.1041e+07	2.79332e+07	2.16692e+07	2.33388e+07	4.82616e+07	2.44282e+07	3.19428e+07	3.20605e+07	2.35315e+07
2-(2-acetyl-3,5-dihydroxyphenyl)acetic acid	367027	2.78101e+06	600626	365590	492229	934698	414541	460581	298019	513003	639844	439023	1.89502e+06	519194	427514	419488	715061	621635	436203	341230	337144	475624	625598	710130	372777	507783	436806	360181	445876	282055	484850	618392	410138	624065	644213	509609	871692	554780	519113	418229	349040	3.9664e+06
ACar 15:1	1.17391e+06	3.82249e+06	1.38467e+06	4.20429e+06	1.21519e+06	1.55576e+06	2.09681e+06	3.53613e+06	3.46785e+06	4.69359e+06	2.11909e+06	2.89396e+06	4.89997e+06	2.79456e+06	2.66359e+06	1.68527e+06	3.15324e+06	5.31413e+06	3.56214e+06	2.48478e+06	1.23439e+06	1.29627e+06	1.32928e+06	2.50318e+06	2.22297e+06	1.34919e+06	2.79224e+06	6.63776e+06	2.13583e+06	3.40617e+06	3.25797e+06	4.70948e+06	2.62767e+06	1.7011e+06	4.77009e+06	4.5753e+06	5.05544e+06	2.90473e+06	1.97123e+06	1.10283e+06	1.12621e+06	2.57639e+06
Pelargonidin	1.86173e+06	537049	528185	419538	490901	4.81277e+06	591567	550924	385543	476855	419858	353779	349459	455758	386658	1.10296e+06	481244	625444	532861	481497	432669	956342	926026	561995	431931	415558	869154	392394	356665	364800	355062	312816	431016	765385	469710	8.48388e+06	350532	357995	288583	375229	1.30641e+06	341550
Methylgallate	121211	141155	144528	250829	143808	222543	169017	147374	85569.9	634014	191399	261000	4.90948e+06	176249	132449	117369	548300	305756	109725	126250	183403	163278	265474	248883	133870	513035	341251	137493	233538	114474	321170	241411	194139	250963	436357	231474	460308	213869	182800	959616	745673	259383
5-Hydroxytryptophol	2.17701e+06	2.30005e+06	2.02672e+06	2.38841e+06	1.66827e+06	1.87128e+06	2.10757e+06	1.21723e+07	1.54029e+06	2.49267e+06	1.45619e+06	1.53091e+06	1.40965e+06	1.61323e+06	1.90373e+06	1.656e+06	3.16841e+06	2.54851e+06	2.29915e+06	2.85023e+06	2.31669e+06	1.85672e+06	1.91162e+06	1.52885e+06	1.97285e+06	1.66837e+06	1.90715e+06	1.58756e+06	1.86009e+06	1.83675e+06	1.77486e+06	1.5374e+06	1.90664e+06	1.61443e+06	2.69842e+06	2.56821e+06	1.78661e+06	1.42227e+06	1.53474e+06	2.08931e+06	1.81034e+06	1.55294e+06
Nor-9-carboxy-δ9-THC	3.9825e+06	4.48453e+06	2.97418e+06	3.42237e+06	2.68174e+06	3.47045e+06	2.22767e+06	1.88142e+06	2.60162e+06	2.28046e+06	2.49903e+06	4.18024e+06	1.78126e+06	1.94567e+06	1.71207e+06	1.12352e+07	3.69259e+06	3.8178e+06	2.82932e+06	2.67141e+06	4.04396e+06	3.30922e+06	3.28951e+06	2.75451e+06	4.98946e+06	2.4287e+06	2.35053e+06	1.91581e+06	3.67102e+06	2.75769e+06	3.8658e+06	1.04603e+07	9.97791e+06	3.54085e+06	3.23571e+06	2.97108e+06	2.00203e+06	1.73356e+06	2.45525e+06	2.87146e+06	2.67054e+06	1.61216e+06
4-methyl-2-oxo-1,2-dihydroquinoline-3-carbonitrile	122840	89740.9	116402	97903	124700	123517	100344	942725	215867	232942	223988	859218	407886	496959	1.40096e+06	246974	93767.5	88621.5	95403.6	104267	95890.2	106875	99559.1	137029	95416.4	962089	389253	226920	226578	440098	158354	234791	142378	120219	237193	306157	322418	384272	374915	313146	121713	109563
SM (d19:1/13:0)	1108851423	8.36201e+08	1000101963	1931313121	8.23173e+08	7.18081e+08	1264933415	1107241605	7.72243e+08	1830403203	1556624164	7.93241e+08	5.50178e+08	8.44203e+08	9.96604e+08	9.16176e+08	8.69914e+08	9.83292e+08	1230674182	1034563804	1364172066	990305772	1135989969	9.86588e+08	6.2821e+08	1189930502	8.42673e+08	8.08758e+08	8.42423e+08	5.17939e+08	1352747877	7.00771e+08	1025725354	1598957414	5.00004e+08	1507941497	1226411927	1156833874	5.2491e+08	1142320771	1371514766	1320066360
Dl-Lanthionine	4.54398e+06	1.64804e+06	1.39177e+06	2.89942e+06	3.57551e+06	943454	768028	1.9788e+06	1.51669e+06	1.03207e+06	2.8794e+06	3.60352e+06	8.73894e+06	1.70843e+06	1.1105e+06	1.14473e+06	1.30319e+06	596137	975219	590390	1.72218e+06	1.71002e+06	1.80489e+06	537977	2.09737e+06	765174	2.45325e+06	2.18888e+06	1.13282e+06	2.88053e+06	968788	1.64718e+06	3.5199e+06	874386	3.25584e+06	972349	907661	1.99508e+06	1.42417e+06	1.91024e+06	1.6409e+06	834082
2-(1,3-dimethyl-1H-pyrazol-5-yl)-1H-isoindole-1,3(2H)-dione	119709	57757.5	266394	61165.4	66343.5	91484.3	212407	116195	65553.6	85587	57962.2	50684	63967.1	214028	77233.3	673159	56371.9	102936	55939.2	201719	61534	895102	1.16066e+06	184836	66572.8	67578.8	75918.3	54560.9	79844.8	57188.2	53095.6	50035.2	73345.2	124350	160305	88810.1	89424.5	1.65841e+06	67864.3	227553	75620.7	668910
5-[(8Z,11Z)-pentadeca-8,11-dien-1-yl]benzene-1,3-diol	1.53839e+06	2.87666e+06	3.50737e+06	1.79909e+06	2.36106e+06	2.98281e+06	1.15614e+07	1.88795e+06	5.18282e+06	2.05193e+06	2.57292e+06	2.53681e+06	2.05023e+06	1.48789e+06	3.08982e+06	2.96491e+06	1.68005e+06	3.05129e+06	2.68106e+06	3.04476e+06	2.35603e+06	2.62268e+06	1.7742e+06	4.17482e+06	2.47876e+06	2.11117e+06	2.27062e+06	3.00756e+06	3.17602e+06	1.67226e+06	1.89535e+06	3.7149e+06	2.4248e+06	1.97396e+06	1.58651e+06	2.39861e+06	4.90431e+06	4.28572e+06	2.62096e+06	1.55609e+06	4.77855e+06	2.61314e+06
3,8,9-trihydroxy-10-propyl-3,4,5,8,9,10-hexahydro-2H-oxecin-2-one	781441	334208	1.14353e+06	353275	667397	648409	451782	363834	332394	323299	239657	246693	488961	279210	407348	420728	341688	1.30126e+06	332942	415145	839098	546739	602864	5.70825e+06	466043	1.0435e+06	477961	297786	1.04181e+06	274808	332749	293548	458626	599737	386395	340754	530153	306949	1.09195e+06	457624	510658	375653
PC (18:2e/20:4)	1.94129e+08	1.17021e+08	8.07452e+07	6.54531e+07	1.97623e+08	1.67929e+08	8.8428e+07	1.63844e+08	2.1635e+08	1.06405e+08	1.04676e+08	8.46677e+07	1.15513e+08	6.20633e+07	6.59956e+07	1.31866e+08	1.46733e+08	1.36851e+08	9.57154e+07	1.32808e+08	1.22085e+08	1.1457e+08	5.79244e+07	1.31062e+08	8.48827e+07	9.90808e+07	1.85076e+08	6.29998e+07	9.12268e+07	1.14534e+08	1.02037e+08	150674039	1.46167e+08	8.26538e+07	1.51491e+08	1.01803e+08	7.78771e+07	1.26905e+08	181318832	7.43483e+07	1.87298e+08	8.03347e+07
Medroxyprogesterone	1.34386e+06	7.47119e+06	1.95665e+06	9.37169e+06	1.26979e+06	3.0665e+06	927267	3.67651e+06	2.96695e+06	1.71915e+06	1.20392e+06	1.48712e+06	2.99296e+06	1.67781e+06	2.243e+06	889703	1.59692e+06	1.57657e+06	1.10208e+06	1.03438e+06	7.77499e+06	1.5769e+06	1.05571e+06	2.10769e+06	1.83847e+06	883393	3.71269e+06	2.98932e+06	986297	2.81092e+06	1.06375e+07	1.48307e+06	3.37117e+06	968512	758712	1.24302e+07	1.81545e+06	1.79377e+06	895014	1.17001e+06	8.43458e+06	925361
Thromoboxane B1	160410	123839	297740	145145	282883	154991	129837	109599	520296	102143	117748	100972	127069	88798.7	153444	144547	117305	114375	112533	132075	966017	132044	129728	313028	139788	137835	131599	184986	137463	115004	102574	135195	278120	156773	126291	261048	128949	136096	146952	149034	195788	140735
LPE 14:0	5.34745e+06	1.90089e+06	7.04306e+06	4.43213e+06	5.75553e+06	4.88453e+06	2.02531e+06	3.66075e+06	3.87306e+06	4.29121e+06	6.77137e+06	6.15362e+06	4.36223e+06	8.47317e+06	3.76494e+06	4.40978e+06	3.00548e+06	9.63971e+06	2.70051e+06	2.71569e+06	5.53139e+06	7.18079e+06	6.52689e+06	6.22318e+06	8.89406e+06	7.6901e+06	3.98434e+06	4.44725e+06	4.53997e+06	3.02661e+06	2.73242e+06	5.84041e+06	2.42975e+06	4.47748e+06	6.94124e+06	5.4163e+06	6.22971e+06	1.76653e+06	4.64796e+06	3.26831e+06	3.75023e+06	3.69023e+06
Betaine	3874555281	3659740242	4432127937	3526986916	3232483762	4070506382	3251627800	2285557204	3438852372	2414217772	1939815152	2754383778	2703839049	2455588399	4275130696	4558290823	1706692626	3448053210	4697144169	2368054616	4364148743	3077077350	3451226554	3375698059	2992829827	1274094641	3101359563	3773447503	4053410443	3674431298	3052853311	2669941798	2667813161	4548213441	4430015869	3510954438	3485624047	2346600616	2425404446	4318556708	3673975210	2740234105
PC (18:2e/22:6)	1.12181e+07	5.61614e+06	2.74973e+06	1.87508e+06	1.24235e+06	1.69142e+06	1.81424e+06	3.34168e+06	1.54507e+06	2.58211e+06	1.5196e+06	3.21383e+06	1.21435e+06	1.30046e+06	2.19506e+06	1.78826e+06	1.45964e+06	1.60796e+06	2.68255e+06	2.67115e+06	1.84177e+06	1.69627e+06	1.10636e+06	1.49981e+06	2.80635e+06	1.43244e+06	943827	1.06064e+06	1.71385e+06	2.1655e+06	1.4507e+06	1.04796e+06	2.20926e+06	2.14365e+06	1.76705e+06	1.44145e+06	1.56767e+06	4.13733e+06	1.33452e+06	1.72108e+06	1.91532e+06	1.40438e+06
(5ξ)-12,13-Dihydroxypodocarpa-8,11,13-trien-7-one	905122	803354	833743	963906	772637	713776	1.43503e+06	2.84321e+06	805769	1.40847e+06	705942	989918	1.02652e+06	2.12256e+06	743995	1.66852e+06	1.17448e+07	4.07422e+06	819943	919901	908008	1.50708e+06	1.44933e+06	2.24486e+06	1.78259e+06	740165	1.06665e+06	1.1657e+06	702828	614000	1.53596e+06	1.77332e+06	838891	1.55626e+06	1.0102e+06	2.29022e+06	1.33479e+06	1.14801e+06	1.36917e+06	810975	3.08207e+06	952917
5-fluoro AB-PINACA N-(4-hydroxypentyl) metabolite	1.22536e+06	1.23087e+06	1.33333e+06	1.15748e+06	1.36665e+06	1.28484e+06	995740	1.13449e+06	1.07105e+06	1.02534e+06	989076	906527	944164	810938	928313	869859	1.17396e+07	1.28988e+06	1.31385e+06	1.2648e+06	1.0564e+06	1.17747e+06	1.17296e+06	1.13616e+06	1.06187e+06	1.00729e+06	950312	1.00418e+06	920813	916194	801731	902716	1.06777e+06	888038	899208	765230	981046	842241	753457	847025	882137	769046
Di(2-ethylhexyl) phthalate	3.18638e+07	7.93123e+07	1.33538e+07	2.25697e+07	2.15301e+07	2.0885e+07	3.93456e+07	2.85094e+07	2.35134e+07	2.85077e+07	3.37801e+07	3.02457e+07	2.98314e+07	3.90256e+07	3.9944e+07	4.99719e+07	2.73947e+07	3.23301e+07	4.49796e+07	1.53152e+07	3.87072e+07	3.72224e+07	2.65718e+07	2.81614e+07	7.70066e+07	3.19826e+07	2.43987e+07	4.01806e+07	2.81524e+07	4.08272e+07	3.23841e+07	4.01802e+07	5.6461e+07	2.92834e+07	114051888	2.30274e+07	1.48049e+07	1.88494e+07	3.52649e+07	1.65491e+07	4.57488e+07	3.93589e+07
Acetyl-L-carnitine	1422025740	2163608181	1081826957	1819565229	1554745195	1401381842	1816683724	1904763222	1520261845	2570199751	1206750986	1505329288	1089794762	1910339975	1232376910	1294997727	1782746644	1958547129	1162338662	1778547237	1112479619	1423852111	1361709116	8.01001e+08	1587054955	1121072072	1824235466	1778697094	1217694834	1295114303	1697294017	2792914584	1626128929	1099762127	1876509458	1912344052	1706230592	2218050419	1357633243	9.08679e+08	908552907	1565571129
1-(4-methoxyphenyl)propane-1,2-diol	2.24448e+06	2.46191e+06	2.18626e+06	2.37501e+06	2.41693e+06	2.18953e+06	3.90512e+06	2.49504e+06	3.22204e+06	2.07681e+06	1.90183e+06	2.28228e+06	2.43626e+06	2.46271e+06	3.14688e+06	3.26627e+06	4.13363e+06	2.70562e+06	2.1319e+06	2.33719e+06	2.2928e+06	2.08059e+06	2.5661e+06	2.87039e+06	2.24788e+06	1.89898e+06	2.40751e+06	2.52108e+06	2.52098e+06	2.02267e+06	2.39732e+06	3.05793e+06	2.97893e+06	2.45125e+06	2.54152e+06	5.76489e+06	3.59037e+06	3.33172e+06	2.39808e+06	2.79868e+06	2.61973e+06	2.78711e+06
DAG (16:0/18:2)	1.31706e+06	2.95953e+06	2.13728e+06	2.68482e+06	2.7982e+06	3.19587e+06	4.88495e+06	3.13519e+06	2.67136e+06	9.68223e+06	4.3467e+06	4.47528e+06	5.45962e+06	3.08488e+06	5.73715e+06	1.62399e+06	4.01485e+06	3.68262e+06	6.58498e+06	3.61004e+06	4.22792e+06	3.0787e+06	2.21708e+06	3.99904e+06	2.70462e+06	3.27661e+06	2.45224e+06	7.58752e+06	4.34322e+06	4.05193e+06	2.69163e+06	2.21567e+06	7.31221e+06	2.7349e+06	1.90026e+06	2.65612e+06	4.03496e+06	4.47993e+06	2.35301e+06	9.43693e+06	4.77332e+06	1.82969e+06
Solanidine	236068	817124	4.83862e+06	2.65296e+06	1.1188e+06	4.3086e+06	1.01031e+06	1.53235e+06	333131	239547	1.77133e+06	538154	3.26739e+06	3.86585e+06	170848	666762	445880	267524	226253	212367	1.0499e+06	249407	219775	290694	256670	308326	2.64353e+06	3.56165e+06	173721	2.95369e+06	381478	193353	711786	170709	238195	234906	1.75129e+06	780144	152946	161373	1.21468e+07	5.7584e+06
PC (14:0e/22:2)	1.42114e+08	1.54376e+08	172323028	7.45205e+07	1.33871e+08	1.51083e+08	148865065	1.67065e+08	1.35895e+08	1.4429e+07	1.49305e+08	1.45615e+08	1.38775e+08	1.16045e+08	1.59721e+08	1.49572e+08	1.58837e+08	1.44346e+08	1.77236e+08	2.25612e+08	1.86156e+08	1.12771e+08	1.2632e+08	2.14991e+08	1.77649e+08	147377670	160918062	1.70483e+08	1.78669e+08	1.28013e+08	9.90232e+07	1.56431e+08	2.05721e+08	1.38463e+08	1.43353e+08	246271204	2.3193e+08	2.4227e+08	227784190	1.84863e+08	118679937	128220194
SM (d21:2/15:1)	1.14742e+08	5.09529e+07	6.13192e+07	1.20104e+08	9.75193e+07	9.69634e+07	1.0545e+08	1.35274e+08	141671512	1.71966e+08	1.006e+08	1.0864e+08	9.27844e+07	1.0883e+08	1.29372e+08	8.37842e+07	1.07473e+08	9.27014e+07	1.47909e+08	1.29335e+08	8.53783e+07	1.08629e+08	7.21384e+07	1.19309e+08	1.13002e+08	186147022	7.87228e+07	1.10329e+08	6.75936e+07	1.49057e+08	1.34265e+08	9.97332e+07	16569255	1.2572e+08	1.01561e+08	1.35648e+08	7.66302e+07	2.32297e+08	8.00474e+07	5.80634e+07	1.67977e+08	1.04721e+08
(±)9(10)-EpOME	2.22885e+06	2.80555e+06	1.73508e+06	1.76391e+06	1.6133e+06	1.73964e+06	1.09132e+06	290223	1.61932e+06	1.39114e+06	1.2409e+06	1.97496e+06	1.02834e+06	1.22631e+06	1.67585e+06	2.3767e+06	2.23756e+06	2.48962e+06	792323	1.40642e+06	2.4183e+06	1.70571e+06	2.01319e+06	3.58168e+06	2.34643e+06	943857	1.25375e+06	1.24289e+06	1.68589e+06	1.64833e+06	1.84078e+06	2.71725e+06	3.6809e+06	2.06452e+06	1.2689e+06	1.94114e+06	1.30664e+06	559596	1.38263e+06	2.59264e+06	1.6409e+06	886869
Estrone	693087	312467	422742	582614	199929	490273	176631	151184	142954	394882	149359	128811	339931	417480	134358	553701	326192	1.1802e+06	178091	127132	199086	411255	293172	348995	143229	152559	233378	140755	190640	650751	155133	308159	940766	254733	4.40935e+06	140447	265984	341387	409726	312899	148474	148864
Naringenin	290808	288430	308732	240674	254656	404747	228107	237977	203208	212497	278521	184651	183335	165613	180961	204552	187617	922671	299568	281348	255947	245322	251029	307059	249974	1.13662e+07	361286	206055	271553	199337	479567	173497	217975	200176	323576	474871	195889	204757	162519	171596	192824	179952
PC (18:0/19:2)	1.98802e+08	152167806	2.18515e+08	1.20337e+08	2.3317e+08	1.63152e+08	1.59874e+08	191572070	1.24744e+08	8.10865e+07	1.60149e+08	9.16748e+07	1.56681e+08	1.42433e+08	1.52866e+08	2.03965e+08	170322674	1.50477e+08	2.16483e+08	198243004	1.66075e+08	1.76264e+08	1.05787e+08	1.79986e+08	9.41393e+07	1.57466e+08	1.32368e+08	2.21362e+08	1.56966e+08	1.29326e+08	1.01206e+08	1.23059e+08	1.41587e+08	1.16899e+08	1.64126e+08	1.74445e+08	2.4786e+08	1.73933e+08	1.69522e+08	1.51546e+08	2.49499e+08	160796386
Terephthalic Acid	4.64829e+06	6.18136e+06	6.36963e+06	5.81883e+06	6.2935e+06	6.35402e+06	5.60661e+06	6.4926e+06	7.65192e+06	6.01552e+06	5.29345e+06	6.13716e+06	6.83727e+06	5.9016e+06	6.85155e+06	7.35496e+06	7.04894e+06	5.12466e+06	1.26745e+07	6.22522e+06	4.91454e+06	6.60859e+06	5.84699e+06	8.31668e+06	6.7295e+06	5.66907e+06	6.41672e+06	6.08729e+06	7.91508e+06	8.25248e+06	7.25116e+06	5.0074e+06	6.38783e+06	9.38758e+06	5.33777e+06	7.74528e+06	7.90135e+06	9.15308e+06	6.30366e+06	6.87614e+06	6.5619e+06	4.18161e+06
SM (d23:3/15:1)	1.13862e+08	7.13036e+07	1.28372e+08	1.35998e+08	1.01724e+08	1.05625e+08	1.75384e+08	1.03058e+08	1.02073e+08	1.18839e+08	9.44435e+07	1.02532e+08	9.49615e+07	7.88187e+07	1.04551e+08	8.54106e+07	9.11637e+07	8.47277e+07	5.29452e+07	1.114e+08	1.15662e+08	1.32058e+08	2.03104e+08	9.5424e+07	1.07397e+08	8.80404e+07	7.22571e+07	8.29495e+07	1.16911e+08	1.6977e+08	9.48152e+07	1.00287e+08	6.44066e+07	8.06917e+07	9.3242e+07	9.54373e+07	102968433	6.63938e+07	5.24684e+07	4.94708e+07	7.30552e+07	7.21857e+07
FAHFA (18:1/15:0)	1.09092e+06	1.52869e+06	1.33152e+06	1.68172e+06	1.11326e+06	1.47317e+06	1.16985e+06	1.46261e+06	1.046e+06	1.06668e+06	1.21212e+06	1.30522e+06	1.21452e+06	1.04372e+06	1.10852e+06	556296	805276	1.69555e+06	1.31186e+06	1.31527e+06	1.46149e+06	1.52214e+06	1.55161e+06	1.05506e+06	1.57115e+06	2.20016e+06	1.60701e+06	1.59481e+06	1.13263e+06	1.19349e+06	1.25882e+06	999109	776456	833130	874134	908660	1.07786e+06	1.38129e+06	1.11032e+06	701606	587573	1.22358e+06
3-(2,4-dichloroanilino)-1-(4-methoxyphenyl)prop-2-en-1-one	2.02406e+06	1.70187e+06	2.68602e+06	3.05785e+06	3.06837e+06	3.43992e+06	2.98852e+06	2.31023e+06	3.19646e+06	2.57161e+06	3.25515e+06	2.47919e+06	3.16937e+06	3.07404e+06	3.25712e+06	5.1643e+06	2.76161e+06	1.73165e+06	1.76213e+06	2.13368e+06	3.34033e+06	3.11729e+06	3.32473e+06	2.3679e+06	2.22798e+06	3.73324e+06	3.54536e+06	3.04944e+06	3.72958e+06	2.51453e+06	2.61902e+06	3.27059e+06	4.55207e+06	3.95682e+06	4.36485e+06	3.90439e+06	3.56698e+06	3.05167e+06	3.53772e+06	4.70044e+06	4.39921e+06	4.21048e+06
5,7-dihydroxy-6-methoxy-2-phenyl-3,4-dihydro-2H-1-benzopyran-4-one	767568	522802	729264	432114	436812	1.14439e+07	602035	464289	383840	485076	426600	376020	346029	314483	334937	438134	349110	868844	527273	476972	454092	839989	663184	628891	450665	606675	406902	393465	412012	380723	426613	2.16766e+06	422583	381595	544192	452702	368040	406655	311937	328151	358689	323375
Glycodeoxycholic Acid (hydrate)	5.41827e+08	3.60649e+07	9.39966e+07	2.91771e+08	2.81441e+08	4.7213e+08	3.12974e+08	3.75644e+07	1.75624e+08	1.33712e+08	1.09268e+07	5.19823e+07	1.18713e+08	3.29113e+08	6.42296e+08	9.60082e+08	7.62948e+08	5.51106e+08	1.14266e+08	1.95293e+08	1737186843	1096184654	1160102887	1.9127e+08	7.56382e+07	405595416	2.70286e+08	1653216485	3.18679e+08	1322911883	6.891e+07	1.11853e+08	7.4337e+07	1.57243e+08	1.86883e+08	1.78746e+08	8.77365e+08	1.04756e+08	3.82441e+08	7.84811e+07	3.04149e+08	2.74e+08
LPI 22:4	1.81886e+06	2.18776e+06	1.39354e+06	3.01692e+06	3.49646e+06	1.90157e+06	1.96743e+06	978464	1.46989e+06	1.85181e+06	1.06947e+06	2.15293e+06	1.35521e+06	2.18261e+06	1.18952e+06	1.56217e+06	1.39401e+06	3.09306e+06	884486	1.06408e+06	1.62387e+06	1.51493e+06	1.44121e+06	3.47901e+06	717506	2.62582e+06	2.21125e+06	3.90088e+06	1.31729e+06	1.03181e+06	621715	1.18215e+06	3.47552e+06	1.19576e+06	1.22764e+06	2.22752e+06	821316	1.45376e+06	1.69603e+06	1.15108e+06	1.68156e+06	2.54559e+06
PC (2:0/16:1)	1.65322e+06	834507	2.6705e+06	678444	2.08626e+06	883098	176047	1.32294e+06	1.82167e+06	1.35207e+06	2.883e+06	1.72693e+06	1.47185e+06	1.41273e+06	1.88967e+06	2.31556e+06	2.38151e+06	670053	1.17149e+06	1.56789e+06	2.02685e+06	2.30614e+06	2.42066e+06	2.40246e+06	1.38967e+06	1.83821e+06	2.67738e+06	1.09204e+06	1.48777e+06	895371	1.37959e+06	1.61878e+06	1.723e+06	3.79739e+06	656765	663649	3.03372e+06	4.75949e+06	1.79626e+06	1.63351e+06	2.16655e+06	1.66604e+06
Taurine	1.78592e+07	2.15354e+07	2.77445e+07	2.08687e+07	1.75905e+07	2.49474e+07	3.0054e+07	1.79904e+08	1.93052e+07	1.74818e+07	2.59024e+07	2.94911e+07	1.23657e+08	1.14241e+07	2.04269e+07	2.08801e+07	2.39734e+07	1.76361e+07	2.52819e+07	2.16438e+07	2.21441e+07	2.42814e+07	1.89494e+07	4.12408e+07	2.52175e+07	2.28639e+07	2.46456e+07	1.85248e+07	2.37563e+07	2.08552e+07	1.82998e+07	2.21902e+07	1.71054e+07	3.67577e+07	2.57001e+07	2.88258e+07	2.56475e+07	1.82621e+07	4.06422e+07	3.53078e+07	2.25098e+07	2.16607e+07
Gibberellin A4	3.03491e+06	511347	2.244e+06	857710	2.63338e+06	2.22179e+06	826068	301800	530559	547107	2.23527e+06	1.07265e+06	752463	3.14345e+06	459772	1.07674e+06	720438	842022	321097	436626	1.36746e+06	1.70312e+06	2.08679e+06	615927	2.80037e+06	377272	2.99254e+06	1.12459e+06	777009	1.61737e+06	441720	854479	2.01294e+06	1.51444e+06	2.05904e+06	570295	1.26154e+06	270898	648321	1.06108e+06	895382	484456
cholesteryl sulfate	4.79072e+06	771791	686005	428468	680316	829335	1.38036e+06	204256	145876	259572	177429	166515	712850	471815	354889	755939	238084	371741	153812	489939	254777	433405	512873	1.42967e+06	471020	993972	135573	1.13183e+06	873399	1.95875e+06	111454	151806	379144	609357	254437	708598	557887	258684	540001	265713	1.1333e+06	144010
Ochratoxin A	1.14246e+06	1.08497e+07	1.26448e+06	1.04158e+06	1.13902e+06	1.0085e+06	1.14881e+06	983773	1.04052e+06	1.18725e+06	1.08684e+06	840696	1.13811e+06	752883	745791	4.51932e+06	818130	1.53218e+06	1.31647e+06	985280	1.11818e+06	998857	1.03172e+06	1.02392e+06	1.24276e+06	1.05394e+06	906061	996845	889398	824546	695396	726097	848949	784757	778723	946854	790978	696959	675649	676355	765237	818174
11-Oxoetiocholanolone	1.36679e+06	1.23993e+06	2.58205e+06	1.19591e+06	1.8001e+06	5.53095e+06	2.40457e+06	2.0074e+06	5.59127e+06	1.74727e+06	2.2838e+06	2.66575e+06	1.59522e+06	2.4979e+06	2.40698e+06	5.75381e+06	1.7383e+06	2.14582e+06	1.44709e+06	1.39883e+06	3.34207e+06	3.41958e+06	3.43616e+06	4.42044e+06	5.79385e+06	3.80316e+06	4.05012e+06	1.06508e+07	3.71505e+06	1.38117e+06	2.46915e+06	4.59488e+06	1.23565e+06	1.68082e+06	4.0388e+06	2.21114e+06	1.5964e+06	5.67598e+06	1.78418e+06	2.67828e+06	2.03871e+06	4.17089e+06
Pilocarpine	1.84168e+06	2.89592e+06	1.19745e+06	2.39271e+06	2.33649e+06	2.56208e+06	805866	1.6651e+06	2.27568e+06	2.54545e+06	1.95475e+06	2.19651e+06	1.27012e+06	2.3484e+06	1.40584e+06	2.10122e+06	1.39801e+06	3.74634e+06	929797	1.25108e+06	1.25245e+06	1.46817e+06	1.67423e+06	1.47261e+06	1.46944e+06	1.08422e+06	1.48634e+06	965348	2.5943e+06	1.27698e+06	2.64004e+06	1.0112e+06	2.04445e+06	2.22393e+06	2.03568e+06	1.71363e+06	2.10367e+06	2.83745e+06	1.28492e+06	981358	2.69184e+06	1.28421e+06
ACar 10:1	2.05461e+07	1.09361e+08	8.81788e+07	1.68205e+08	6.15831e+07	4.87747e+07	1.95479e+08	121955739	8.92148e+07	1.40921e+08	6.86764e+07	1.48593e+08	7.52417e+07	1.92206e+08	8.84044e+07	8.15118e+07	2.7111e+08	1.20042e+08	1.17053e+08	1.09533e+08	8.45643e+07	6.51412e+07	6.72628e+07	3.46296e+07	1.28406e+08	3.47044e+07	7.00803e+07	190176585	8.81756e+07	1.07228e+08	1.00603e+08	2.15327e+08	9.49526e+07	4.73199e+07	1.35156e+08	209927693	1.89287e+08	1.34709e+08	1.04227e+08	3.19807e+07	3.00127e+07	7.81365e+07
DL-α-Aminocaprylic acid	4.84333e+07	5.12656e+07	5.26016e+07	4.03961e+07	1.13515e+08	4.59869e+07	8.62802e+06	4.13152e+07	4.293e+07	3.6451e+07	2.28582e+07	3.59466e+07	3.90702e+07	4.71025e+07	2.79983e+07	6.63607e+07	2.69454e+08	3.68126e+07	1.37365e+07	5.48058e+07	3.91079e+07	4.23774e+07	4.29543e+07	7.39838e+07	4.07222e+07	1.81974e+07	4.86258e+07	2.4183e+07	2.57629e+07	6.54954e+07	3.86419e+07	4.9417e+07	3.74316e+07	1.62912e+08	6.6605e+07	6.6821e+07	1.06695e+08	1.86394e+07	4.29406e+07	3.40313e+07	3.59464e+07	2.17793e+07
4-[1-(dimethylamino)ethylidene]-2-phenyl-1,3-oxazol-5(4H)-one	1.1622e+06	2.87979e+06	3.22062e+06	2.97976e+06	6.3197e+06	4.27539e+06	1.07158e+07	2.44792e+06	4.61988e+06	2.90918e+06	2.26912e+06	775517	3.02659e+06	7.33449e+06	7.52941e+06	3.52852e+06	4.47333e+06	4.61937e+06	1.32796e+06	3.0063e+06	3.55539e+06	1.90043e+06	1.93551e+06	5.09241e+06	2.2322e+06	605306	3.4102e+06	4.01577e+06	3.21232e+06	6.43348e+06	5.52998e+06	6.1279e+06	4.07487e+06	2.85276e+06	6.19176e+06	6.63715e+06	4.15618e+06	2.20061e+06	8.26827e+06	5.27199e+06	4.74829e+06	4.86021e+06
Acetylenedicarboxylic acid	4.12694e+06	2.93148e+06	3.81729e+06	5.7638e+06	4.93944e+06	3.93804e+06	3.39439e+06	3.87174e+06	3.15883e+06	2.92301e+06	2.98118e+06	2.69344e+06	5.65203e+06	2.44742e+06	7.7873e+06	4.27848e+06	2.8702e+06	3.12656e+06	3.43468e+06	3.72128e+06	5.37834e+06	4.70501e+06	4.87098e+06	4.58237e+06	4.12805e+06	5.52474e+06	3.52782e+06	3.12626e+06	3.66699e+06	2.92421e+06	2.59642e+06	2.85698e+06	5.05522e+06	3.78579e+06	3.28519e+06	3.20047e+06	4.45876e+06	4.59966e+06	3.90975e+06	3.4311e+06	4.09341e+06	3.74924e+06
trans-Aconitic acid	6.21439e+07	8.28584e+07	8.33743e+07	9.83263e+07	7.35706e+07	8.15342e+07	9.62541e+07	9.83124e+07	7.91125e+07	9.13748e+07	8.94304e+07	1.50923e+08	1.27914e+08	8.59475e+07	1.15561e+08	1.02846e+08	9.64171e+07	6.97891e+07	3.94793e+07	8.1175e+07	9.61024e+07	71842808	8.01873e+07	8.28678e+07	7.281e+07	1.20481e+08	9.43143e+07	1.24095e+08	1.32013e+08	8.23447e+07	5.2343e+07	7.70288e+07	9.7798e+07	9.72975e+07	1.10869e+08	8.58019e+07	1.04535e+08	1.10858e+08	183103889	1.25292e+08	7.54609e+07	1.11924e+08
Sulforaphane	3.26401e+06	1.05918e+06	1.34443e+06	1.17007e+06	1.29443e+06	1.29934e+06	1.0117e+06	1.17926e+06	1.02485e+06	1.10148e+06	1.19503e+06	1.32571e+06	939417	950462	1.07487e+06	1.41767e+06	1.14774e+06	1.53035e+06	1.46878e+06	1.35551e+06	1.19286e+06	956774	1.03065e+06	998169	1.37127e+06	1.03275e+06	900624	1.17404e+06	1.04946e+06	1.31388e+06	1.09879e+06	1.05386e+06	1.28332e+06	1.31079e+06	1.04586e+06	1.49554e+06	2.05801e+06	1.16856e+06	968342	1.21196e+06	1.11189e+06	951299
10-Nitrolinoleate	245861	150109	179677	234813	181613	203988	196319	144895	184223	142534	160815	180221	211955	135235	169807	189201	593901	269159	178247	329027	304022	168202	164420	370021	166647	174208	164298	142454	226872	158563	186928	371056	228822	304748	172774	274722	166137	174702	265879	306514	374124	283803
16α-Hydroxyestrone	127959	111663	127515	105539	120420	135152	142558	96711.3	126911	104146	107546	92630.8	110329	89779.8	117964	139874	105047	113480	99926.9	116164	114769	108533	105842	155959	106077	129274	118314	101539	124442	107280	96275.8	101229	132887	135739	118157	124343	123212	117485	135524	137809	137864	130718
1-(4-nitrophenyl)piperidine	428109	426100	816874	934337	433300	904773	738551	1.05249e+06	454326	3.2423e+06	433794	935232	1.27644e+06	1.26844e+06	1.24406e+06	2.64341e+06	2.32782e+06	1.4887e+06	637083	305241	919589	1.13953e+06	1.2151e+06	1.53027e+06	472876	1.12201e+06	973185	950541	1.38476e+06	880834	883317	1.50932e+06	726434	1.28065e+06	1.61397e+06	515513	1.84662e+06	3.57257e+06	1.98543e+06	687488	1.99002e+06	1.75279e+06
SM (d20:1/18:1)	6.61096e+06	8.28046e+06	4804088	5.52152e+06	3.83599e+06	4.47969e+06	7.74596e+06	7.85551e+06	3.2423e+06	9.13892e+06	3.91509e+06	5.7453e+06	4.58786e+06	2.63207e+06	4.28288e+06	5.86428e+06	7.95617e+06	6.24273e+06	4.80247e+06	6.1648e+06	4.20483e+06	4.00921e+06	2.27172e+06	1.97609e+06	5.60721e+06	4.43346e+06	3.99029e+06	3.21619e+06	4.58756e+06	5.48397e+06	6.10588e+06	4.19559e+06	3.36899e+06	4.50297e+06	2.13169e+06	3.91622e+06	4.12671e+06	5.54233e+06	3.07986e+06	5.21892e+06	7.23423e+06	3.89311e+06
Prostaglandin D3	1.52168e+06	685015	700370	594333	691857	658297	518048	437680	1.18604e+06	403363	494885	370489	523840	339220	677659	1.44583e+06	4.03384e+06	629716	425195	455146	624858	430936	534133	1.09327e+06	594816	346483	479594	388460	449371	496895	464374	1.78291e+06	699916	639887	3.32047e+06	529681	607719	561388	1.82674e+06	775075	516934	1.74205e+06
DL-Dipalmitoylphosphatidylcholine	6.76273e+06	6.84476e+06	5.63632e+06	3.7047e+06	4.21669e+06	3.76695e+06	6.21527e+06	5.77589e+06	5.15191e+06	5.81316e+06	5.49503e+06	3.71458e+06	5.00142e+06	3.64621e+06	7.16173e+06	2.78818e+06	4.19119e+06	5.29998e+06	6.40079e+06	4.63205e+06	5.37723e+06	2.18607e+06	4.10974e+06	3.7091e+06	6.90334e+06	4.88642e+06	3.74748e+06	5.96213e+06	5.34998e+06	2.10046e+06	4.01832e+06	4.15521e+06	2.07826e+06	2.83566e+06	2.20368e+06	2.68418e+06	5.06253e+06	5.58673e+06	3.19007e+06	4.66229e+06	5.98517e+06	2.64193e+06
dimethyl 5-methyl-1H-pyrrolo[1,2-c][1,3]thiazole-6,7-dicarboxylate	323899	268531	3.29419e+06	310366	300354	217012	325026	204441	184446	263727	226352	256839	183503	161690	222275	186392	195732	274174	345812	236386	225095	217681	239093	359413	310303	215586	212221	201052	257596	198702	167397	172444	207322	195483	364625	270619	181107	191274	148716	321385	191059	153307
N-(2,5-diethoxy-4-morpholinophenyl)-4-methoxybenzenesulfonamide	1.22143e+06	1.31447e+06	1.24684e+06	1.00442e+06	1.28096e+06	1.36159e+06	868020	1.11766e+06	758502	1.11833e+06	933709	943997	920255	580047	728850	680650	687511	1.14636e+06	1.10285e+06	1.05306e+06	945974	1.27324e+06	933767	1.17617e+06	1.04327e+06	987997	795510	789729	752006	1.05901e+06	714554	717211	897466	779603	916240	1.37818e+06	696020	805818	688586	1.08292e+06	684760	881051
PC (15:0/16:0)	5.84134e+07	4.21434e+07	5.29363e+07	6.42413e+07	4.82558e+07	5.77708e+07	6.01117e+07	5.41414e+07	7.53933e+07	8.60164e+07	7.3831e+07	5.33218e+07	5.06148e+07	5.89809e+07	5.37895e+07	5.03728e+07	6.66779e+07	5.83585e+07	8.15379e+07	6.77938e+07	6.70118e+07	6.87225e+07	5.99053e+07	7.66564e+07	5.9263e+07	6.79345e+07	6.17147e+07	5.39253e+07	6.90203e+07	5.47642e+07	1.08965e+07	4.90613e+07	6.49965e+07	8.30859e+07	5.58314e+07	8.57706e+07	7.732e+07	9.23399e+07	4.92713e+07	6.41436e+07	8.64051e+07	7.88147e+07
2-[(3S)-1-(1H-Indol-3-ylmethyl)-3-pyrrolidinyl]-1H-benzimidazole	591267	659391	710589	2.43962e+06	609202	621169	507594	507117	492361	473388	469968	441585	439094	413020	666073	6.42125e+06	422794	3.58932e+06	600923	559818	556396	588813	511001	667193	1.36867e+06	436210	450380	436998	447777	435645	548214	405651	625531	562429	1.86338e+06	6.94466e+06	415052	775577	1.74805e+06	548892	946841	4.10045e+06
RPK	251090	547202	255033	210022	379174	568650	354419	710111	288470	251064	234491	482349	413290	231898	418134	1.13683e+06	2.14069e+06	2.14273e+06	241938	311463	321401	669736	474621	887453	623317	237298	462041	270981	242616	202878	167994	340660	848096	473054	811045	525199	716724	174244	450691	269406	180945	775996
Neodiosmin	3.02642e+06	1.5335e+06	1.15818e+07	1.6801e+06	4.18016e+06	2.91788e+06	5.61472e+06	3.66789e+06	6.24747e+06	5.49024e+06	7.70743e+06	4.36926e+06	4.98017e+06	2.66798e+06	4.6707e+06	1.16444e+07	7.61773e+06	4.44352e+06	2.95051e+06	2.06715e+06	3.53605e+06	5.08826e+06	3.64604e+06	3.15987e+06	4.38106e+06	4.51842e+06	4.96618e+06	4.66811e+06	5.5518e+06	6.99609e+06	5.35817e+06	3.77888e+06	4.61142e+06	7.6387e+06	890477	7.96683e+06	5.70368e+06	4.36722e+06	3.03396e+06	2.29705e+06	5.96016e+06	6.65967e+06
Thromboxane B1	2.605e+06	1.45211e+06	2.50071e+06	1.41745e+06	2.74974e+06	2.14014e+06	2.03541e+06	958716	1.73664e+06	1.22806e+06	1.70809e+06	1.69627e+06	1.44664e+06	1.48152e+06	1.12457e+06	3.69937e+06	2.31805e+06	2.7815e+06	783010	1.80836e+06	2.1525e+06	1.40941e+06	1.40033e+06	3.98096e+06	2.33571e+06	1.58011e+06	2.20086e+06	2.27057e+06	1.41557e+06	2.17378e+06	1.7133e+06	1.39552e+06	2.09209e+06	2.35273e+06	1.49491e+06	1.796e+06	4.25041e+06	544631	2.56758e+06	1.65659e+06	1.9649e+06	1.76007e+06
L-(+)-Arabinose	1.39102e+06	831961	844049	812840	1.50979e+06	1.22709e+06	1.17317e+06	819681	832626	658554	830490	540170	685508	680998	1.40298e+06	1.53451e+06	1.11479e+06	1.1735e+06	863168	4.38009e+06	1.47438e+06	1.13319e+06	715019	1.61435e+06	593718	1.39988e+06	816731	857327	574559	667645	724769	1.16986e+06	830406	990379	981277	737987	936949	866336	1.00215e+06	1.35375e+06	1.13056e+06	914041
2,3-Dinor-11β-prostaglandin F2α	1.2553e+06	791217	1.07902e+06	757907	1.01505e+06	1.59762e+06	1.00473e+06	1.50216e+06	767825	767756	597844	1.22812e+06	1.19334e+06	1.34653e+06	947393	1.41435e+06	2.55992e+06	1.5615e+06	790330	957184	1.38171e+06	1.16051e+06	1.25864e+06	2.07383e+06	1.19005e+06	958059	1.03812e+06	1.63508e+06	1.13621e+06	1.22659e+06	996166	959847	1.92777e+06	1.48061e+06	1.05545e+06	837177	1.74395e+06	1.31715e+06	1.50977e+06	1.12683e+06	1.35982e+06	1.24696e+06
FRH	557839	622112	613992	505722	557329	586051	478897	478447	3.55087e+06	1.28451e+06	3.14113e+06	4.17595e+06	4.998e+06	3.21857e+06	5.39511e+06	9.50541e+06	3.83557e+06	657765	566950	528168	524940	555524	472676	478991	530612	4.63246e+06	6.13791e+06	7.12849e+06	3.30415e+06	6.87535e+06	5.21299e+06	2.7018e+06	3.03008e+06	6.81036e+06	3.32936e+06	1.84914e+06	4.78943e+06	3.73427e+06	6.3981e+06	3.77701e+06	2.9703e+06	2.02605e+06
Quinoline-4-carboxylic acid	2.69553e+06	2.40418e+06	2.6832e+06	3.19901e+06	1.78575e+06	2.80822e+06	3.5303e+06	2.04289e+06	2.1153e+06	7.48761e+06	1.94202e+06	2.80232e+06	4.24378e+06	3.26765e+06	3.16669e+06	6.94364e+06	5.89553e+06	3.44963e+06	2.65425e+06	1.57324e+06	2.12525e+06	2.66436e+06	3.1975e+06	4.67846e+06	2.48737e+06	3.0681e+06	3.28483e+06	3.23114e+06	4.19115e+06	3.47936e+06	2.19031e+06	6.06237e+06	3.2973e+06	3.47503e+06	3.41226e+06	2.50678e+06	2.99549e+06	8.91752e+06	5.22877e+06	2.34683e+06	2.72108e+06	4.53505e+06
LPE 20:2	4.21714e+06	3.24019e+06	6.18101e+06	3.74432e+06	8.09756e+06	7.26844e+06	1.50409e+06	3.49792e+06	2.65503e+06	1.96477e+06	6.68908e+06	2.78761e+06	3.40634e+06	4.26487e+06	3.7866e+06	3.79355e+06	5.01115e+06	7.88977e+06	2.07806e+06	2.56073e+06	7.3622e+06	6.18339e+06	5.5973e+06	3.07213e+06	3.54852e+06	6.11907e+06	3.75068e+06	2.15633e+06	6.78872e+06	3.75994e+06	4.13216e+06	5.39689e+06	3.58445e+06	5.86751e+06	1.20239e+06	6.63494e+06	4.31598e+06	3.41095e+06	2.51642e+06	3.11691e+06	2.36373e+06	2.70647e+06
(3-Methoxy-4-hydroxyphenyl)ethylene glycol sulfate	490576	324713	138567	730671	122490	89709.3	59764	53339	82608	260493	3.8199e+06	106220	453297	64162.7	765503	71250.1	535395	498553	179600	91712.3	158565	526910	530255	240176	96355.9	801671	2.0003e+06	90481.5	676380	64682.3	360638	82832	71351.2	343995	610968	201678	214045	63899.8	156253	637869	347327	66841.9
β-Estradiol-17β-glucuronide	100629	112496	154804	105134	96975.9	130276	3.79361e+06	130179	146162	247330	163356	84991.8	369756	71417	214932	237115	214595	144865	84152.1	378782	121879	137760	93714	120068	129319	128962	92129	83025.3	366818	87441.8	78566.7	77347.7	109474	145563	186978	110577	251960	199419	172849	104036	112962	193338
Dopamine HCl	138140	119477	137246	123893	127842	150920	125689	121080	141226	110104	124645	107977	133083	90935.3	134837	149630	117302	112012	117535	138782	130286	3.81856e+06	3.98278e+06	152944	124942	147604	134366	115092	141959	121710	102695	106080	154703	158440	126363	136846	130771	139225	145641	145646	161183	143658
L-Glutamic acid	8.29147e+07	7.50625e+07	1.05806e+08	8.27884e+07	8.49975e+07	6.70949e+07	7.15994e+07	1.31612e+08	7.64144e+07	9.12574e+07	4.79127e+07	8.89588e+07	1.5489e+08	8.73316e+07	1.04563e+08	1.14484e+08	7.59564e+07	3.10518e+07	9.00465e+07	7.81147e+07	1.39135e+08	1.65556e+08	1.69455e+08	7.80962e+07	7.80627e+07	1.32696e+08	1.82468e+08	7.30657e+07	6.98325e+07	8.16173e+07	7.1016e+07	7.30603e+07	9.66378e+07	76762477	1.84871e+08	5.13205e+07	8.1631e+07	8.94114e+07	1.05272e+08	8.2149e+07	8.32704e+07	1.75954e+08
2-[amino(3-chloroanilino)methylene]malononitrile	5.49095e+06	4.26331e+06	4.56557e+06	7.29269e+06	5.52686e+06	6.5772e+06	1.02057e+07	695161	704868	664174	671577	647020	641744	598177	649140	736537	1.12255e+06	4.66418e+06	5.67524e+06	5.7693e+06	6.09826e+06	5.32961e+06	5.99443e+06	5.91591e+06	7.00156e+06	655589	634567	651774	674994	703766	635759	602846	750317	701407	655408	715264	670619	738864	604126	649265	708564	613915
Milbemycin A3 oxime	199239	197839	261213	170016	165060	160862	156281	1.0659e+07	142971	145586	134785	126508	379557	179995	123040	138946	128666	196109	198775	184713	167430	170680	150883	222474	219858	141014	129607	141172	143812	135797	121461	118866	151096	136845	229227	182518	124806	138581	105755	116616	131639	116664
PC (20:5e/19:2)	4050323184	2082109789	929007656	1825725987	1963711576	1718408728	1914125351	1970538456	1864174464	2470132230	1991930653	1385878857	1934100287	1430410326	2233019590	1557028425	2802331083	1922136024	2096563206	1718504636	2000890606	1528603865	1391740261	1588201456	1293251528	2259080104	1695825560	2711500714	1488408705	1635123684	2040744454	2019092958	2098315362	1048510682	1556449959	1339716112	1765680318	1007141574	1273058725	1171290810	1653077772	1566836846
2-(benzylthio)-5-nitrobenzonitrile	121933	102875	111091	100970	103314	4.65001e+06	132386	102589	115751	91649.8	98251.2	89354.8	104786	72933.7	115141	390902	109575	106643	95126.4	114337	116586	108064	105305	145675	106631	113360	105540	95416.6	110206	94912.1	83644.5	95757.7	126482	127719	131940	157151	111042	104534	128340	118402	134647	114157
Linolelaidic Acid (C18:2N6T)	4.84111e+06	3.48048e+06	4.08237e+06	3.5939e+06	4.66032e+06	6.65299e+06	3.03699e+06	5.29159e+06	3.71402e+06	4.64155e+06	2.78917e+06	4.30965e+06	4.35202e+06	4.0367e+06	4.66569e+06	4.68188e+06	4.3567e+06	1.04523e+07	4.36287e+06	3.79825e+06	6.3481e+06	2.08648e+06	2.67971e+06	4.7419e+06	3.77902e+06	2.31182e+06	4.47701e+06	3.77059e+06	4.55492e+06	4.86181e+06	4.16657e+06	4.11786e+06	3.92519e+06	4.10803e+06	4.09341e+06	6.45341e+06	6.08454e+06	3.87385e+06	6.87082e+06	3.93998e+06	4.50137e+06	1.72054e+06
SM (d14:0/22:1)	6.04214e+06	5.52279e+06	4.50916e+06	4.2778e+06	2.98871e+06	3.01507e+06	6.96479e+06	6.4947e+06	3.12125e+06	4.54275e+06	4.62439e+06	4.78498e+06	3.90717e+06	3.18572e+06	4.41857e+06	4.55801e+06	4.0126e+06	4.77655e+06	2.53923e+06	4.32816e+06	4.34049e+06	4.93205e+06	1.99908e+06	3.4351e+06	4.27072e+06	4.49602e+06	4.42547e+06	3.60973e+06	4.51996e+06	3.65955e+06	4.37167e+06	2.89287e+06	2.63756e+06	3.58725e+06	2.38065e+06	2.42265e+06	4.44931e+06	3.70159e+06	1.31491e+06	2.96146e+06	4.0603e+06	2.50762e+06
ACar 17:1	1.10603e+06	5.29361e+06	3.82629e+06	3.14618e+06	2.78385e+06	1.99959e+06	2.07239e+06	8.27484e+06	3.83804e+06	3.03272e+06	2.91871e+06	4.9037e+06	4.8952e+06	3.2811e+06	4.49561e+06	2.64213e+06	3.94377e+06	2.94191e+06	3.55861e+06	3.12886e+06	3.22777e+06	2.20884e+06	1.87555e+06	1.50064e+06	2.76623e+06	2.70444e+06	3.33203e+06	4.4852e+06	4.59433e+06	2.91299e+06	4.67712e+06	6.19908e+06	3.22722e+06	1.58716e+06	5.0851e+06	3.3873e+06	4.40952e+06	5.11074e+06	3.3726e+06	1.80044e+06	1.23413e+06	2.56289e+06
1-Oleoyl-Sn-Glycero-3-Phosphocholine	4.39478e+06	2.83597e+06	4.93002e+06	893320	3.69554e+06	3.73004e+06	1.79392e+06	2.45175e+06	3.71274e+06	3.66308e+06	5.04876e+06	7.02517e+06	3.92738e+06	2.64693e+06	2.68468e+06	2.81596e+06	4.65154e+06	3.50929e+06	2.05575e+06	2.3644e+06	5.57568e+06	2.48477e+06	3.50679e+06	3.21924e+06	3.93257e+06	4.21004e+06	2.73145e+06	1.90705e+06	3.01539e+06	3.68651e+06	2.28623e+06	3.65167e+06	3.40249e+06	4.00915e+06	2.30462e+06	2.57124e+06	2.10092e+06	3.45605e+06	3.5273e+06	6.63835e+06	3.11889e+06	2.07822e+06
Meperidine-d5	1.85686e+06	1.5783e+06	2.40033e+06	3.26216e+06	2.31799e+06	2.76193e+06	6.48035e+06	2.46469e+06	4.60778e+06	2.4562e+06	2.36675e+06	2.00663e+06	2.34443e+06	3.28817e+06	1.80234e+06	5.71532e+06	4.36711e+06	3.10754e+06	1.9434e+06	2.38614e+06	2.33223e+06	2.2466e+06	2.5092e+06	3.39205e+06	5.99299e+06	2.04605e+06	6.02884e+06	2.49823e+06	3.47603e+06	1.23297e+06	2.28114e+06	3.18393e+06	1.35029e+06	2.64744e+06	4.29241e+06	1.28011e+06	3.29528e+06	4.69149e+06	1.93791e+06	3.29373e+06	2.52697e+06	3.8638e+06
6β-Naloxol	422629	509048	1.03327e+06	485680	608732	800791	3.71017e+06	687684	576646	571137	666668	554925	757114	318896	700477	493599	1.15953e+06	576908	300030	510487	789353	546727	429628	585094	555816	582150	499998	980803	1.21352e+06	580995	1.60713e+06	660054	712091	2.18172e+06	648549	1.07794e+06	540537	1.06323e+06	602565	1.22987e+06	567178	627823
PA (16:1/18:1)	592413	491050	597483	441586	620757	667206	1.49158e+06	951706	540252	671280	471962	440978	499569	475656	1.55394e+06	633393	862587	515440	3.66437e+06	631698	809967	1.25996e+06	692243	881053	510681	1.09931e+06	597561	612447	2.0218e+06	765580	894758	417728	567771	745872	654354	561160	870855	412951	814659	913410	1.86495e+06	499569
Neosaxitoxin	504679	512077	555713	469830	491099	457744	584772	430610	383959	428433	387824	369145	367493	350108	374392	395949	369978	560674	561119	492985	8.17956e+06	442312	425985	501011	500354	388970	418529	406118	382488	409821	363709	347377	450361	381434	466524	457516	368796	377861	327597	370288	374731	337476
PC (16:0e/16:1)	1.40382e+08	9.65351e+07	1.42284e+08	1.39282e+08	5.62983e+07	1.50365e+08	1.20039e+08	1.38003e+08	1.87602e+08	1.64733e+08	147974209	8.12837e+07	111806179	1.1817e+08	9.44238e+07	1.70042e+08	1.29801e+08	1.56055e+08	1.90953e+08	1.40425e+08	7.66488e+07	1.5748e+08	1.36465e+08	2.24263e+08	1.70164e+08	179561864	1.10872e+08	9.02345e+07	2.49949e+08	1.08828e+08	8.49063e+07	9.50178e+07	1.61738e+08	1.30784e+08	1.38462e+08	1.01913e+08	1.26802e+08	1.03267e+08	8.05203e+07	1.75426e+08	1.47795e+08	1.03896e+08
Erucic acid	5090294715	7.24722e+08	1.41348e+08	342159550	13177246486	9.58396e+08	1.20005e+08	1.67613e+08	4.53914e+08	1.59054e+08	1.66544e+08	4.29986e+08	1.55576e+08	3.62528e+08	282185389	4.77166e+07	3.10925e+08	1.75272e+08	1.00098e+08	107358368	6.62417e+08	4.32315e+08	4.5962e+08	7.1488e+07	5.1805e+08	1.26125e+08	1.87793e+08	149875359	799990795	1.82761e+08	5.58564e+08	6.17183e+08	5.59402e+08	1.4168e+08	2.86026e+08	1.71707e+08	2.2304e+08	2.97202e+08	1.2794e+08	1.04921e+08	6.50806e+07	1.22613e+08
PC (16:2e/19:2)	1.49128e+07	26400059115	27198185145	28586642052	22684238389	24935995058	30008736903	29608662698	25716023153	30188361533	27595957055	25452707519	21902517538	22029617400	28425207721	27224185579	28250638600	26829357386	36237493394	23934185656	23753876229	25643574031	24785937578	24984005898	27480355287	28698110132	24838553957	26458382084	27067791555	26868121346	25549130769	20406393886	29598918351	26948260932	27490599527	21527994485	25542710270	27413190875	18352153815	24422382669	28612193206	23102947475
(+/-)9(10)-EpOME	9.3012e+08	5.94731e+08	8.39179e+08	5.6867e+08	8.77355e+08	7.29391e+08	7.8025e+08	3.60663e+08	679662905	6.02566e+08	6.50407e+08	5.107e+08	8.43994e+08	2.784e+08	3.67864e+08	1280650394	1220935625	1217251358	4.7849e+08	989987053	5.17065e+08	5.03751e+08	4.92789e+08	1694854266	863625516	5.49175e+08	1334097620	6.93231e+08	8.38911e+08	6.16157e+08	5.29443e+08	3.93534e+08	782756897	1013753715	726617812	8.53345e+08	1819187541	348209782	1189943251	8.01973e+08	1530855566	8.21822e+08
13,14-dihydro-15-keto-tetranor Prostaglandin D2	2.49318e+06	780649	762631	889631	838003	1.7041e+06	691380	481803	717296	476268	490624	683461	625703	515217	690946	1.63536e+06	2.40037e+06	1.26214e+06	419981	481748	1.28493e+06	755780	687786	1.74425e+06	639048	541991	864465	564825	1.05865e+06	520100	773366	716543	820161	1.2378e+06	862951	754972	1.86629e+06	881226	1.80915e+06	583246	633436	599611
PA (18:1/20:3)	89622188	1.25667e+08	1.50376e+08	1.43383e+08	1.42134e+08	1.98636e+08	1.64425e+08	124236588	1.1339e+08	8.94519e+07	7.80741e+07	7.71481e+07	9.61564e+07	8.09098e+07	140588637	2.03393e+08	1.52653e+08	1.05827e+08	1.43245e+08	7.65839e+07	1.24048e+08	1.88865e+08	1.56939e+08	2.0358e+08	1.22047e+08	114574928	1.12464e+08	8.92779e+07	1.32406e+08	8.19687e+07	101969621	8.81798e+07	1.5958e+08	1.76121e+08	1.45335e+08	1.21127e+08	1.30703e+08	1.47956e+08	1.80693e+08	1.8666e+08	1.65157e+08	1.33931e+08
Serotonin	8.22679e+07	9.54509e+07	1.12688e+08	2.41621e+08	1.32864e+08	1.26624e+08	1.37143e+08	1.54129e+08	1.20678e+08	1.26597e+08	1.39085e+08	1.2212e+08	1.39789e+08	1.92551e+08	1.47403e+08	2.25206e+08	1.0554e+08	8.2642e+07	1.31359e+08	1.07917e+08	1.54686e+08	1.6267e+08	1.6072e+08	6.88928e+07	1.05546e+08	1.19701e+08	1.35186e+08	158255560	1.42878e+08	1.29551e+08	111049866	1.66776e+08	1.71628e+08	1.33116e+08	2.09788e+08	1.69047e+08	1.81636e+08	1.67837e+08	135575574	1.07295e+08	1.49625e+08	1.45083e+08
Dehydrocholic acid	792371	2.4006e+06	1.19251e+06	2.4682e+06	777104	1.5505e+06	1.60646e+06	3.5651e+06	1.77109e+06	712832	645598	866995	682714	1.93497e+06	2.26563e+06	4.41371e+06	4.46037e+06	4.58033e+06	780302	3.99323e+06	1.31413e+06	5.20315e+06	4.71001e+06	3.56694e+06	3.96617e+06	3.08602e+06	2.8856e+06	5.58197e+06	3.56713e+06	2.24586e+06	1.69651e+06	2.12452e+06	3.71401e+06	2.3561e+06	9.50527e+06	8.34663e+06	3.67358e+06	8.70823e+06	8.73592e+06	634009	675116	1.28684e+06
methyl {[(2-oxo-2H-pyran-6-yl)carbonyl]amino}methanethioate	284557	236537	326747	714061	307416	397989	1.32221e+06	677764	399869	2.02317e+06	277707	165245	814998	328846	4.08472e+06	1.78722e+06	260293	613322	317665	623623	288347	787885	795003	2.4406e+06	894568	723466	734625	778422	1.14661e+06	480964	451962	2.16857e+06	628006	308853	903901	175650	1.08001e+06	491560	1.04383e+06	826306	233040	533502
Methyltestosterone	1.2627e+06	864671	1.17364e+06	1.83246e+06	2.98552e+06	948634	1.04497e+06	719955	776954	882307	2.03176e+06	1.87086e+06	9.36854e+06	1.7331e+06	2.90269e+06	1.11424e+06	3.74304e+06	1.05298e+06	615913	796549	1.39673e+06	1.14541e+06	1.18713e+06	885946	1.43724e+06	2.19387e+06	1.43694e+06	935394	1.24544e+06	718393	1.56707e+06	1.4031e+06	5.62385e+06	1.27176e+06	839123	2.38621e+06	898486	684359	1.26409e+06	1.72301e+06	5.99932e+06	908041
diethyl 2-[(2-morpholinoanilino)methylidene]malonate	1.11891e+07	1.14417e+07	1.99134e+07	1.4149e+07	1.26136e+07	1.17535e+07	1.31474e+07	2.83671e+07	2.00588e+07	1.28737e+07	2.1284e+07	1.02852e+07	1.39072e+07	1.76443e+07	1.29208e+07	2.75154e+07	1.51997e+07	2.02348e+07	11802963	2.82767e+07	1.44797e+07	1.3558e+07	1.46052e+07	1.5325e+07	4.91823e+07	1.33041e+07	1.6759e+07	1.84016e+07	1.68831e+07	1.37828e+07	1.13298e+07	1.33398e+07	1.5649e+07	3.01167e+07	2.18668e+07	2.20676e+07	1.57115e+07	2.73727e+07	2.8333e+07	1.70399e+07	1.65339e+07	2.20256e+07
Vitamin A	1.0339e+06	1.37924e+06	1.20454e+06	1.86532e+06	1.82748e+06	996628	997135	1.19877e+06	952029	1.29466e+06	1.23833e+06	2.32656e+06	911631	1.59501e+06	754785	1.19857e+06	1.34711e+06	1.35638e+06	1.22302e+06	1.12146e+06	4.90236e+06	1.91913e+06	1.82022e+06	1.24222e+06	1.26029e+06	1.00382e+07	1.20497e+06	1.19892e+06	948834	963042	1.30857e+06	1.04004e+06	3.93849e+06	982155	1.02337e+06	1.47764e+06	815026	3.61262e+06	820265	1.19185e+06	1.23299e+06	1.04826e+06
N1-[4-(aminosulfonyl)phenyl]-2,2-dimethylpropanamide	99356.4	82913.3	97213.5	107689	90846.5	103770	3.60283e+06	73379.2	96211.2	68387.3	85629	67603.5	84484.4	55640.9	100760	90139.8	77271.7	71199.8	73643.3	90862.1	82283.4	88406.5	92122.2	103022	109842	88936.7	83508.8	91227.8	92034.9	75031.9	69771.6	98045.9	92301.6	101853	129148	96758	194932	85555	94262.5	95377.5	103024	182945
PE (15:1/18:2)	1.03383e+08	1.09499e+08	1.5485e+08	1.33602e+08	1.25682e+08	1.49564e+08	1.57548e+08	1.11612e+08	1.34519e+08	9.35891e+07	1.0181e+08	6.78247e+07	7.37181e+07	7.53069e+07	1.39446e+08	209353064	1.54523e+08	8.06674e+07	1.1995e+08	1.51197e+08	1.51995e+08	1.80344e+08	1.4856e+08	1.82022e+08	1.64567e+08	1.03884e+08	9.24383e+07	7.51526e+07	1.06588e+08	1.10453e+08	8.34141e+07	8.99272e+07	1.67693e+08	1.6088e+08	1.3264e+08	159611347	1.68878e+08	1.54967e+08	1.72747e+08	2.04621e+08	2.10949e+08	1.90825e+08
PC (18:3e/4:0)	3.73783e+06	2.0768e+06	4.45724e+06	2.39932e+06	2.32872e+06	2.46937e+06	3.12864e+06	6.65145e+06	2.76042e+06	2.33792e+06	4.9334e+06	3.96485e+06	4.73917e+06	1.98418e+06	1.32409e+06	3.48312e+06	4.02043e+06	1.00266e+06	2.29321e+06	2.58596e+06	4.1904e+06	1.86183e+06	2.73715e+06	2.57995e+06	2.97365e+06	5.76471e+06	2.94549e+06	1.4773e+06	3.09589e+06	2.44084e+06	2.64024e+06	3.21904e+06	2.84787e+06	4.04155e+06	2.03485e+06	3.11138e+06	4.23174e+06	2.56877e+06	3.55571e+06	3.50729e+06	2.58668e+06	1.53442e+06
NKK	470221	739001	458562	766502	817246	620000	2.01808e+06	660817	501682	978236	487574	463986	907550	3.37721e+06	477489	961309	935546	576250	913786	985537	733348	462292	394313	780020	1.0317e+06	495878	469666	596069	538023	816025	705442	866788	570395	512606	821457	720927	720510	1.03813e+06	319804	842524	484899	199710
PC (18:2/20:5)	6.90904e+06	5.04835e+06	7.12596e+06	4.61617e+06	3.28545e+06	5.6765e+06	5.43241e+06	3.23409e+06	4.66796e+06	5.29554e+06	7.91983e+06	3.78265e+06	3.4835e+06	4.3696e+06	5.80686e+06	5.41408e+06	7.52976e+06	3.02692e+06	4.70164e+06	4.28736e+06	7.18427e+06	2.49885e+06	3.0791e+06	2.2257e+06	4.81612e+06	6.92219e+06	1.96086e+06	2.76906e+06	3.59764e+06	5.53339e+06	4.96821e+06	3.12053e+06	4.7265e+06	6.60561e+06	2.49893e+06	9.3952e+06	5.05322e+06	4.80282e+06	2.92076e+06	6.58792e+06	4.61949e+06	7.55675e+06
2-(acetylamino)-3-(1H-indol-3-yl)propanoic acid	2.18187e+06	1.4103e+06	2.64869e+06	3.54029e+06	3.16986e+06	2.29838e+06	2.90724e+06	2.68073e+06	1.85854e+06	4.1681e+06	4.29135e+06	3.56854e+06	3.51732e+06	4.40524e+06	3.06455e+06	9.59917e+06	4.40122e+06	2.20778e+06	1.81888e+06	2.10383e+06	3.23335e+06	4.47065e+06	5.02302e+06	3.51488e+06	4.50512e+06	9.45498e+06	7.13045e+06	5.49959e+06	2.40527e+06	2.36878e+06	2.6117e+06	3.95654e+06	3.62002e+06	3.03798e+06	2.26755e+06	2.15124e+06	7.26652e+06	5.12353e+06	3.04482e+06	9.51523e+06	3.26665e+06	4.462e+06
SM (d26:3/14:1)	634642	599828	1.57248e+06	2.45222e+06	1.41649e+06	6.25552e+06	2.30059e+06	2.38112e+06	1.99019e+06	1.18523e+06	3.41765e+06	1.72535e+06	1.6121e+06	1.65908e+06	2.55312e+06	1.85674e+06	2.11113e+06	1.47515e+06	1.77031e+06	2.55019e+06	2.82348e+06	2.10541e+06	1.34728e+06	2.98202e+06	689678	2.51057e+06	1.82109e+06	5.05019e+06	9.72605e+06	1.71215e+06	1.84304e+06	2.36897e+06	4.68025e+06	2.21905e+06	1.30418e+06	4.11019e+06	2.00069e+06	649414	1.23241e+06	2.43387e+06	2.01476e+06	2.10778e+06
2-Methoxyestradiol (2-MeOE2)	3.89441e+06	2.6344e+06	3.9463e+06	3.02306e+06	4.59602e+06	3.47748e+06	4.23184e+06	1.63601e+06	2.26031e+06	2.24223e+06	2.3084e+06	2.41248e+06	2.28581e+06	3.07209e+06	1.98524e+06	6.56642e+06	3.71662e+06	3.88535e+06	1.86313e+06	217488	2.70918e+06	2.06801e+06	2.37198e+06	3.99772e+06	4.34928e+06	2.32656e+06	3.32818e+06	9.4352e+06	2.51729e+06	2.24804e+06	2.27191e+06	2.70052e+06	4.97459e+06	3.49548e+06	2.33951e+06	2.33485e+06	4.51998e+06	3.09347e+06	2.98809e+06	2.49181e+06	4.11571e+06	2.01537e+06
20-Carboxy-Leukotriene B4	2.57625e+06	1.73528e+06	2.67481e+06	2.76833e+06	2.5532e+06	2.36779e+06	1.94448e+06	1.40487e+06	1.70248e+06	1.59157e+06	1.8471e+06	1.77842e+06	1.9778e+06	2.9121e+06	1.67558e+06	8.28548e+06	3.32518e+06	6.26889e+06	1.58141e+06	1.5161e+06	2.66061e+06	1.66505e+06	1.91495e+06	3.72592e+06	3.98407e+06	1.22874e+06	1.81673e+06	2.09083e+06	1.87473e+06	1.90094e+06	1.37719e+06	1.55658e+06	2.55819e+06	3.06271e+06	2.33166e+06	4.69378e+06	3.14031e+06	1.59604e+06	2.30905e+06	1.74893e+06	1.66472e+06	5.34624e+06
4-hydroxy-3-(3-methylbut-2-en-1-yl)benzoic acid	2.34271e+06	1.90823e+06	2362549	1.46221e+06	1.9603e+06	2.21258e+06	1.91702e+06	2.5512e+06	2.27856e+06	1.97154e+06	1.59725e+06	2.16912e+06	2.37311e+06	2.15862e+06	2.24495e+06	3.06179e+06	9.87272e+06	4.05501e+06	2.04033e+06	2.3591e+06	1.56014e+06	2.36874e+06	2.13628e+06	2.63937e+06	2.13301e+06	3.96191e+06	1.7816e+06	2.40671e+06	1.94838e+06	2.20439e+06	2.57953e+06	2.32956e+06	2.73136e+06	2.43236e+06	1.94268e+06	3.06697e+06	2.39574e+06	1.7546e+06	3.61429e+06	1.88358e+06	3.23168e+06	2.27061e+06
9-Oxo-10(E),12(E)-octadecadienoic acid	2.53038e+06	2.65725e+06	4.20714e+06	2.30928e+06	2.58031e+06	2.83794e+06	4.73372e+06	3.18842e+06	3.61277e+06	4.48748e+06	4.12679e+06	5.03808e+06	5.21662e+06	5.88826e+06	9.20078e+06	8.36994e+06	6.39103e+06	3.02214e+06	3.09092e+06	3.35285e+06	4.18582e+06	2.19048e+06	2.9165e+06	6.13175e+06	3.18648e+06	4.56889e+06	4.70539e+06	4.92358e+06	4.04176e+06	6.84024e+06	4.94722e+06	6.91413e+06	6.86516e+06	4.85029e+06	6.13907e+06	5.69301e+06	7.10576e+06	5.21624e+06	7.18081e+06	5.2651e+06	6.02076e+06	4.90855e+06
PC (18:3e/2:0)	1.68244e+08	5.15296e+07	1.29835e+08	1.10558e+08	1.38699e+08	7.25286e+07	3.90439e+07	9.06367e+07	7.51183e+07	1.43747e+08	1.61328e+08	1.35444e+08	1.2919e+08	1.20533e+08	5.53948e+07	7.94134e+07	8.60962e+07	1.29601e+08	1.1571e+08	1.01613e+08	1.41979e+08	1.12257e+08	1.05934e+08	6.66904e+07	8.31372e+07	1.58034e+08	8.5204e+07	8.54373e+07	8.84749e+07	1.20816e+08	90822988	1.14652e+08	1.20046e+08	9.49721e+07	7.00811e+07	7.93437e+07	7.79728e+07	1.00561e+08	7.40872e+07	8.13111e+07	7.63977e+07	8.61172e+07
3,4-MDEA-d5	9.32859e+06	1.41004e+06	2.84282e+06	2.78541e+06	2.19321e+06	3.97549e+06	5.30733e+06	984385	1.68252e+06	1.94385e+06	811121	1.17947e+06	2.24885e+06	2.22098e+06	2.45764e+06	3.16366e+06	2.91694e+06	2.26593e+06	1.26523e+06	1.31608e+06	3.79326e+06	2.0995e+06	2.45299e+06	2.54702e+06	1.69843e+06	3.42256e+06	2.1249e+06	3.88076e+06	3.25097e+06	6.8199e+06	1.24281e+06	1.10415e+06	2.68172e+06	2.11752e+06	2.54837e+06	3.32247e+06	3.42422e+06	1.17379e+06	4.04329e+06	1.60348e+06	3.79446e+06	1.59333e+06
19(R)-hydroxy Prostaglandin A2	761632	108560	364495	327509	713150	927395	312980	560073	391315	602559	773950	273304	778483	115216	281439	1.63411e+06	395692	503286	296285	125290	1.18592e+06	302684	397632	318129	436040	126749	378334	470176	1.07817e+06	547572	169195	370864	1.18169e+06	811264	2.79752e+06	437768	1.00463e+06	956598	540096	1.36695e+06	347358	437886
PC (16:0/22:5)	1.80905e+08	1.21978e+08	5.87748e+07	1.09224e+08	9.7585e+07	1.15247e+08	1.0433e+08	9.72831e+07	1.34522e+08	129746889	8.37656e+07	6.94734e+07	1.10223e+08	7.79037e+07	1.5668e+08	1.16811e+08	1.30344e+08	6.74725e+07	1.09038e+08	1.07409e+08	1.23187e+08	132223503	8.2394e+07	1.16752e+08	7.87189e+07	1.59388e+08	8.23291e+07	9.91053e+07	1.04308e+08	1.23626e+08	9.24124e+07	1.2176e+08	1.41597e+08	9.38952e+07	1.07375e+08	1.12149e+08	1.11864e+08	5.64356e+07	1.39276e+08	7.82936e+07	1.56577e+08	9.08123e+07
L-Palmitoylcarnitine	3.78685e+06	3.38613e+06	5.33294e+06	3.76769e+06	5.40588e+06	4.52132e+06	4.39318e+06	3.90865e+06	4.70689e+06	5.60973e+06	4.57488e+06	5.54083e+06	3.68245e+06	5.27168e+06	3.23372e+06	5.2342e+06	4.12206e+06	7.03852e+06	4.63653e+06	4.03069e+06	2.7701e+06	2.83865e+06	4.54556e+06	4.94428e+06	5.41424e+06	3.60409e+06	5.26849e+06	5.98738e+06	5.62326e+06	5.04246e+06	4.26074e+06	4.27982e+06	5.9416e+06	3.97881e+06	5.16522e+06	5.33563e+06	6.70591e+06	1.65087e+06	4.66587e+06	3.67571e+06	4.22346e+06	3.16326e+06
2-(4-methylphenyl)-5-(3,4,5-trimethoxyphenyl)-2H-1,2,3,4-tetraazole	927261	850353	1.01292e+06	704011	9.1243e+06	760233	740719	688804	596840	950448	601880	561071	521674	442911	473055	504278	488227	830067	912207	1.58234e+06	735527	711416	709862	772910	775005	653348	600221	600327	513473	587845	475896	1.45885e+06	515535	807823	486687	523849	470101	511524	409386	771153	480692	410642
α-Cyano-3-hydroxycinnamic acid	714252	837511	886603	844354	752246	979918	801085	1.11718e+06	1.04747e+06	786298	994831	842165	844345	925721	724265	2.14284e+06	1.01234e+06	1.10664e+06	757567	811221	1.01561e+06	1.24838e+06	1.81265e+06	1.05124e+06	694182	982717	814269	686598	1.29016e+06	629064	734056	973075	1.67965e+06	1.51252e+06	1.38608e+06	1.0223e+06	1.86845e+06	831892	894351	799558	537260	1.42067e+06
4-Hydroxybenzaldehyde	6.85863e+07	8.09412e+07	1.13526e+08	1.17486e+08	1.04469e+08	8.9359e+07	7.31536e+07	8.51933e+07	8.34666e+07	8.27812e+07	8.34392e+07	8.94099e+07	1.6124e+08	158159388	106023146	2.57886e+08	8.29204e+07	8.25584e+07	8.16468e+07	7.22552e+07	1.95925e+08	163825751	1.40358e+08	5.3978e+07	1.07462e+08	8.50916e+07	1.18126e+08	2.32166e+08	9.60259e+07	8.42294e+07	1.05954e+08	1.32973e+08	1.62157e+08	9.86754e+07	1.77118e+08	1.23343e+08	9.19301e+07	7.17916e+07	103443241	8.12973e+07	9.04559e+07	1.55156e+08
4-Oxoretinol	717729	2.27267e+06	1.09232e+06	1.81721e+06	1.98892e+06	3.7113e+06	1.75442e+06	1.15968e+06	2.04222e+06	811931	1.2927e+06	2.53252e+06	5.59417e+06	1.4002e+06	1.92189e+06	1.50727e+06	3.50254e+06	1.42607e+06	580547	756837	2.91478e+06	1.16635e+06	1.14364e+06	802586	900165	1.45964e+06	1.9568e+06	1.43699e+06	1.41196e+06	1.83847e+06	5.64435e+06	1.04001e+06	1.44505e+06	2.58615e+06	2.15398e+06	2.39005e+06	1.94303e+06	1.04179e+06	969577	1.79398e+06	4.19006e+06	846561
Prostaglandin K2	5.35956e+07	1.64885e+07	4.94552e+07	2.85275e+07	7.70767e+07	9.5404e+07	2.97047e+07	1.30573e+07	3.62784e+07	1.08935e+07	1.74163e+06	2.76692e+07	4.84906e+07	1.64908e+07	1.93928e+07	3.32074e+07	6.88767e+07	4.01363e+07	1.18476e+07	5.09625e+06	1.15027e+08	3.58719e+07	3.29706e+07	6.6564e+07	5.28957e+07	1.25419e+07	4.03105e+07	2.24498e+07	2.55866e+07	2.75712e+07	2.27652e+07	4.23381e+07	3.01119e+07	7.90531e+07	4.19383e+07	5.11455e+07	1.369e+08	1.8176e+07	6.36377e+07	2.50943e+07	3.92179e+07	3.71913e+07
(2S)-2-(2-hydroxypropan-2-yl)-2H,3H,7H-furo[3,2-g]chromen-7-one	1.05168e+06	1.24801e+06	900583	928850	1.00492e+06	1.24268e+06	890019	899618	773580	1.19895e+06	1.09252e+06	944683	820271	720176	784378	822448	850386	1.0752e+06	1.08436e+06	971218	848083	1.00605e+06	1.07775e+06	1.0198e+06	1.12102e+06	1.07542e+06	989584	1.02888e+06	1.03015e+06	1436458	731474	726147	842848	793074	972553	962297	877180	1.39796e+06	831478	773881	717753	1.02864e+06
PC (14:1e/22:2)	9.85476e+07	1.79084e+08	2.70933e+08	7.75711e+07	1.06666e+08	8.45077e+07	1.08112e+08	9.86315e+07	1.21189e+08	9.71539e+06	1.27464e+08	9.01298e+07	1.01297e+08	8.1294e+07	8.15899e+07	9.86805e+07	1.1779e+08	1.38207e+08	1.60093e+08	1.15113e+08	6.9736e+07	1.13528e+08	5.38688e+07	8.09287e+07	6.78999e+07	1.37754e+08	1.61013e+08	121166989	1.39179e+08	1.18473e+08	1.28799e+08	133376311	153044144	1.36336e+08	1.20531e+08	1.03386e+08	1.51875e+08	1.3028e+08	1.07923e+08	9.71865e+07	1.01793e+08	9.77208e+07
Resveratrol	61052.1	81076.9	68432.8	71115.3	56852.5	68326.8	56169	65534.8	86176	60699.8	64394.5	55296.9	60273.5	93591.7	77209.4	67712.9	72047.5	55401.6	55801	61786.1	63237.8	3.25413e+06	3.52464e+06	79456	56969.9	67703.6	126670	64701.3	80225.9	54375.7	48248.8	72242.5	70620.6	100664	64712.8	76594.5	106472	75892.3	65507	125810	72905.2	122648
Oleoyl ethylamide	1.18596e+06	1.39298e+06	1.27079e+06	1.0368e+06	1.16477e+06	1.17076e+06	1.35038e+06	1.25393e+06	1.04723e+06	1.03243e+06	988873	879543	921803	703025	990118	903979	948687	1.2719e+06	1.18963e+06	1.18138e+06	1.17483e+06	1.11704e+06	1.0565e+06	1.04231e+06	1.0871e+06	1.06694e+06	967580	891855	972337	901013	860203	871887	921966	1.13882e+06	9.22179e+06	856101	884207	891525	742672	841923	872359	749830
PA (18:1/20:4)	1.71326e+06	856263	486276	731595	864490	936685	334530	386323	432625	510142	498329	263452	394094	251033	546912	740067	636108	521906	527957	737310	434213	481298	1.00101e+06	552371	263712	439111	517194	456863	400603	317178	310799	368326	369766	572779	405640	580434	364254	267393	681073	414850	699071	639156
Calcium D-Panthotenate	208001	696184	211647	1.09094e+06	741857	595341	726206	598104	420592	1.07048e+06	176085	837421	1.16127e+06	1.3094e+06	146146	1.42815e+06	6.00707e+06	584124	213119	196553	842573	1.14985e+06	1.79491e+06	1.16336e+06	196314	538212	821448	172205	472098	709200	1.03662e+06	1.38037e+06	1.22841e+06	1.12326e+06	1.28681e+06	9.94512e+06	1.08128e+06	2.21371e+06	756018	1.40531e+06	528359	1.2789e+06
PC (14:1e/20:3)	5.08301e+06	5.25409e+06	6.0773e+06	7.19329e+06	5.90025e+06	5.87391e+06	4.97127e+06	2.37664e+06	7.76372e+06	6.78361e+06	1.88964e+06	3.91882e+06	6.58807e+06	4.29452e+06	6.04941e+06	4.0789e+06	5.76545e+06	5.32285e+06	8.14063e+06	5.55414e+06	4.71954e+06	5.61557e+06	4.40005e+06	4.60145e+06	5.62036e+06	5.51759e+06	4.4473e+06	3.92744e+06	2.24688e+06	5.11934e+06	4.51955e+06	3.86104e+06	5.14507e+06	5.1245e+06	3.861e+06	5.13499e+06	7.014e+06	4.47144e+06	4.29242e+06	5.87804e+06	4.14753e+06	3.61924e+06
4-[2-(2-oxo-1-imidazolidinyl)ethyl]-1lambda~6~,4-thiazinane-1,1-dione	1823350896	1501354979	2008891619	1562150268	1646859044	1738876374	1790517588	1422411589	1752509028	1315965347	1450603178	1199480254	1529792574	1415020099	1748639677	1895425662	1348466615	1019811879	1298078314	1830864544	1326009863	1863513238	1925441377	1897710832	1726316218	1543524795	1420523165	1334732828	1569720392	1486251514	1361268103	1446197333	1936371422	1797385400	1736191675	1482023141	1315753843	1031518210	1441159694	1883005835	2122973925	1614857716
Celestolide	1.16489e+06	1.4306e+06	1.30684e+06	1.05652e+06	1.25202e+06	1.16306e+06	1.1504e+06	1.08572e+06	921255	1.12069e+06	1.07678e+06	955179	1.01163e+06	872559	1.0176e+06	1.57404e+06	1.42703e+06	1.38154e+06	1.11759e+06	1.31562e+06	1.09302e+06	1.18478e+06	1.24626e+06	1.47275e+06	1.30353e+06	1.13674e+06	1.00965e+06	1.25236e+06	1.19595e+06	1.29012e+06	993499	1.55542e+06	1.06147e+06	1.37028e+06	894613	864041	1.42958e+06	1.08324e+06	1.03502e+06	888696	966378	906045
N-[4-cyano-1-(4-fluorophenyl)-1H-pyrazol-5-yl]cyclohexanecarboxamide	288628	412309	531380	878682	392043	282702	3.2615e+06	549370	345136	303891	221233	181432	837523	220364	499674	669661	709466	652461	99521.4	488646	705039	440064	374428	651090	386036	276951	350955	359531	1.13053e+06	130046	216809	295000	397820	569922	681557	360777	929323	346369	389144	257294	369675	468914
4-methyl-6-phenyl-5,6-dihydro-2H-pyran-2-one	5.30195e+06	2.05587e+06	3.24232e+06	4.68541e+06	1.97059e+06	1.89254e+06	1.57733e+06	1.78181e+06	1.51901e+06	2.05891e+06	1.47825e+06	1.57581e+06	1.32641e+06	1.49673e+06	5.92293e+06	3.04357e+06	2.18335e+06	2.3111e+06	2.041e+06	1.45339e+06	1.89387e+06	1.81446e+06	1.84377e+06	2.59269e+06	1.62058e+06	1.76904e+06	2.19567e+06	2.17502e+06	2.33775e+06	1.78505e+06	1.60047e+06	1.73272e+06	1.58879e+06	2.46956e+06	1.47315e+06	1.9108e+06	1.76937e+06	1.84635e+06	8.00228e+06	1.2291e+06	3.92282e+06	2.4459e+06
α-Hydroxyhippuric acid	2.89514e+06	1.98229e+06	3.46194e+06	2.4953e+06	2.35217e+06	2.66957e+06	1.6631e+06	4.08997e+06	1.65746e+06	1.83975e+06	2.00452e+06	2.42972e+06	1.46099e+06	4.007e+06	2.69083e+06	2.5811e+08	2.55382e+06	2.81923e+06	2.37734e+06	2.70029e+06	2.03517e+06	2.15625e+06	2.27278e+06	3.2361e+06	2.03961e+06	2.92245e+06	3.24523e+06	2.54203e+06	4.80692e+06	5.52692e+06	2.30142e+06	3.14888e+06	2.21759e+06	2.09033e+06	4.50028e+06	2.09711e+06	2.76393e+06	2.42227e+06	1.07919e+07	2.01323e+06	3.47069e+06	2.98147e+06
NAT13-331713_POS	1.2217e+06	1.14212e+06	1.83474e+06	2.8442e+06	2.37342e+06	1.91386e+06	3.51093e+06	1.33283e+06	4.05758e+06	2.15261e+06	1.82763e+06	2.02036e+06	2.1252e+06	3.6317e+06	1.36791e+06	5.88758e+06	4.26128e+06	1.55974e+06	1.5173e+06	1.88181e+06	2.31055e+06	2.61641e+06	2.30628e+06	1.84762e+06	5.56438e+06	1.60176e+06	6.28021e+06	2.06603e+06	3.7326e+06	1.20685e+06	2.23776e+06	3.07665e+06	801405	2.29088e+06	4.25512e+06	1.25552e+06	3.36491e+06	1.94478e+06	960661	3.55036e+06	2.07057e+06	2.7586e+06
PC (20:2/20:3)	6.21787e+06	5.10953e+06	6.88336e+06	4.75055e+06	6.20121e+06	6.96073e+06	4.43576e+06	7.50668e+06	9.05913e+06	2.19216e+06	4.06253e+06	7.22608e+06	6.13224e+06	5.66488e+06	6.6987e+06	7.58804e+06	7.73787e+06	6.69709e+06	5.54077e+06	4.90288e+06	6.97856e+06	8.09092e+06	3.57891e+06	4.81149e+06	6.08456e+06	5.75159e+06	6.31794e+06	7.50702e+06	6.85262e+06	6.22197e+06	4.96676e+06	6.40703e+06	7.48033e+06	5.38776e+06	3.90928e+06	7.33972e+06	7.16526e+06	6.04552e+06	4.53828e+06	5.92717e+06	7.9702e+06	7.54516e+06
PC (20:4e/18:0)	7.74566e+06	5.96664e+06	5.40192e+06	2.05852e+06	5.20617e+06	4.93942e+06	4.24622e+06	8.46095e+06	5.34748e+06	987105	5.54444e+06	5.63317e+06	4.75479e+06	6.13583e+06	4.75166e+06	6.18544e+06	7.50142e+06	5.58054e+06	8.6052e+06	5.13396e+06	5.62901e+06	3.08119e+06	2.8929e+06	4.24237e+06	5.65596e+06	6.48262e+06	5.77412e+06	5.60357e+06	5.21116e+06	5.53812e+06	4.75832e+06	6.35871e+06	6.96626e+06	6.12538e+06	2.75445e+06	6.24841e+06	6.66898e+06	5.33473e+06	6.35499e+06	4.03291e+06	4.28643e+06	5.04403e+06
(+)-Aphidicolin	1.01412e+06	1.3869e+06	752996	1.4027e+06	1.80393e+06	1.57574e+06	775560	617738	1.21695e+06	484678	767157	3.56628e+06	8.59202e+06	1.15798e+06	816322	883978	2.3964e+06	643473	692664	484181	3.07422e+06	758679	794933	745976	979010	2.61824e+06	1.18644e+06	1.28223e+06	893457	960765	960598	468968	1.28536e+06	1.3313e+06	841958	1.92172e+06	693605	620553	777877	1.33406e+06	9.18613e+06	429157
ent-Prostaglandin F2α	113662	80854	102415	82901.2	87432.4	132729	108059	92822.7	96705.9	78849.6	86753.5	81655.2	90345.5	84723.2	94422	296403	102468	83510	80475.3	93691.9	89393.8	92348.5	88903.5	109455	109556	99688.4	89704.9	103967	95499.4	89377.6	73015.4	76717.9	109270	107395	96803.4	104233	92772.3	118695	102561	100730	111785	95908.9
Mestranol	234452	192541	163361	263460	182600	197345	172115	143731	261460	145874	146970	137247	162723	119496	263434	186044	156200	168429	3.18968e+06	181010	148990	161847	158347	200066	170009	234117	167582	178963	168750	163582	121603	224918	172284	165684	135621	157819	165257	154960	208037	166513	190894	161394
N-[1-(4-methoxy-2-oxo-2H-pyran-6-yl)-2-methylbutyl]acetamide	445390	483649	573948	667524	552574	505570	553474	463447	503854	577060	534519	500936	506749	542688	558610	793183	404201	504451	458385	495572	643432	604480	648313	426583	472771	522724	506680	588124	541024	501825	447412	630473	666014	549604	710764	618054	582676	607767	488705	573751	615694	602987
LPE 20:5	3.35661e+07	1.90574e+07	4.0806e+07	4.30397e+07	1.07041e+08	4.17339e+07	4.15703e+06	3.43528e+07	1.568e+07	4.22926e+07	1.09097e+08	4.85544e+07	9.34044e+07	8.57779e+07	1.53371e+07	2.56759e+07	5.83381e+07	4.48863e+07	2.91097e+07	1.49629e+07	1.48141e+08	4.98943e+07	5.10015e+07	1.5321e+07	4.17958e+07	1.09591e+08	6.78436e+07	2.81163e+07	4.49172e+07	4.36439e+07	1.70401e+07	4.36547e+07	2.3951e+07	3.47241e+07	2.97501e+07	2.3547e+07	4.6458e+07	1.83829e+07	1.68288e+07	4.10287e+07	2.17162e+07	3.2795e+07
PC (18:1e/16:3)	5.56762e+06	3.34877e+06	6.06461e+06	1.59929e+06	1.35881e+06	1.15121e+06	4.08934e+06	2.33638e+06	1.36751e+06	1.3653e+06	1.88964e+06	3.29216e+06	4.68032e+06	1.08467e+06	3.40159e+06	4.17401e+06	7.15469e+06	3.44476e+06	3.84637e+06	1.62486e+06	4.47199e+06	1.1355e+06	1.57113e+06	2.8847e+06	3.03619e+06	3.2474e+06	1.174e+06	1.90651e+06	2.11125e+06	4.13674e+06	3.00132e+06	2.8119e+06	4.04679e+06	4.56611e+06	1.18307e+06	4.07007e+06	5.93956e+06	3.75341e+06	1.32604e+06	5.87804e+06	3.64982e+06	2.32729e+06
alpha-Benzylsuccinic acid	532239	945017	1.10009e+06	793797	942840	833348	694007	595223	810827	983120	1.13649e+06	937590	926874	632514	791934	1.13556e+06	1.28099e+06	729470	688568	952962	833928	1.05929e+06	728899	696403	988184	895184	775022	1.26473e+06	995201	1.02306e+06	837195	879377	790774	1.08175e+06	902615	1.5621e+06	964065	826826	739724	879849	1.04302e+06	671001
PC (14:0e/20:1)	4.19333e+06	4.24416e+06	4.58187e+06	2.22797e+06	2.44489e+06	2.03886e+06	2.1878e+06	3.92797e+06	3.29223e+06	1.06445e+06	4.57253e+06	2.63816e+06	5.41461e+06	2.16528e+06	2.34078e+06	4.68897e+06	3.29981e+06	3.39036e+06	4.04119e+06	3.79009e+06	1.9756e+06	1.86409e+06	1.77478e+06	3.49429e+06	3.85609e+06	3.14542e+06	1.84716e+06	2.35616e+06	2.38603e+06	3.07346e+06	2.26509e+06	2.91335e+06	3.80988e+06	3.67602e+06	2.77919e+06	3.08086e+06	3.62145e+06	4.17917e+06	3.01167e+06	2.49538e+06	3.02948e+06	2.8241e+06
D-(+)-Proline	1280653195	1003488634	9.01115e+08	1439422147	1238944101	9.36019e+08	9.0135e+08	1381478383	6.83482e+08	1058108598	1683858700	1201461351	2563403939	2365001365	1233579396	1850543571	1.54147e+08	1063016801	1253269594	1409214899	1712584083	1335775388	1641653053	2899118747	1635657116	9.53598e+08	1040609645	1280738019	1352013594	2562770377	2242262897	1089599799	1174864901	1393169474	1271689532	1274594563	8.86215e+08	7.15885e+08	1476802862	1531133289	1400216098	1969905716
PC (18:2e/15:0)	8.62157e+07	7.74048e+07	153746934	9.35713e+07	6.20684e+07	6.47745e+07	3.14477e+07	9.65623e+07	2.29504e+08	1.19813e+08	9.94509e+07	7.88271e+07	8.70149e+07	113122786	7.4277e+07	1.05885e+08	5.67398e+07	9.57268e+07	2.07125e+08	1.88599e+08	6.1194e+07	5.07775e+07	4.56464e+07	89552913	1.05865e+08	1.06488e+08	8.35477e+07	1.49793e+08	5.56555e+07	1.08923e+08	8.83406e+07	9.77618e+07	5.2106e+07	7.32855e+07	1.89854e+08	6.00176e+07	8.17224e+07	9.96565e+07	3.59187e+07	5.29007e+07	9.71222e+07	6.37481e+07
PC (16:0/19:1)	4.79695e+06	3.4892e+06	8.82034e+06	1.25083e+06	2.81678e+06	2.00561e+06	2.75552e+06	1.86941e+06	2.35873e+06	1.21758e+06	2.90423e+06	1.53037e+06	1.76112e+06	1.18648e+06	1.12055e+06	2.43893e+06	3.09693e+06	3.17602e+06	5.35585e+06	9.23168e+06	998432	3.79898e+06	1.06334e+06	1.10037e+06	1.34302e+06	2.32987e+06	4.31261e+06	2.12279e+06	1.95019e+06	2.49249e+06	4.32446e+06	1.32768e+06	1.99326e+06	4.08609e+06	1.27385e+06	1.39962e+06	2.76522e+06	1.41289e+06	1.51021e+06	1.04786e+06	1.53386e+06	3.86586e+06
2,4-Dihydroxybenzoic acid	7.1678e+06	1.22497e+07	1.70769e+07	4.17091e+07	1.39591e+07	1.7651e+07	9.89119e+06	6.20196e+06	1.31449e+07	120374924	1.31293e+07	2.61438e+07	4.28248e+07	4.06919e+07	5.75446e+07	8.88803e+07	6.72095e+07	3.59367e+07	1.06643e+07	7.11987e+06	2.1781e+07	3.29449e+07	3.17319e+07	4.17877e+07	2.1287e+07	5.39761e+07	2.24838e+07	2.64044e+07	3.67819e+07	1.72877e+07	1.63423e+07	1.33548e+08	2.38645e+07	1.85354e+07	3.7797e+07	3.77027e+07	7.37345e+07	8.72358e+07	4.8624e+07	2.952e+07	2.90639e+07	1.84977e+07
Epitestosterone glucuronide	593340	305824	710210	241766	627724	512350	609883	287710	3.60108e+06	952534	472448	619351	419569	244614	200983	708613	248156	643460	671773	289331	1.01829e+06	449162	251087	451498	626686	1.37813e+06	678585	430747	774305	132593	352394	528498	156416	333744	317419	597299	994034	533213	495543	338988	1.64984e+06	274020
β-D-Fructose 6-phosphate	75414.6	165282	108110	257268	284971	168027	183582	230498	81217.8	129671	137187	152233	82591.5	173082	247493	165119	103760	274765	96585	127911	229629	207917	217644	137575	111390	210893	135252	209571	124009	75064	178203	98003.2	82681.4	88847	149399	184903	295466	221616	354371	117729	4.10238e+06	123435
Neopterin	499616	348933	355925	278040	317375	286017	7.99821e+07	249151	225368	213515	218618	201737	193676	181013	202177	228377	203086	520559	5.78718e+07	316191	6.57729e+07	471370	390579	275256	275416	250548	209199	286158	200996	235992	189906	217696	248292	233379	217091	220432	211710	236710	175814	221667	2.45812e+08	206960
Dithranol	742083	862808	913383	849197	790307	779396	721054	783384	1.23847e+06	839645	698911	661411	739092	618492	801960	695061	630158	924283	844738	755646	734772	808314	705981	743758	2.29371e+06	720330	658718	799891	615090	677192	661365	612485	768580	729734	656184	2.77498e+06	645861	611556	557270	686365	3.16636e+06	2.3725e+06
PC (18:2/19:2)	7.34106e+07	6.19813e+07	6.59742e+07	5.23628e+07	1.13853e+08	6.71336e+07	6.65589e+07	7.2311e+07	8.67402e+07	9.13837e+07	1.1782e+08	3.95505e+07	5.59508e+07	191692029	3.82568e+07	7.31434e+07	9.58253e+07	8.17162e+07	2.5666e+08	1.0302e+08	4.39849e+07	7.3929e+07	4.0486e+07	7.59925e+07	1.12005e+08	7.67124e+07	9.24562e+07	9.16295e+07	3.46569e+07	8.72315e+07	5.44379e+07	1.83246e+08	6.65433e+07	4.26724e+07	5.01631e+07	1.03082e+08	9.91712e+07	3.47866e+07	8.61913e+07	5.03532e+07	7.59405e+07	7.8822e+07
Oleoyl ethanolamide	1.19036e+06	5.68881e+06	5.94165e+06	2.77683e+06	3.47009e+06	1.99011e+06	3.15284e+06	8.39384e+06	3.34294e+06	5.9117e+06	2.91173e+06	1.94124e+06	1.62075e+06	4.33274e+06	5.6224e+06	2.61252e+06	3.16231e+06	2.72145e+06	3.39296e+06	3.1627e+06	5.42435e+06	3.66539e+06	4.27993e+06	2.74404e+06	4.511e+06	1.73119e+06	3.73572e+06	3.79908e+06	2.26425e+06	4.26103e+06	5.14041e+06	3.78045e+06	2822761	1.55387e+06	4.40633e+06	3.99915e+06	3.68422e+06	3.22245e+06	1.83736e+06	2.04141e+06	1.34203e+06	3.17036e+06
Lysopc 16:1	2.38917e+06	1.5708e+06	4.78798e+06	2.41686e+06	2.91236e+06	2.31324e+06	1.46895e+06	2.60674e+06	2.96063e+06	3.6474e+06	4.76804e+06	5.63593e+06	5.84382e+06	3.6832e+06	1.04315e+06	2.66684e+06	2.16025e+06	2.42822e+06	2.35148e+06	2.92552e+06	3.7092e+06	2.16004e+06	2.36143e+06	3.10161e+06	2.88715e+06	4.26831e+06	4.29579e+06	2.68195e+06	3.47843e+06	2.13243e+06	2.72456e+06	3.48085e+06	3.07546e+06	2.9885e+06	2.42943e+06	1.96485e+06	1.97612e+06	2.96762e+06	2.5822e+06	3.78292e+06	3.11978e+06	2.25184e+06
Cer-NS (d18:2/24:1)	88659815	5.13715e+07	8.16848e+07	7.49384e+07	6.87186e+07	1.93627e+08	6.80887e+07	8.6859e+07	1.05253e+08	7.35951e+07	1.18725e+08	7.7007e+07	6.78904e+07	4.05714e+07	8.77335e+07	9.81553e+07	7.00185e+07	6.59462e+07	5.43054e+07	5.16203e+07	9.43714e+07	1.08478e+08	7.78302e+07	1.00883e+08	9.02554e+07	6.45156e+07	8.16631e+07	7.52417e+07	1.11109e+08	6.70055e+07	87112013	9.57347e+07	9.02042e+07	7.00785e+07	4.87506e+07	7.83713e+07	1.21694e+08	9.13939e+07	5.23365e+07	4.88399e+07	1.26867e+08	169925541
4-amino-1-(2-furylmethyl)-6-hydroxy-1,2-dihydropyrimidine-2-thione	582601	611280	573123	539855	515333	503360	6.6493e+06	554044	424066	715610	8.34564e+06	494923	459723	569433	398590	440648	440033	581219	574813	521948	700122	542434	438318	686082	563322	569440	527979	649713	504058	584147	451350	468579	477919	4.28673e+06	617104	604446	442880	470692	360703	358011	395547	342087
HQH	299132	317299	336445	266946	261555	260687	255762	239082	235177	230933	218957	221688	214328	195019	210963	245952	225618	322474	318756	285853	278231	264928	248826	288288	266267	225984	212810	215728	226468	243129	212512	208207	9.86292e+06	241725	275294	235055	239996	253850	193808	217426	246068	218894
SM (d14:0/16:2)	1.65284e+06	2.07347e+06	3.82183e+06	1.79367e+06	1.54085e+06	2.13161e+06	1.46876e+06	1.77118e+06	1.95904e+06	1.99039e+06	2.48508e+06	1.94165e+06	1.3101e+06	1.15613e+06	1.23332e+06	1.85094e+06	1.54531e+06	4.333e+06	6.18599e+06	1.54793e+06	2.83972e+06	1.49246e+06	1.72594e+06	3.50539e+06	4.10371e+06	1.57984e+06	1.81863e+06	1.49502e+06	1.63016e+06	1.63306e+06	1.54231e+06	2.59205e+06	2.6047e+06	1.45241e+06	4.75448e+06	1.63069e+06	2.65497e+06	3.19084e+06	3.41191e+06	8.32652e+06	1.83673e+06	2.03357e+06
α-Zearalanol	1.75119e+06	1.82185e+06	1.83976e+06	1.46124e+06	1.96646e+06	1.87986e+06	1.48721e+06	1.56789e+06	1.1414e+06	1.23576e+06	1.13641e+06	1.10249e+06	1.00848e+06	898415	1.15107e+06	1.1641e+06	968628	1.73554e+06	1.68917e+06	1.52015e+06	1.48649e+06	1.6937e+06	1.57088e+06	1.43911e+06	1.6533e+06	1.12273e+06	1.15093e+06	1.09347e+06	1.06712e+06	1.12991e+06	967226	905669	1.03826e+06	1.07136e+06	1.09449e+06	872757	1.11061e+06	955821	786560	955868	1.03548e+06	895293
1,7-Diphenylhept-4-en-3-one	1.84848e+06	2.14998e+06	1.95704e+06	1.6686e+06	1.88917e+06	1.80699e+06	1.50727e+06	1.76513e+06	1.61632e+06	1.60553e+06	1.53539e+06	1.35752e+06	1.38466e+06	1.20597e+06	1.52818e+06	1.43762e+06	1.46424e+06	1.98029e+06	1.66631e+06	1.82338e+06	1.71005e+06	6.40038e+06	8.08934e+06	1.58387e+06	1.6362e+06	1.65578e+06	1.4592e+06	1.30954e+06	1.50074e+06	1.39065e+06	1.32767e+06	1.39779e+06	1.50654e+06	1.27018e+06	1.37835e+06	1.13116e+06	1.36472e+06	1.31975e+06	1.13763e+06	1.31771e+06	1.351e+06	1.12081e+06
2-(14,15-Epoxyeicosatrienoyl) glycerol	872009	957980	1.73712e+06	2.47018e+06	911614	791533	8.46778e+06	633328	795628	571210	554148	505245	2.48281e+06	943136	2.13054e+06	4.76705e+06	2.17593e+06	1.89349e+06	698765	652804	970273	2.00777e+06	3.06477e+06	3.55667e+06	931032	1.06167e+06	2.00428e+06	1.51987e+06	2.77243e+06	838203	491579	543371	1.61727e+06	1.40733e+06	6.22599e+06	1.56794e+06	2.85661e+06	885581	3.61099e+06	1.14136e+06	860999	881555
Diosmetin	254806	265042	282268	233809	221987	247256	240888	200033	183646	320427	191592	183637	199108	167648	196411	266487	196873	305840	9.66265e+06	250378	230882	226927	218643	360658	238018	219330	199558	203287	229787	195340	175109	261016	201772	198869	425961	289902	181741	341248	177358	161483	178195	240944
PC (19:2/20:5)	4.33788e+06	944572	2.40127e+06	2.10573e+06	1.50603e+06	1.28731e+06	2.92476e+06	8.15502e+06	2.67144e+06	1.63397e+06	2.40647e+06	1.62976e+06	938356	4.58249e+06	2.06462e+06	2.54867e+06	1.82618e+06	2.17573e+06	2.54492e+06	2.13434e+06	2.61393e+06	3.17809e+06	1.16334e+06	1.63077e+06	2.19975e+06	1.75777e+06	2.34494e+06	2.35967e+06	1.89014e+06	1.28235e+06	2.90557e+06	3.1281e+06	3.26318e+06	3.70576e+06	964108	3.23076e+06	1.63677e+06	4.63749e+06	1.44348e+06	2.60946e+06	912999	4.5568e+06
Hesperetin	262799	259739	281873	238311	249099	265071	296612	214351	194755	217313	4.98973e+06	165596	186403	177584	189902	200836	187663	2.04074e+06	284615	2.83386e+06	305794	224353	338718	254126	253793	8.61574e+06	221378	205994	193629	207872	1.88728e+06	176199	204543	179348	376127	203671	174523	191661	166166	187820	190074	555958
Quercetin-3β-D-glucoside	1.34408e+06	1.02923e+06	1.3226e+06	1.85755e+06	2.34076e+06	1.17802e+06	908186	1.17502e+06	1.10245e+06	1.25189e+06	2.18754e+06	1.00694e+06	1.9977e+06	1.87785e+06	1.87253e+06	3.50863e+06	1.13559e+06	857374	770018	520063	1.84452e+06	2.63969e+06	2.54975e+06	788393	1.23051e+06	1.29454e+06	2.38063e+06	2.15983e+06	1.29349e+06	555176	936964	2.25799e+06	2.39759e+06	2.56411e+06	3.04986e+06	2.11302e+06	1.97039e+06	1.69016e+06	2.31977e+06	2.31215e+06	1.89941e+06	2.22195e+06
Wogonin	621504	714904	670650	674631	578694	8.72121e+06	533899	463517	488383	754967	600841	421124	803821	400974	426324	367013	408466	814686	830564	540626	597780	614327	548285	983123	523677	463073	445423	434508	484403	424160	504716	405973	472504	453883	1.09254e+06	408760	635588	458962	292283	349398	549701	344388
5-(tert-butyl)-2-methyl-N-(5-methyl-3-isoxazolyl)-3-furamide	1.40553e+06	2.82673e+06	2.22461e+06	1.6653e+06	1.34427e+06	1.23795e+06	8.39781e+06	2.34367e+06	2.73089e+06	1.44696e+06	1.02323e+06	2.65564e+06	1.99565e+06	3.03829e+06	3.96654e+06	2.49383e+06	3.13558e+06	1.86635e+06	2.31539e+06	1.49647e+06	1.39904e+06	1.91293e+06	1.41955e+06	2.50483e+06	2.17148e+06	2.34017e+06	2.21986e+06	3.51055e+06	2.40364e+06	3.10591e+06	2.98147e+06	3.6953e+06	2.62269e+06	1.14747e+06	2.14506e+06	1.77373e+06	2.04098e+06	579189	3.11753e+06	2.05319e+06	1.52192e+06	957675
Histamine	2.20218e+06	1.55505e+06	2.17313e+06	2.31132e+06	1.86163e+06	1.93277e+06	1.18147e+06	1.56711e+06	1.51451e+06	1.39577e+06	1.386e+06	1.83519e+06	1.85507e+06	1.62234e+06	3.18649e+06	3.11807e+06	1.74273e+06	1.45808e+06	1.70076e+06	1.87982e+06	2.60322e+06	1.47865e+06	1.37916e+06	1.99375e+06	1.90949e+06	1.8237e+06	1.81262e+06	1.7243e+06	2.2842e+06	2.21969e+06	1.6113e+06	1.85935e+06	1.99376e+06	2.73899e+06	1.78894e+06	2.09517e+06	2.14028e+06	2.21555e+06	1.91538e+06	2.83674e+06	2.02522e+06	2.12798e+06
5,5-dimethyl-3-morpholinocyclohex-2-en-1-one	1.42109e+06	1.26323e+06	1.43306e+06	1.44019e+06	2.171e+06	1.41677e+06	2.03403e+06	8.75217e+06	1.12448e+06	2.86712e+06	1.64579e+06	1.19599e+06	841947	1.02706e+06	844904	5.10716e+06	1.47862e+06	1.97492e+06	1.40473e+06	1.42229e+06	1.18946e+06	1.34147e+06	1.12408e+06	7.23623e+06	1.24673e+06	2.42383e+06	1.2145e+06	1.10175e+06	1.07349e+06	1.65925e+06	789098	935335	1.20273e+06	2.66581e+06	960454	969114	1.69189e+06	1.17482e+06	1.35829e+06	877520	845191	1.60686e+06
N'2-(2-furylcarbonyl)-3-chloro-4-methylthiophene-2-carbohydrazide	724626	915528	955610	1.3636e+06	647128	1.4885e+06	824058	256728	1.83586e+06	970632	1.21257e+06	774056	1.10642e+06	795474	1.48364e+06	2.07158e+06	1.27916e+06	490332	630817	1.54345e+06	1.27236e+06	3.1302e+06	1.49918e+06	914154	1.32378e+06	1.21847e+06	1.18376e+06	1.93478e+06	1.16815e+06	717237	760254	1.15936e+06	1.3264e+06	1.51593e+06	1.78713e+06	1.18906e+06	1.36047e+06	1.74865e+06	2.31363e+06	1.53521e+06	1.17254e+06	1.34701e+06
N-Oleoyl Glycine	1.50911e+06	1.63201e+06	1.93871e+06	3.09229e+06	2.37621e+06	2.35567e+06	2.59503e+06	2.42985e+06	1.76848e+06	3.18692e+06	1.98827e+06	1.26522e+06	2.20611e+06	1.16783e+06	1.73191e+06	2.06433e+06	1.94112e+06	3.59052e+06	2.06281e+06	2.66724e+06	1.96377e+06	1.41959e+06	1.65542e+06	2.17959e+06	1.99655e+06	2.24968e+06	1.95984e+06	3.33664e+06	2.99451e+06	1.84986e+06	1.67718e+06	1.67687e+06	1.72806e+06	1.95754e+06	3.01812e+06	2.35931e+06	1.41402e+06	2.29773e+06	1.52201e+06	1.62146e+06	1.66581e+06	2.74998e+06
7-Hydroxy-3,4-dihydrocarbostyril	1.24614e+06	1.12489e+06	1.52973e+06	2.50858e+06	1.462e+06	1.4324e+06	2.47997e+06	1.4192e+06	1.8247e+06	1.19746e+06	1.58493e+06	1.78041e+06	7.8469e+06	3.06637e+06	2.35667e+06	2.6582e+06	3.31157e+06	2.10432e+06	1.61003e+06	1.17841e+06	1.42614e+06	2.22579e+06	2.14439e+06	2.63178e+06	1.52549e+06	1.51683e+06	1.98177e+06	2.56211e+06	1.61092e+06	2.19832e+06	2.17476e+06	2.16725e+06	2.31409e+06	1.56536e+06	5.13647e+06	2.04166e+06	2.34359e+06	1.77624e+06	1.78878e+06	3.00079e+06	2.27857e+06	1.57361e+06
Boldione	2.21354e+06	461996	823121	446253	3.04669e+06	395114	411849	435597	425242	415480	361999	352926	379215	708987	1.19363e+06	911762	376289	1.89916e+06	524329	499732	1.38141e+06	465055	421915	444043	433809	1.00035e+06	402659	803785	382472	372915	510305	325945	348582	1.51896e+06	365462	329355	411137	342764	2.38673e+06	309964	1.61788e+06	361495
Prostaglandin F3α	776638	94291.8	299176	187492	326177	465108	99194.5	172095	122402	84035.7	360954	805717	156182	72093.2	103115	285153	95642	209197	92733.9	109869	126548	106789	104059	265554	390894	3.4188e+06	602278	552703	638759	471513	222972	599944	2.4487e+06	445740	507945	173325	284239	387018	114547	1.0255e+06	430280	208687
PE (14:1e/24:4)	8.88871e+07	8.30847e+07	1.36617e+08	8.1885e+07	5.51148e+07	4.88218e+07	1.59987e+07	7.94134e+07	2.16387e+08	1.08404e+08	9.13649e+07	7.00412e+07	9.4387e+07	9.90267e+07	6.30447e+07	1.24986e+08	4.62285e+07	8.30876e+07	1.89143e+08	1.60122e+08	5.15773e+07	3.979e+07	4.92826e+07	7.34444e+07	1.14674e+08	1.1775e+08	7.10059e+07	1.36633e+08	4.27417e+07	9.64277e+07	86166322	1.13201e+08	3.94795e+07	6.11631e+07	2.12422e+08	5.96096e+07	7.38691e+07	8.60312e+07	46761366	4.04238e+07	8.57073e+07	5.3081e+07
Bilirubin	3.45026e+08	5.58257e+08	8.88863e+08	9.72456e+08	1395658574	7.77794e+08	3644646885	7.58251e+08	803045718	4.85107e+08	6.17252e+08	3.62861e+08	7.22019e+08	1880862521	4.12849e+08	765609545	1465294139	8.88402e+08	7.72257e+08	8.37361e+08	552775728	4.27674e+08	4.85099e+08	1503302034	1254912006	2.41952e+08	5.41878e+08	9.24065e+08	833064721	1028364751	1127545871	9.0788e+08	8.68861e+08	5.27573e+08	2392883823	1243132348	6.85731e+08	4.77928e+08	1749202516	1092144621	8.46109e+08	6.71221e+08
3-Phenoxybenzoic acid	91926.2	124370	91603.1	116077	84943.5	2.71324e+06	87243.5	75619	92757.1	70775.4	80247.4	84346.2	87515.1	62828.6	87833.4	104215	81427.9	73449.5	76394.5	372007	88372.1	84666.2	81488.5	103359	125541	95226.1	87703.3	75624.4	90338.8	789359	70703.1	71976.2	100217	101625	101123	97239.8	84545.6	1.13541e+06	93662.2	97242.3	103708	94185.9
3-(2,4-dichlorophenyl)pentanedioic acid	111821	237196	284905	204228	304170	163750	75978.5	61584.7	376940	220421	109756	290123	77142.2	141803	103782	313724	68265.2	94173.2	174571	91925.2	72407	2.99388e+06	2.87024e+06	266358	292184	85750.6	205990	63503.2	97649	67758.8	347372	159469	207465	91318.4	208370	85978.3	260125	83864.5	274712	85201.8	91565.4	77357.5
PC (14:0e/8:0)	4.19825e+06	2.75011e+06	5.58341e+06	2.46502e+06	2.78806e+06	4.61983e+06	1.48236e+06	3.60785e+06	2.47976e+06	2.20775e+06	5.04011e+06	5.11794e+06	4.76384e+06	3.90064e+06	1.2578e+06	3.94912e+06	7.04213e+06	5.12245e+06	2.80017e+06	2.2807e+06	4.11189e+06	3.9514e+06	4.83411e+06	3.92037e+06	2.74349e+06	2.27392e+06	4.00415e+06	2.93223e+06	3.03727e+06	3.27155e+06	4.83281e+06	5.95586e+06	3.9915e+06	3.39243e+06	4.155e+06	5.15386e+06	3.95315e+06	3.03389e+06	3.54049e+06	4.88359e+06	5.60621e+06	4.09389e+06
DL-Stachydrine	1.86967e+08	1.05182e+08	4.48763e+07	5.17284e+07	6.16542e+07	7.46693e+06	7.42502e+07	4.47112e+07	5.55461e+07	2.70573e+08	9.77074e+07	2.51065e+08	2.27449e+08	4.41456e+07	4.54612e+07	5.46006e+07	7.06658e+07	9.23426e+08	7.71018e+08	6.20492e+07	3.15223e+08	1.39451e+08	1.44754e+08	5.55302e+07	2.60637e+07	3722900973	5.89002e+07	2.46054e+07	5.89809e+07	2.21724e+07	4.5598e+08	4.55425e+07	4.69897e+08	7.3304e+07	6.488e+07	1.19024e+07	5.81337e+07	1.93124e+08	1.89044e+07	4.28876e+07	1.29926e+08	9.11378e+07
N1-[5-(3,5-dimethylpiperidino)-4-fluoro-2-nitrophenyl]acetamide	121459	110382	133514	115345	122950	355773	2.7557e+06	107893	130487	102524	128696	97654.5	116669	91374.5	123510	137018	125369	108749	193174	131958	118389	122013	116986	143156	118794	131822	121445	107521	124666	107694	122989	96131.3	137535	137717	124653	128985	117323	117218	130642	134281	141504	133472
2-Methylbutyroylcarnitine	1.51477e+06	1.22553e+06	2.53643e+06	1.93491e+06	1.87344e+06	1.13676e+06	890145	1.04256e+06	479410	1.59235e+06	962579	1.12483e+06	834890	852879	987897	1.40938e+06	777003	908599	1.96034e+06	1.66887e+06	7.91238e+06	2.19247e+06	1.93611e+06	1.07561e+06	2.63872e+06	1.14144e+06	744661	688472	1.04232e+06	780492	751262	1.19121e+06	1.8238e+06	810793	622386	648785	1.15284e+06	1.22336e+06	990431	1.04514e+06	965592	879545
Cortodoxone	2.1187e+06	1.86908e+06	2.1054e+06	1.83623e+06	2.60046e+06	2.11862e+06	2.57798e+06	1.53878e+06	1.50614e+06	1.44157e+06	1.3464e+06	1.34284e+06	1.33703e+06	1.38767e+06	1.25516e+06	2.02019e+06	3.29502e+06	2.02834e+06	1.67713e+06	1.74336e+06	1776215	2.01469e+06	1.64096e+06	1.47604e+06	1.84834e+06	1.48677e+06	1.44172e+06	1.87524e+06	1.30632e+06	1.86243e+06	1.31037e+06	1.16174e+06	1.8597e+06	8.65274e+06	1.32215e+06	1.3976e+06	1.64623e+06	1.26707e+06	1.32672e+06	2.98538e+06	2.74198e+06	1.23685e+06
N-(p-Coumaroyl) serotonin	280362	274304	956306	704872	578317	230863	208363	602855	448805	174573	582809	468952	446150	479915	538971	729855	161894	656518	282781	620287	230566	586562	553898	257656	224310	186271	590702	435463	496778	704995	548873	751026	197153	675090	227006	549170	599968	498485	345588	450900	621207	517808
PC (20:3e/16:1)	6.51332e+06	6.02406e+06	6.00154e+06	5.38249e+06	4.98786e+06	4.14395e+06	4.60437e+06	4.89074e+06	5.8995e+06	5.8159e+06	7.10147e+06	5.66379e+06	4.27932e+06	4.77398e+06	4.52428e+06	6.17868e+06	6.03759e+06	5.84806e+06	7.06143e+06	5.21917e+06	4.51018e+06	4.61217e+06	4.13914e+06	5.30452e+06	4.3947e+06	5.74487e+06	4.78446e+06	3.84017e+06	4.84907e+06	5.25917e+06	4.53915e+06	5.65287e+06	4.21786e+06	6.55381e+06	3.69635e+06	6.48205e+06	5.87177e+06	5.29543e+06	5.72188e+06	4.29786e+06	6.48581e+06	3.92831e+06
Lysope 16:0	1.11027e+06	1.15807e+06	1.16607e+06	1.23899e+06	1.30338e+06	1.28175e+06	7.92644e+06	6.62274e+06	1.22925e+06	1.23774e+06	1.25931e+06	1.32386e+06	1.2085e+06	1.17247e+06	1.13565e+06	1.20233e+06	1.1966e+06	1.10363e+06	1.19654e+06	1.30802e+06	1.13954e+06	1.26184e+06	1.11812e+06	1.22528e+06	1.13433e+06	1.28667e+06	1.16352e+06	1.13442e+06	1.28115e+06	1.20474e+06	1.06398e+06	1.07412e+06	1.43407e+06	1.15561e+06	1.31621e+06	1.53058e+06	1.31662e+06	1.25035e+06	850661	1.32328e+06	1.25525e+06	1.01473e+06
FAHFA (16:0/18:2)	8.08206e+06	7.24866e+07	3.28576e+07	6.15946e+07	2.1986e+07	1.96262e+07	6.20128e+07	7.68881e+07	4.05938e+07	7.44711e+07	4.99303e+07	6.96316e+07	4.00461e+07	6.95262e+07	3.80409e+07	9.44897e+06	5.71935e+07	2.867e+07	7.36051e+07	5.8185e+07	3.54814e+07	3.9902e+07	4.53613e+07	1.21551e+07	6.69573e+07	3.47632e+07	4.08076e+07	6.47132e+07	3.29651e+07	5.71256e+07	6.68384e+07	5.36999e+07	3.22682e+07	1.93355e+07	3.91866e+07	4.47496e+07	3.60811e+07	9.29924e+07	3.84643e+07	2.01033e+07	1.13857e+07	4.36713e+07
5-[(dimethylamino)methylidene]-3-phenyl-1,3-thiazolane-2,4-dione	786783	881383	959104	981422	760107	856797	7.89857e+06	594485	669264	946916	852114	711966	766843	573031	819714	752891	1.06615e+06	897380	857449	969142	732881	792534	675271	759393	983907	855367	837629	780435	846784	674864	753416	614070	960363	1.06831e+06	825760	666502	835438	1.08898e+06	714644	616583	670343	827737
5beta-Androstane-3,17-dione	1.088e+06	682585	737314	1.2155e+06	2.3694e+06	703904	1.4644e+06	621504	984042	399570	554768	382816	516151	354151	1.04268e+06	2.43685e+06	495497	1.05313e+06	280370	747865	937634	499212	417331	2.32044e+06	1.17945e+06	537669	775710	960027	1.30236e+06	1.09157e+06	1.03331e+06	1.71476e+06	1.73251e+06	1.004e+06	817995	1.03597e+06	974264	897210	1.64527e+06	1.04664e+06	1.68437e+06	1.36466e+06
11-keto Testosterone (CRM)	7.59846e+06	8.59232e+06	1.15032e+07	5.31992e+06	1.19258e+07	9.69192e+06	1.23977e+07	13954807	1.29944e+07	8.59318e+06	8.60263e+06	8.09157e+06	5.77057e+06	8.17582e+06	9.86618e+06	6.38283e+07	8.98633e+06	1.3901e+08	4.57227e+06	1.01276e+07	8.3275e+06	8.53441e+06	8.35342e+06	7.39103e+06	1.06335e+07	1.10563e+07	1.14804e+07	9.20238e+06	1.22277e+07	9.18187e+06	7.41283e+06	1.51806e+07	3.84619e+06	8.30683e+06	1.17747e+07	6.23999e+06	7.40469e+06	3.92182e+07	7.65466e+06	1.22422e+07	1.46148e+07	1.11211e+07
Theobromine	8.20358e+06	1.47343e+07	2.777e+07	4.19596e+07	3.55384e+07	1.87378e+07	8.3633e+07	1.15086e+07	1.05417e+07	1.23687e+08	1.54814e+07	1.06004e+07	1.73565e+07	1.11436e+07	1.0621e+07	1.32514e+07	1.05216e+07	4.0659e+07	7.35574e+07	1.05506e+07	4.51411e+07	1.0183e+07	1.00202e+07	1.05172e+08	1.93291e+07	2.77839e+07	1.19219e+07	1.05078e+07	3.18207e+07	1.29458e+07	3.54413e+07	9.60574e+06	1.36948e+07	1.19932e+07	6.52103e+07	1.14507e+07	2.22608e+08	159592763	7.79814e+07	1.8554e+07	2.72711e+07	1.52724e+07
Glycodeoxycholic acid	5.42761e+08	36069935	9.40025e+07	2.9217e+08	281624234	4.72398e+08	3.13224e+08	3.75691e+07	1.7563e+08	1.33716e+08	1.09316e+07	5.19867e+07	1.18718e+08	2.9081e+07	8.13724e+07	9.62362e+08	8.40883e+06	5.52265e+08	1.14271e+08	1.95299e+08	1.49784e+08	5.77211e+06	5.26358e+06	1.91276e+08	7.56436e+07	4.05849e+08	2.70372e+08	1662721805	3.18822e+08	1330047658	6.89141e+07	1.11857e+08	7.4343e+07	157248909	1.86922e+08	178755622	52681929	1.04762e+08	3.82584e+08	7.84868e+07	3.04294e+08	2.74084e+08
3-Phosphoglyceric acid	1.18938e+06	799733	1.64148e+06	1.07971e+06	1.09292e+06	728746	1.58037e+06	635806	1.25259e+06	777255	1.30551e+06	2.30437e+06	1.8009e+06	1.23887e+06	950281	1.28718e+06	1.24115e+06	859385	907012	694054	826717	910371	1.27586e+06	1.68196e+06	1.05484e+06	2.32827e+06	1.59613e+06	900303	1.24822e+06	793194	914089	1.2339e+06	1.52877e+06	1.0339e+06	1.46668e+06	1.05984e+06	990102	2.1472e+06	2.08847e+06	1.35745e+06	1.00777e+06	1.05032e+06
13,14-dihydro-15-keto-PGD2	1.30824e+06	1.62633e+06	1.61431e+06	2.82576e+06	1.45719e+06	1.45872e+06	1.39547e+06	1.43569e+06	1.33959e+06	1.3432e+06	1.36583e+06	1.28581e+06	5.37362e+06	1.64757e+06	1.41418e+06	2.23814e+06	8.0407e+06	1.64208e+06	1.4699e+06	1.33232e+06	3.13102e+06	1.55937e+06	1.14758e+06	1.6602e+06	1.69585e+06	1.43674e+06	1.52255e+06	1.62196e+06	1.33957e+06	1.93463e+06	3.88598e+06	1.32839e+06	4.84947e+06	1.5535e+06	3.95773e+06	3.34312e+06	1.69391e+06	839209	1.4137e+06	1.21017e+06	1.43164e+06	994465
2-(1H-indol-3-yl)acetic acid	6.2885e+06	7.21666e+06	1.10046e+07	2.18475e+07	6.50492e+06	1.61777e+07	1.91944e+07	5.36591e+06	9.05234e+06	9.80223e+07	8.84121e+06	1.21632e+07	3.5034e+07	1.03373e+07	2.62863e+07	6.288e+07	3.31255e+07	3.6545e+07	6.83194e+06	4.66399e+06	1.01235e+07	1.43441e+07	1.70855e+07	4.97035e+07	1.31011e+07	2.6076e+07	1.56362e+07	1.32375e+07	5.32958e+07	7.98707e+06	6.45082e+06	9.07993e+07	1.81206e+07	1.65174e+07	3.54366e+07	8.98772e+06	1.0427e+07	1.12499e+08	3.45224e+07	8.50307e+06	9.12144e+06	6.56699e+07
Benzyl 6-O-beta-D-glucopyranosyl-beta-D-glucopyranoside	2.15154e+08	2.15566e+08	3.88714e+08	1.49952e+08	2.85934e+08	415105139	1765213093	9.42078e+07	5.79984e+08	1.06733e+08	6.84558e+07	108261128	3.13703e+08	1.47475e+08	2.9278e+08	2.29466e+08	2.16649e+08	1.93155e+08	6.96179e+07	1.21747e+08	2.12652e+08	2.12632e+08	2.13628e+08	4.2256e+08	4.0127e+08	7.38901e+07	1.93504e+08	2.52339e+08	5.47377e+08	5.13287e+07	9.16315e+07	3.02354e+08	1.28746e+08	1.71253e+08	1.35239e+08	3.77711e+08	2.85788e+08	3.45739e+08	2.29229e+08	1.74454e+08	2.22919e+08	2.02379e+08
(3β,5ξ,9ξ)-3,23-Dihydroxy-1-oxoolean-12-en-28-oic acid	239423	196778	233987	208827	223194	259400	1.14821e+06	1.2508e+06	280865	215058	174396	184378	209936	156365	422978	364819	680576	222986	167540	200069	254480	195714	221090	782592	299690	229530	219696	237355	267598	179093	183904	219464	231027	231974	214532	395734	304693	200729	583014	245761	278261	397035
PC (18:1e/14:1)	6.10302e+07	3.81627e+07	4.91298e+07	6.71768e+07	4.47319e+07	5.01221e+07	5.32115e+07	5.03455e+07	7.11473e+07	8.07292e+07	6.74514e+07	4.75133e+07	4.98618e+07	5.38541e+07	4.59826e+07	4.81405e+07	5.66886e+07	5.30605e+07	6.2997e+07	6.16352e+07	5.67561e+07	5.98164e+07	5.59659e+07	6.72817e+07	5.52802e+07	5.89543e+07	5.37977e+07	5.08062e+07	6.73161e+07	6.01373e+07	5.56465e+07	5.6632e+07	6.02245e+07	7.29506e+07	5.00696e+07	7.50752e+07	7.43486e+07	9.75806e+07	4.50363e+07	5.80566e+07	7.85862e+07	7.08445e+07
PC (18:2e/14:0)	5.51089e+07	132514181	6.49886e+07	1.10559e+08	9.38501e+07	9.69714e+07	9.93083e+07	1.96067e+08	1.14599e+08	1.23253e+08	1.12773e+08	1.23907e+08	6.54522e+07	1.19499e+08	7.75529e+07	9.61738e+07	1.38146e+08	1.84378e+08	9.79344e+07	1.32783e+08	7.25429e+07	7.28617e+07	9.65748e+07	7.80728e+07	1.37707e+08	1.23069e+08	1.76911e+08	8.09228e+07	1.67176e+08	1.06113e+08	7.89972e+07	1.22496e+08	7.08288e+07	8.99002e+07	6.99472e+07	8.7397e+07	9.83038e+07	6.94546e+07	7.63043e+07	6.11433e+07	9.31318e+07	8.60471e+07
N1-{3-[2-(2-pyridyl)ethyl]phenyl}-4-chlorobenzene-1-sulfonamide	209950	91197.8	104106	126086	97076.8	111189	111937	85029	106119	78711.3	90542.2	78198.4	90396.5	65716.1	99312.5	116257	90945.1	87048.1	89394.8	102323	863023	98596.1	93529.9	126440	90291	104799	94278.3	82682.5	156931	292421	77249	81099.2	110587	185955	100820	106172	2.76706e+06	98961.3	106664	110431	116767	104817
N-[4-(aminosulfonyl)benzyl]-2,1,3-benzoxadiazole-4-sulfonamide	103755	137236	103556	204753	287147	110601	111345	84579.5	217669	78295.3	90063.6	514439	92034.9	65368.7	98787.6	115643	90464.4	86587.9	86244.4	101782	94631.4	192508	177622	125772	89720.2	104245	93780	82245.4	103942	91744.3	76840.7	80670.5	110003	115348	100287	105611	96547.8	98438.2	199093	109847	116150	104263
Harmaline	1.36343e+08	8.31087e+07	2.7562e+07	7.76506e+07	8.87953e+07	1.7562e+08	1.12012e+08	1.16677e+08	1.17073e+08	9.88794e+07	9.40699e+07	9.80172e+07	1.27444e+08	6.42532e+07	8.07036e+07	8.29197e+07	7.50765e+07	9.22302e+07	9.20818e+07	8.96667e+07	1.25192e+08	1.16256e+08	1.16171e+08	1.75894e+08	1.50743e+08	8.23666e+07	7.00084e+07	7.46283e+07	1.11814e+08	8.70626e+07	7.62312e+07	4.09663e+07	8.82901e+07	3.11041e+07	5.54725e+07	1.53742e+07	5.47169e+07	5.84245e+07	6.95696e+07	1.83234e+07	8.59371e+07	8.62102e+07
Monobutyl phthalate	93879.3	134580	313796	206689	171169	245229	2.54123e+06	234817	131214	223353	73111.3	157813	228668	185347	187563	89030.2	335112	173922	70187.5	201710	126954	97469	144764	154702	190333	139445	113465	124237	205442	84106.5	132573	184595	89134.4	256939	219277	126441	434417	135269	144119	89222.1	95511.5	197951
1-Phenyl-3-methyl-5-pyrazolone	786336	747543	1.00215e+06	932112	929629	886468	1.04146e+06	7.97361e+06	773311	859310	660345	686150	752661	808236	873725	944037	750447	873891	593190	891852	989845	993927	972821	701393	1.01705e+06	714190	635733	859245	760851	884434	899128	663233	936117	848583	874885	837567	761935	704426	638011	757716	1.03202e+06	703129
FAHFA (20:4/14:1)	9.77845e+07	8.53004e+07	4.98459e+07	3.64744e+07	7.71529e+07	6.2512e+07	3.13989e+07	3.89921e+07	5.859e+07	2.58959e+07	4.03519e+07	7.90988e+07	4.38384e+07	6.06168e+07	4.23844e+07	1.28597e+08	1.02876e+08	1.10271e+08	3.92454e+07	7.61271e+07	6.41031e+07	3.75936e+07	3.81659e+07	9.28539e+07	6.24642e+07	6.5266e+07	6.94416e+07	6.23427e+07	4.66643e+07	4.39998e+07	7.61506e+07	5.2811e+07	7.5735e+07	1.07798e+08	5.31863e+07	8.94214e+07	112670113	1.68172e+07	1.05012e+08	5.40646e+07	6.64e+07	5.17459e+07
LPE 18:3	1.93913e+08	3.11981e+07	7.00294e+07	6.16164e+07	201617869	9.04567e+07	7.03435e+06	3.93892e+07	5.01535e+07	6.12496e+07	1.05563e+08	7.23477e+07	3.74005e+07	9.81991e+07	2.28022e+07	7.50105e+07	1.20375e+08	1.06498e+08	2.34476e+07	2.28443e+07	1.82383e+08	7.79273e+07	7.93115e+07	4.72981e+07	6.7688e+07	9.74287e+07	8.92417e+07	4.5864e+07	1.58986e+08	4.5255e+07	4.44595e+07	7.47448e+07	4.58809e+07	9.88624e+07	3.00112e+07	4.32081e+07	7.15254e+07	3.09953e+07	6.35221e+07	4.65596e+07	3.87582e+07	5.38625e+07
ENK	384339	392318	410348	356678	317023	326624	544047	765382	269394	252990	239002	231807	231121	211681	229006	267529	234321	403471	553384	365657	419217	327720	318358	414715	326123	272477	242918	258828	335874	257504	220211	221794	266587	236286	7.53319e+06	5.95755e+06	238937	377598	236702	229347	516468	221469
LPI 18:1	1.04269e+08	5.49454e+07	7.9312e+07	9.45598e+07	9.01779e+07	1.12237e+08	4.92774e+07	3.16262e+07	5.66132e+07	6.64399e+07	4.85333e+07	7.96683e+07	7.32258e+07	3.1147e+07	6.9906e+07	7.60896e+07	5.59766e+07	1.19628e+08	2.97178e+07	2.74205e+07	7.91171e+07	6.39746e+07	6.91686e+07	1.27002e+08	4.52613e+07	6.51515e+07	7.0043e+07	8.25321e+07	7.52143e+07	4.48893e+07	2.84817e+07	4.31938e+07	1.06948e+08	8.93466e+07	5.77744e+07	3.76885e+07	4.15803e+07	4.5175e+07	4.63638e+07	5.83122e+07	6.21037e+07	6.98743e+07
1-adamantyl(piperidino)methanone	1.46427e+06	1.14772e+06	1.20628e+06	860790	1.64897e+06	1.19845e+06	896081	999568	727670	793068	724488	702860	760055	566798	733836	1.61733e+06	676972	3.4438e+06	1.07688e+06	1.01746e+06	1.8613e+06	1.10635e+06	1.01294e+06	917466	1.05401e+06	1.84865e+06	709732	695903	726951	677124	631812	582045	677690	1.04597e+06	697765	1.06135e+06	1.83626e+06	609358	1.53823e+06	609388	737156	822639
Arachidonic acid	2.12776e+07	6.5514e+07	4.66696e+07	4.31729e+07	7.09566e+07	3.09737e+07	1.08886e+08	1.04655e+08	3.68618e+07	1.1069e+08	1.34384e+08	1.52923e+08	7.34162e+07	1.49094e+08	3.85609e+07	5.82451e+07	8.11336e+07	6.45039e+07	9.42157e+07	5.08517e+07	5.67399e+07	5.11804e+07	4.51804e+07	3.49385e+07	8.46328e+07	4.78244e+07	5.40155e+07	7.53248e+07	5.64912e+07	1.39208e+08	8.16202e+07	7.87222e+07	8.02824e+07	3.90114e+07	8.82677e+07	1.08461e+08	5.51123e+07	1.05682e+08	6.93025e+07	4.64321e+07	3.64802e+07	6.42156e+07
Indole-3-acetic acid	174837148	2.64501e+08	3.5643e+08	6.53759e+08	2.04585e+08	474784322	6.54013e+08	2.4078e+08	2.82997e+08	2711404480	2.4571e+08	5.08003e+08	1029936302	4.22699e+08	8.15992e+08	1716731866	1229551289	9.26094e+08	2.68862e+08	1.33348e+08	2.86688e+08	456348321	4.53873e+08	1266315504	3.40593e+08	8.15157e+08	5.08406e+08	5.16407e+08	1152362330	3.5501e+08	2.6478e+08	2080253345	5.0209e+08	5.10797e+08	8.8993e+08	3.18814e+08	3.72364e+08	3081121630	1024998681	2.59682e+08	2.92798e+08	1289882314
2,4-dihydroxyheptadec-16-en-1-yl acetate	2.08871e+06	1.99926e+06	3.03168e+06	4.97483e+06	3.39528e+06	5.04072e+06	4.39141e+06	3.30293e+06	4.23825e+06	3.76658e+06	1.70141e+06	2.75905e+06	3.2498e+06	2.8148e+06	2.494e+06	3.11079e+06	2.66969e+06	3.17335e+06	823847	2.28328e+06	3.73909e+06	3.11735e+06	2.46657e+06	3.19004e+06	3.80685e+06	1.82196e+06	2.02623e+06	6.52096e+06	3.80685e+06	2.63279e+06	3.02344e+06	3.55448e+06	2.90288e+06	4.44236e+06	4.14029e+06	3.01302e+06	3.85943e+06	1.51692e+06	5.41228e+06	2.21613e+06	2.49781e+06	3.11257e+06
4-Pregnen-17alpha,20alpha-Diol-3-One	2.22192e+06	4.84391e+06	4.52316e+06	3.79347e+06	3.46378e+06	4.59486e+06	5.43994e+06	6.98293e+06	4.87651e+06	6.78904e+06	5.05671e+06	4.57362e+06	4.86679e+06	5.84417e+06	4.37389e+06	3.50476e+06	7.12065e+06	5.03952e+06	7.18079e+06	5.54123e+06	4.51504e+06	4.5432e+06	5.12814e+06	2.66118e+06	6.71389e+06	4.55833e+06	5.7234e+06	4.53793e+06	4.65198e+06	6.32106e+06	5.49527e+06	4.47587e+06	4881133	4.22997e+06	4.7688e+06	6.1653e+06	4.97643e+06	5.90569e+06	4.46156e+06	2.14856e+06	4.38483e+06	6.56487e+06
δ-Ribono-1,4-lactone	5.09133e+07	6.7966e+07	5.31043e+07	7.87485e+07	7.6511e+07	8.40594e+07	9.76437e+07	9.66074e+07	7.75254e+07	7.27166e+07	9.58607e+07	1.02631e+08	1.24689e+08	6.42859e+07	1.01985e+08	7.3381e+07	1.04667e+08	6.44665e+07	4.57056e+07	7.97205e+07	7.85373e+07	5.31404e+07	8.74239e+07	9.38195e+07	6.221e+07	9.36523e+07	6.55876e+07	1.09363e+08	9.98554e+07	5.44896e+07	5.71783e+07	9.87689e+07	116480704	8.30307e+07	6.91597e+07	1.09322e+08	9.31695e+07	8.03869e+07	1.22022e+08	7.88126e+07	1.12294e+08	9.9779e+07
Ergosta-5,7,9(11),22-Tetraen-3-beta-Ol	1.53773e+06	4.03104e+06	1.47528e+06	4.14438e+06	1.5681e+06	1.33533e+06	1.51581e+06	1.34263e+06	1.24233e+06	1.35755e+06	1.29772e+06	1.42487e+06	1.22643e+06	1.13212e+06	1.20364e+06	1.24729e+06	1.27302e+06	1.37938e+06	1.43583e+06	1.34827e+06	2.27057e+06	3.12202e+06	1.30708e+06	1.62775e+06	1.49458e+06	1.41074e+06	1.24864e+06	1.25081e+06	581343	1.26852e+06	1.11076e+06	1.03297e+06	1.5858e+06	8.02366e+06	1.09899e+06	2.55691e+06	1.32997e+06	1.38911e+06	1.00228e+06	1.96983e+06	1.29807e+06	1.00435e+06
Methyl-4-hydroxy-3-methoxybenzoate	378993	354983	1.04546e+06	366068	348152	450088	394594	322176	500195	299888	310856	331335	361608	346546	364984	573379	367796	357122	414020	349277	460425	457005	396777	486942	352843	354583	493727	349425	494336	346649	274871	328207	511664	439262	384389	465399	383708	422831	406610	442184	307769	464550
LPA 20:5	341961	273388	313646	245887	287563	316173	228596	345545	258106	204532	924891	2.10841e+06	1.86656e+06	255670	231923	286772	220176	279152	727364	290594	1.13292e+06	256111	248737	340910	268868	870130	359157	359626	257981	311053	193295	197144	264425	262680	402126	463506	271243	231184	1.26617e+06	873592	273008	244534
Docosatrienoic acid	2.25209e+07	5.45937e+07	3.81512e+07	4.07713e+07	5.44719e+07	2.97216e+07	6.42294e+07	7.38773e+07	3.44037e+07	4.46218e+07	4.1509e+07	4.45209e+07	2.93961e+07	5.67564e+07	3.1805e+07	1.86303e+07	2.89813e+07	5.98509e+07	3.92558e+07	3.19244e+07	4.67346e+07	2.84025e+07	2.8182e+07	1.88074e+07	3.95819e+07	3.576e+07	5.12473e+07	5.12349e+07	2.71141e+07	4.26782e+07	5.14768e+07	4.50212e+07	3.73032e+07	2.24212e+07	3.63299e+07	3.89837e+07	6.19552e+07	5.12588e+07	2.60396e+07	1.94295e+07	17434896	2.55062e+07
ACar 19:1	918592	3.59414e+06	2.62323e+06	2.23927e+06	2.67529e+06	2.09237e+06	951455	3.53729e+06	2.20984e+06	2.23948e+06	1.65624e+06	4.28007e+06	3.6399e+06	1.76626e+06	3.3093e+06	2.05022e+06	2.08212e+06	2.2444e+06	1.93206e+06	1.27256e+06	2.80637e+06	1.8199e+06	2.00489e+06	1.34861e+06	1.29923e+06	2.40235e+06	2.10426e+06	2.43345e+06	2.48267e+06	2.4041e+06	2.7221e+06	3.82659e+06	2.3999e+06	1.66766e+06	2.75511e+06	2.83596e+06	2.13621e+06	1.48245e+06	3.21394e+06	1.00204e+06	1.83203e+06	1.90004e+06
7-Ketocholesterol	4.13966e+07	2.49583e+07	3.64611e+07	2.94836e+07	3.10034e+07	2.20441e+07	1.71365e+07	4.21284e+07	1.83256e+07	7.20884e+07	4.83008e+07	2.04012e+07	3.81209e+07	1.01673e+08	2.71076e+07	2.86376e+07	9.00839e+07	3.18987e+07	4.49514e+07	4.58542e+07	5.09331e+07	6.74996e+07	8.39083e+07	2.35014e+07	3.10826e+07	5.82046e+07	4.9155e+07	2.45704e+07	3.81834e+07	2.50292e+07	3.71363e+07	7.17035e+07	3.4245e+07	4.31602e+07	3.38827e+07	4.32172e+07	3.2501e+07	2.5061e+07	1.11793e+07	3.14375e+07	2.22847e+07	4.18454e+07
4-(benzyloxy)benzoic acid	97818.8	92085.5	99301	287370	97705.3	103152	126873	74370.8	129202	73419.5	110092	72644	115933	63408.1	91832.4	98494.4	114486	72115	87455	109910	85014.3	1.0687e+06	1.02227e+06	110381	80783.4	95634.9	88750	73874.4	91878	81393.3	71863	67782.7	129788	139792	85700.1	114391	92633.4	105217	92897.6	111237	124879	134175
Cyclopentyl fentanyl-d5	521522	764785	1.99056e+06	2.40791e+06	2.13017e+06	2.95685e+06	1.8127e+06	2.01068e+06	1.43968e+06	4.01562e+06	1.59816e+06	2.90876e+06	2.68207e+06	1.98577e+06	3.48405e+06	5.94676e+06	7.43081e+06	2.52668e+06	728350	2.35835e+06	1.59099e+06	1.78103e+06	1.7989e+06	1.87318e+06	2.54444e+06	1.39757e+06	2.83707e+06	1.9877e+06	4.2713e+06	3.33799e+06	1.87208e+06	3.71992e+06	3.48535e+06	1.65415e+06	2.29693e+06	1.60944e+06	3.60587e+06	2.24137e+06	1.25716e+06	1.62302e+06	3.17661e+06	6.07742e+06
D-(+)-Tryptophan	1.303e+07	1.39021e+07	3300601979	1.95065e+07	1.74044e+07	1.56923e+07	1.90452e+07	1.42344e+07	1.51183e+07	1.90667e+07	1.74582e+07	1.48428e+07	1.64946e+07	2.00304e+07	1.93968e+07	3.40289e+07	3424410981	2905661158	1.17002e+07	1.41127e+07	2.31231e+07	2.18214e+07	2.53363e+07	1.11296e+07	1.70116e+07	2.01788e+07	1.70114e+07	1.95125e+07	2.03276e+07	1.64368e+07	1.50585e+07	2.31935e+07	2.55943e+07	1.91475e+07	3.01035e+07	1.94083e+07	1.98181e+07	1.9571e+07	1.85645e+07	2.10093e+07	2.14259e+07	1.93301e+07
13,14-dihydro-15-keto Prostaglandin E2	93210.1	83737.6	97031.8	80364.9	88238.4	102752	86288.2	72667.3	97095.4	75677.9	78335.6	71626.6	131251	59422.4	89369.5	422315	82700	77048.2	75723.2	85027.7	85520.8	90164.4	82438.1	114552	82133.4	95453.9	83828.3	91572.9	106379	79563.4	71487.9	69339.8	332982	104937	84496.6	97777.8	99559.3	91379.6	97874.5	95318	103338	92179
Fmoc-L-Isoleucine	312811	224235	211716	176622	144786	202100	410443	152161	311075	219502	181991	138128	1.65153e+06	117628	182047	250435	175321	153034	149250	176679	189405	216431	163687	215806	170186	181103	168857	151323	227313	155946	130512	154161	197848	278879	205514	190392	209733	176909	186566	184408	248517	260046
DL-Carnitine	1194324787	9.6247e+08	1314881674	1110214695	1618495689	1353750895	1092524508	1001169729	1279531000	1380075831	1091535094	8.45864e+08	1035263167	949216273	1346352447	1321185366	1186298974	7.45123e+08	7.12476e+08	1099726549	1083771119	9.99511e+08	1372543603	1013015799	1063785648	1073095797	9.63923e+08	1402306277	1190129276	1273088641	8.02956e+08	1235864678	1252450594	1418160555	1272587616	1324944199	1007369179	1488713011	1078889828	8.12955e+08	1278271048	1231207500
PC (14:1e/18:0)	5.78618e+06	5.73322e+06	2.00205e+06	6.30442e+06	3.50093e+06	4.28225e+06	4.64151e+06	5.94907e+06	4.778e+06	892470	3.40649e+06	2.94072e+06	5.40673e+06	2.88559e+06	4.50243e+06	3.42735e+06	5.08283e+06	3.62229e+06	7.44357e+06	4.85762e+06	5.41326e+06	3.67773e+06	1.98541e+06	3.3618e+06	4.21383e+06	3.5492e+06	4.88513e+06	3.63491e+06	2.36278e+06	4.51078e+06	4.69259e+06	2.06824e+06	4.32736e+06	2.79705e+06	1.62052e+06	2415046	2.21952e+06	5.61713e+06	2.8111e+06	2.80259e+06	2.20426e+06	2.10416e+06
Soyasaponin I	141025	130022	144983	131180	137184	165934	138764	121945	142620	127223	118833	113413	135687	94506.9	179159	157075	143450	128655	117233	143959	168828	130579	131691	221252	134550	147081	136797	122285	148134	125661	106686	113866	155428	155335	129605	154450	162804	136400	147428	148827	162995	148952
Estriol	918969	780677	832732	798500	814203	815559	741426	826357	742432	801597	768410	851522	762293	751222	704600	754610	733393	779655	820017	863389	742224	729328	652089	774761	751480	854568	746207	697866	749243	758084	709820	645570	813054	771365	680349	677934	794806	872739	605893	702349	711673	683379
N-Acetyl-L-histidine	717609	556158	964381	666253	787446	849654	704190	632941	743077	660924	857885	1.60118e+06	1.74419e+06	501742	728236	990321	637927	626764	593440	688904	676783	658769	656614	782976	826062	779466	682800	578326	710483	675557	529494	577069	808395	816347	1.2361e+06	858106	703990	704762	1.42874e+06	949231	852855	795083
ACar 22:2	800196	807517	749994	996878	211217	743817	795796	1.52531e+06	667445	739838	965531	1.49986e+06	1.97943e+06	976908	638725	1.2797e+06	1.40786e+06	1.1312e+06	850054	923772	718232	936993	649244	765078	1.43649e+06	808384	1.21253e+06	795323	1.21447e+06	1.1324e+06	912915	1.39013e+06	846278	908313	807103	864392	839851	896738	890922	1.02413e+06	720749	746595
PA (18:1/18:1)	7.59158e+07	8.74042e+07	7.5543e+07	7.943e+07	8.84533e+07	1.05765e+08	1.16999e+08	8.78013e+07	6.43305e+07	6.84721e+07	7.27167e+07	4.01106e+07	5.76274e+07	2.52714e+07	9.71476e+07	162251869	1.34773e+08	5.77383e+07	1.13559e+08	1.13506e+08	7.04624e+07	109152102	1.33671e+08	1.66888e+08	9.02122e+07	7.79164e+07	7.31597e+07	6.0935e+07	8.30767e+07	69606545	5.35094e+07	5.71665e+07	1.15367e+08	9.7457e+07	107371186	9.28746e+07	9.11369e+07	1.11953e+08	1.04751e+08	1.2559e+08	121549093	1.22422e+08
N1-piperidinocarbonyl-4-methylbenzene-1-sulfonamide	245179	487887	365228	750903	598759	427376	1.61231e+06	504123	550207	739351	785109	535774	603309	1.68741e+06	803489	801173	478315	553279	232284	381331	747842	986558	947964	143455	308818	573295	1.1373e+06	1.0402e+06	971409	760001	713334	1.06807e+06	911842	619767	1.78919e+06	1.8017e+06	578395	1.15903e+06	506827	712728	523839	1.36324e+06
3-methyl-5-oxo-5-(4-toluidino)pentanoic acid	5.17516e+07	3.78058e+07	6.52863e+07	3.32108e+07	5.71467e+07	2.53654e+07	6.08186e+07	6.94439e+07	4.24355e+07	5.20199e+07	4.94605e+07	1.84907e+08	1.28335e+08	5.83733e+07	6.06913e+07	6.43114e+07	4.10692e+07	5.69677e+07	3.29976e+07	5.05621e+07	4.02386e+07	4.86213e+07	22330401	4.38278e+07	5.80366e+07	5.06621e+07	4.21419e+07	2.64631e+07	5.24428e+07	5.11727e+07	3.86871e+07	3.92411e+07	7.81644e+07	7.29601e+07	4.73557e+07	6.47423e+07	5.68099e+07	5.03729e+07	9.20706e+07	8.68601e+07	8.60427e+07	4.1691e+07
4-Hydroxy-3- methoxyphenylglycol sulfate	171996	109558	119333	174064	311253	492133	107951	117049	148829	191281	176578	91897.3	141863	88716.7	158255	309136	271661	234086	603902	138273	277687	201042	143698	128219	110458	292622	141617	156028	191340	105378	93358.9	726618	294073	132749	254640	191038	171939	122004	218564	144283	2.93768e+06	204615
L-Hydroxylysine	635274	656194	987429	677442	742695	714919	765477	1.10472e+06	701384	1.05657e+06	649729	727519	1.10219e+06	979299	1.5279e+06	1.14768e+06	921516	1.436e+06	723091	718856	1.07402e+06	895015	1.08129e+06	7.60281e+06	1.00028e+06	650007	825273	1.04419e+06	623192	630078	599271	943295	888664	1.01072e+06	1.05266e+06	947268	1.09864e+06	1.2743e+06	1.02424e+06	637919	1.10802e+06	1.24854e+06
Hematoxylin	79709.7	68256.6	80763.2	70872.1	73371.3	92273.6	85008.7	70352	78122	63239	70371.5	61453.9	75828.3	53647.7	77709.8	86412	71219.1	64309.2	67927.3	1.90957e+06	77664.7	74840.2	72924.8	91743.1	73030.4	84100.8	87138.4	67878.8	84378.3	71147.4	60891.8	61552.1	89293.6	93907.2	231500	82188.2	77019.7	76203.3	83464	87609.9	89496.8	85836.7
N4-phenyl-3,5-dimethylisoxazole-4-sulfonamide	359925	331393	346290	295908	372142	428538	310558	317584	382384	370132	387692	354917	327317	242665	336563	420161	307516	301025	389612	385662	196748	350918	316003	399178	320854	376100	369787	334405	340475	273615	270737	304495	406182	406017	446011	351440	401003	414589	338457	341074	295221	357580
Oleanolic acid	806915	731091	953919	822978	791769	830675	799269	769032	778184	862268	825048	760334	732945	626029	779604	870829	811146	847685	923396	833442	750755	850117	805814	868695	742318	866282	833531	794383	799224	854999	727523	738033	803604	842336	818001	865339	734234	846293	585091	766044	832163	745236
PC (18:4e/18:1)	3231816059	9.6432e+08	4.79033e+08	7.50313e+08	4.00849e+08	5.77904e+08	7.28232e+08	9.3135e+08	7.56202e+08	7.69724e+08	6.84178e+08	5.11272e+08	558500778	5.39897e+08	4.06924e+08	7.69163e+08	5.80905e+08	722122119	3.27868e+08	1142812793	641637574	3.20221e+08	3.63952e+08	2.04961e+08	7.23804e+08	7.89592e+08	6.28721e+08	256333146	578062123	6.04576e+08	5.09596e+08	5.18792e+08	5.24756e+08	5.33596e+08	4.35971e+08	4.84942e+08	5.65743e+08	7.01532e+08	4.52971e+08	2.93479e+08	680607317	6.97053e+08
N-acetyl-L-ornithine	4.84638e+07	5.0431e+07	5.95431e+07	5.80727e+07	5.01097e+07	3.81636e+07	3.35259e+07	2.47893e+07	2.17431e+07	1.08796e+07	1.03751e+07	3.86727e+07	1.8565e+07	2.27186e+07	1.64664e+07	1.30648e+07	3.8174e+07	4.7975e+07	2.40909e+07	4.51974e+07	4.14924e+07	7.46046e+07	8.79405e+07	5.30969e+07	5.59707e+07	2.62055e+07	1.35312e+07	1.02742e+07	3.45519e+07	2.16221e+07	1.82193e+07	3.41677e+07	1.72207e+07	1.11515e+07	1.3968e+08	1.71622e+07	1.17656e+07	8.52361e+06	2.08543e+07	3.42631e+07	2.28763e+07	9.79911e+06
ethyl 2-thioxo-4-(trifluoromethyl)-1,2-dihydropyrimidine-5-carboxylate	169921	64676.5	75892	67943	124491	80502.6	68553.1	63928.7	78267.5	58238.2	64431.9	58736.5	72385.5	50537.2	71034.8	1.07766e+06	65065.3	62167.4	65398.7	71368.3	73597.9	70841.3	70254.9	83737.9	69016.6	81221.9	71837.9	59026.1	75812.2	65533.8	56425.3	57522	83190.9	84237	2.24532e+06	80482.1	72713.3	74108.3	233889	81923.7	86278	78501.6
1-(3,4-dimethylphenyl)-3-piperidinopyrrolidine-2,5-dione	400524	396988	484054	378788	418264	440777	875049	424743	426444	670812	628023	409629	489586	464194	496411	919526	511128	1.74108e+06	456690	420375	395686	464406	509032	491402	775215	624152	562264	591391	752000	531420	463078	431250	481570	520899	1.15791e+06	504034	816136	473572	450978	435235	463466	404816
Tetranor-12(S)-HETE	830075	849376	2.24265e+06	2.55732e+06	2.72433e+06	944503	1.28637e+06	2.52077e+06	859320	2.04214e+06	1.78253e+06	2.06141e+06	1.5881e+06	2.38896e+06	1.90705e+06	2.37022e+06	2.92924e+06	1.8991e+06	987042	1.82642e+06	1.52422e+06	1.41881e+06	1.66169e+06	1.96463e+06	1.2189e+06	1.11678e+06	880636	2.62091e+06	1.31879e+06	2.75512e+06	662121	1.52636e+06	2.15321e+06	1.68332e+06	3.40562e+06	3.17125e+06	3.79956e+06	2.1544e+06	1.90659e+06	1.18084e+06	1.44517e+06	1.06473e+06
4-(2,3-dihydroxy-3-methylbutoxy)-7H-furo[3,2-g]chromen-7-one	491718	490770	523596	429622	421209	412105	399267	456307	351766	452854	497463	358589	354334	332874	315422	362378	338479	575242	506901	487036	430575	420856	393649	523544	809333	414267	575756	372620	1.26926e+06	366749	340892	326596	422132	356014	423704	391066	340344	368671	294379	307423	356967	563078
1-Methyluric acid	5.4448e+06	3.3281e+06	5.16912e+06	5.15239e+06	5.31526e+06	6.28529e+06	3.80999e+06	3.99393e+06	5496203	4.73477e+06	3.37401e+06	2.81644e+06	3.34011e+06	2.81702e+06	4.4841e+06	4.09398e+06	3.15998e+06	5.97256e+06	3.40405e+06	5.63756e+06	5.20362e+06	5.43151e+06	5.5789e+06	5.0967e+06	5.67069e+06	4.65697e+06	3.83034e+06	4.46865e+06	3.33591e+06	5.39976e+06	3.99287e+06	4.58058e+06	4.18819e+06	3.9013e+06	3.67032e+06	4.86742e+06	4.53766e+06	4.64437e+06	2.73668e+06	4.06569e+06	3.63882e+06	2.81083e+06
Sterigmatocystin	324647	329653	334384	313139	287018	296521	296729	340996	246611	340986	252384	273879	247545	294543	243072	252646	266835	359014	340832	304206	281343	294234	268050	339205	312921	322449	268006	325342	254470	317598	247949	247484	266906	259571	307575	291302	263320	272836	211977	211804	237887	217066
ACar 20:4	1.07371e+07	3.63656e+07	5.56335e+07	1.74312e+07	19753652	1.60075e+07	1.23308e+07	4.35408e+07	2.35776e+07	2.98756e+07	3.3076e+07	8.13304e+07	1.80041e+07	4.4049e+07	3.10323e+07	2.28848e+07	3.24728e+07	2.21121e+07	2.55931e+07	1.77286e+07	3.09946e+07	1.64292e+07	1.69558e+07	1.66161e+07	2.49947e+07	3.39944e+07	2.3898e+07	2.22565e+07	3.26227e+07	2.69624e+07	2.33532e+07	5.85388e+07	1.86512e+07	1.40874e+07	2.80476e+07	1.97223e+07	4.06112e+07	3.09429e+07	3.36812e+07	2.75235e+07	1.45205e+07	1.89996e+07
3-(1-cyano-1,2-dihydroisoquinolin-2-yl)-3-oxopropyl propionate	735147	688998	725112	441897	457046	539858	2.08053e+06	702066	833905	377485	495947	695024	903203	696774	994188	1.00607e+06	788135	429860	685585	535228	432954	626954	558254	1.38423e+06	639300	738659	947830	998689	873251	797782	811604	1.21028e+06	810563	618850	809950	706250	716676	359561	1.22049e+06	757221	763935	526488
3-(4-hydroxy-3-methoxyphenyl)propanoic acid	1.29373e+06	954491	446069	532160	370362	1.26509e+06	478784	425841	704671	1.40145e+06	3.21788e+06	2.97544e+06	644652	490169	353317	488936	865806	2.43293e+06	499662	532601	1.50367e+06	941297	792653	458833	484226	6.23342e+06	1.31887e+06	474213	539184	670985	2.78027e+06	274439	681077	564021	344188	318490	430610	2.27353e+06	231971	925473	1.15994e+06	1.98695e+06
Pyridoxamine	6.55526e+07	8.18043e+07	1.11997e+08	1.20233e+08	1.03103e+08	1.03718e+08	6.42283e+07	1.05598e+08	7.32473e+07	1.43829e+08	1.04622e+08	1.43404e+08	1.12067e+08	1.26515e+08	1.19848e+08	1.56974e+08	1.2234e+08	7.60172e+07	9.75597e+07	8.57864e+07	1.55343e+08	1.07116e+08	100437174	9.8895e+07	9.79573e+07	9.03526e+07	1.10042e+08	1.06945e+08	9.90859e+07	1.03345e+08	9.6217e+07	9.33094e+07	1.51546e+08	125183871	1.89118e+08	1.10161e+08	1.14606e+08	1.30717e+08	1.34616e+08	1.17225e+08	9.98287e+07	1.42578e+08
D-Glyceric acid	1.13446e+06	429404	477302	1.14445e+06	1.76048e+06	925875	611373	613519	1.75584e+06	645470	538430	978659	1.75006e+06	652641	1.16258e+06	1.59503e+06	501323	964930	767104	1.05494e+06	638060	468074	694970	742317	524706	2.08636e+06	1.42674e+06	1.37572e+06	1.45161e+06	1.03894e+06	963080	850338	1.55533e+06	1.18972e+06	1.02415e+06	1.22915e+06	1.13372e+06	609081	1.36646e+06	2.37363e+06	1.39421e+06	1.83212e+06
ACar 7:0	530591	1.48458e+06	809258	1.83424e+06	677585	763517	1.20404e+06	2.06277e+06	848011	2.42554e+06	763570	1.42219e+06	1.15904e+06	2.61298e+06	764285	757875	1.55288e+06	1.40011e+06	1.22273e+06	827973	488024	912891	866227	1.35387e+06	1.40287e+06	637173	761550	3.30447e+06	1.17681e+06	1.39052e+06	954794	1.77953e+06	797214	608930	1.35065e+06	1.12214e+06	1.21132e+06	1.37057e+06	726700	488266	645271	1.1863e+06
PC (20:5e/20:0)	1.37455e+08	1.10015e+08	1.26689e+08	8.54654e+07	1.03569e+08	9.28445e+07	9.62822e+07	1.11859e+08	1.33426e+08	1.35336e+07	8.14323e+07	8.58232e+07	9.95159e+07	1.08191e+08	1.32661e+08	9.72562e+07	1.17926e+08	1.11167e+08	126833486	9.01855e+07	1.24194e+08	6.55138e+07	7.05436e+07	121179554	1.30655e+08	9.99693e+07	1.00594e+08	9.87217e+07	1.33232e+08	9.08697e+07	9.48126e+07	127291922	1.43524e+08	1.06247e+08	9.15499e+07	1.92632e+08	1.84478e+08	1.56441e+08	1.02999e+08	1.47928e+08	112464822	1.04847e+08
Menaquinone	359066	269516	318509	268903	314015	304257	226359	216553	264841	211421	255304	1.73805e+06	2.22397e+06	430055	267166	282444	584346	318564	241779	286688	403097	279355	269949	372136	293855	785259	264052	218747	646086	250914	208571	223920	280909	304647	1.001e+06	291321	268089	232112	983595	425030	296299	262560
1,7-bis(4-hydroxyphenyl)-5-methoxyheptan-3-one	1.32135e+06	1.53273e+06	1.42215e+06	1.12346e+06	1.33109e+06	1.23318e+06	1.22558e+06	1.15667e+06	1.06803e+06	1.26282e+06	1.14715e+06	1.0176e+06	962627	902773	1.0841e+06	1.0026e+06	966914	1.80761e+06	1.24289e+06	1.4016e+06	1.16445e+06	1.26221e+06	1.3808e+06	1.24927e+06	1.2976e+06	1.21103e+06	1.07564e+06	1.0954e+06	1.03479e+06	1.0343e+06	963721	958187	1.14245e+06	1.12573e+06	944909	925542	1.16051e+06	1.15403e+06	840702	946776	1.14697e+06	939570
1H-indol-3-yl(pyridin-2-yl)methanol	315061	298862	319776	264918	258313	275680	273690	254902	219410	247017	228950	226496	200275	211863	200553	231951	226620	334364	307444	298251	278285	270108	240907	297216	270304	228189	249077	225642	229672	229747	197180	202850	249345	227601	348084	265163	202701	221934	171896	192748	204656	191339
Ethyl myristate	19732000024	68852866411	40872060099	65429948215	35987951507	35318751829	60287454330	83601826612	47052988497	87517384883	56496227801	68462057594	49902052267	87546036048	44131078678	19077284216	60572678204	52848221542	66267983970	59024080380	44734793664	52684925280	53362880478	23552963026	69612976795	42012221701	52222952092	70477916219	41294368925	60128167779	74216445659	63901594241	40851941962	30938022427	44174502938	49097076378	49621555416	84181812402	48433561157	30043779204	22581479733	48886009906
LPC 15:0	5.19133e+07	3.64224e+07	7.1903e+07	4.18028e+07	5.48456e+07	3.1261e+07	2.4777e+07	6.92233e+07	4.54443e+07	9.22952e+07	9.1963e+07	1.51183e+08	1.46197e+08	4.81324e+07	5.64825e+07	9.25771e+07	6.1412e+07	6.64172e+07	7.74334e+07	4.73696e+07	9.12383e+07	4.14531e+07	5.40501e+07	5.67435e+07	7.48077e+07	9.94305e+07	5.74698e+07	4.38814e+07	6.36537e+07	6.39693e+07	4.15889e+07	1.18551e+08	8.45487e+07	4.73951e+07	7.11152e+07	4.86472e+07	4.18056e+07	1.12082e+08	7.1599e+07	8.3992e+07	9.03982e+07	8.37933e+07
5-nitro-2-{[5-(trifluoromethyl)-4H-1,2,4-triazol-3-yl]thio}pyridine	73308.1	68020.4	78325.7	110301	67919	79453.2	70487.8	64419.8	75023.7	87054.4	66157.2	56956.7	69639.1	48094.5	194764	76499.7	65282.1	239043	65075.1	72274.7	67454.3	71952.8	68090	87111.6	91126.5	218531	67361.4	61734.3	72666.8	64740.5	57415.5	143812	80015.5	80302.9	66174.6	77009.3	68819.8	125955	75836.9	241690	86737.6	134714
Protoporphyrin IX	944064	579113	941717	636478	1.27584e+06	997653	1.21076e+06	523498	623703	676324	564147	830695	734478	994828	808081	2.30379e+06	1.63689e+06	1.54847e+06	338084	824419	491227	838068	977677	1.68895e+06	988585	722087	730320	1.34324e+06	1.07638e+06	1.03854e+06	1.00217e+06	1.41058e+06	1.58308e+06	844864	1.91514e+06	1.29982e+06	1.68603e+06	192481	699667	1.26189e+06	1.34128e+06	1.0426e+06
3-(4-chloroanilino)-2-(isopropylsulfonyl)acrylonitrile	520294	355183	505803	467175	558651	506417	412222	446569	483129	432270	603520	422353	592533	385677	503317	689552	481863	1.85477e+06	378576	487433	483537	518715	569984	622320	399703	601508	652932	438723	634252	506144	464176	503780	692613	701821	493763	696477	556505	674241	622790	715615	634851	559424
4-(tert-butyl)phenyl 3,5-dimethylisoxazole-4-carboxylate	623536	946987	672843	888950	677472	600611	558763	625946	593334	829292	736184	462034	1.07553e+06	546332	487204	549710	555734	901336	958791	564861	714079	653191	593897	1.41722e+06	632501	474135	481644	477341	499777	439028	758168	445527	541151	505949	1.41457e+06	466623	757903	564922	311500	375569	561516	6.20263e+06
cis-5,8,11,14,17-Eicosapentaenoic acid	153720	109279	179852	119226	122268	139851	134587	109942	126968	104545	145077	101272	119902	169692	145134	145075	114733	110075	108321	128231	125213	118269	114294	188781	186687	136078	125183	181316	179720	119402	132819	164522	159926	180421	123601	134607	296849	160507	139320	136632	144309	166358
L-Phenylalanine	1495966105	1726140614	1988200453	2048146584	2335905723	1938417521	3137177337	1768066393	1524783056	1568171282	1325618725	1761389893	2213150675	1855743069	2041471457	3045521023	2183080582	1634749918	1087293727	1698523354	1461964277	1982218078	2265103123	1162722819	1331208011	1719402783	1616749636	2454510048	2113557512	1596753479	1390215510	1709316529	2068050639	1602904851	2872922476	2056106331	2559864133	2383169956	1663387849	1879714154	1763241983	1942154714
5-hydroxy-4-methoxy-5,6-dihydro-2H-pyran-2-one	2.98663e+06	2.09387e+06	2.09182e+06	3.99641e+06	2.75303e+06	2.37768e+06	3.69537e+06	2.08064e+06	1.89768e+06	4.28866e+06	3.45285e+06	4.45425e+06	4.47211e+06	4.6766e+06	2.19494e+06	3.54283e+06	5.15013e+06	2.19765e+06	2.25906e+06	2.29183e+06	2.60107e+06	2.54139e+06	2.29964e+06	5.20594e+06	2.76715e+06	3.39822e+06	3.46832e+06	2.79613e+06	2.45672e+06	2.53127e+06	4.21073e+06	3.92707e+06	3.60601e+06	4.18163e+06	4.85449e+06	3.47198e+06	2.89513e+06	3.70169e+06	2.39043e+06	5.17716e+06	3.50763e+06	2.28344e+06
ethyl 2-[(4-methyl-2-oxo-2H-chromen-8-yl)oxy]acetate	437188	459138	458901	366672	375739	373313	354842	366138	318105	315619	3.53087e+06	276622	290081	341140	272329	7.07676e+06	289890	448628	763746	404277	439282	356907	341076	1.15855e+06	375681	298747	295251	398933	291565	318630	378745	341464	316366	306125	785310	496499	284006	305284	246218	308391	288014	266487
Homo-Gamma-Linolenic Acid (C20:3)	3.26869e+06	2.17005e+06	1.94925e+06	2.21628e+06	1.65472e+06	1.90561e+06	1.63972e+06	2.64246e+06	1.64411e+06	2.68729e+06	1.66708e+06	1.75891e+06	1.85522e+06	1.86651e+06	2.12799e+06	1.96913e+06	2.48062e+06	2.04859e+06	1.80979e+06	3.8163e+06	2.06821e+06	1.81444e+06	1.70356e+06	3.16412e+06	1.68118e+06	1.72479e+06	1.99724e+06	1.76497e+06	1.84898e+06	2.04405e+06	3.35007e+06	1.84927e+06	2.3869e+06	2.16523e+06	2.40588e+06	2.03823e+06	2.15632e+06	2.2362e+06	1.48074e+06	1.44779e+06	1837082	1.83046e+06
10-Hydroxydecanoic acid	1.1301e+06	842338	909634	638598	1.05102e+06	847010	716051	658855	679572	776142	633719	778052	1.08613e+06	789266	764069	940046	742853	1.25631e+06	484966	760005	996174	708097	685300	1.20234e+06	1.06139e+06	877807	765464	858179	986533	804592	567535	646278	798392	896141	1.07358e+06	927806	807362	782446	1.28134e+06	753313	758375	901409
Salvinorin A	451643	1.89809e+06	128896	79795.2	88770.1	113191	90496.6	83374.3	107689	72568.4	79189.7	71748	89192.6	60439.4	94810.2	138424	87615.3	102503	81436.6	94760.9	91073.3	90953.1	90485.2	142728	81842.4	95648.1	91267.9	72589.8	134370	81768.5	70824.1	73529.2	792243	117779	89359.1	102406	106841	91961.6	102807	99658.4	106276	100144
1,3-dipyridin-2-ylpropane-1,3-dione	365703	359643	384622	301875	294337	382153	273187	274928	249970	239067	234936	218956	369148	195924	228851	7.054e+06	216637	716519	370757	326671	300458	286994	276603	6.8168e+06	294095	236985	231853	509866	233583	245590	217705	198889	271987	235130	297630	281934	221546	238331	605028	399463	496213	205786
8(R)-Hydroxy-(5Z,9E,11Z,14Z)-eicosatetraenoic acid	574675	1.07649e+06	962361	591590	855785	582790	3.18641e+06	921724	586951	1.09373e+06	1.12519e+06	683998	639952	758686	527968	778273	996629	1.71495e+06	736978	623293	757095	669164	585783	1.7251e+06	1.23215e+06	697835	874005	1.25653e+06	762547	704986	573189	600575	1.04798e+06	619130	877818	1.38169e+06	644980	683278	710206	615026	761824	639865
19-Nortestosterone	2.82437e+06	2.46127e+06	2.83509e+06	3.34138e+06	3.33799e+06	3.84386e+06	3.90985e+06	3.42975e+06	2.67883e+06	3.73613e+06	2.81187e+06	3.66321e+06	2.92732e+06	4.61547e+06	3.43575e+06	4.20539e+06	5.36519e+06	4.09952e+06	1.94246e+06	2.51325e+06	4.46111e+06	2.07513e+06	2.28969e+06	4.46814e+06	3.54661e+06	2.71023e+06	2.64513e+06	4.77803e+06	3.31982e+06	3.7435e+06	3.04322e+06	2.97448e+06	3.29534e+06	6.85749e+06	2.95132e+06	3.21042e+06	5.72708e+06	3.37171e+06	3.20433e+06	2.40293e+06	3.21985e+06	2.7987e+06
Sodium Dehydrocholate	673209	114711	134839	252733	691489	732817	235888	106500	128079	89081.3	95119.6	105537	490801	75703.9	112511	124136	109876	146600	112911	132389	1.11971e+06	361788	199354	216995	316065	133931	128790	133700	122974	179093	96116	178965	116337	626752	132905	154591	578642	101991	394635	125643	186957	120744
PC (17:1/20:4)	723196	4.19333e+06	1.55107e+06	2.17592e+06	2.01855e+06	3.56098e+06	2.6415e+06	2.61176e+06	2.20663e+06	4.63998e+06	2.36704e+06	2.49343e+06	1.89377e+06	2.12395e+06	6.08815e+06	2.28989e+06	1.51386e+06	2.90393e+06	899291	2.0605e+06	1.65395e+06	1.31588e+06	2.52952e+06	1.00511e+06	1.59776e+06	3.06069e+06	1.87553e+06	2.08446e+06	2.04738e+06	3.13629e+06	2.08427e+06	2.03683e+06	943441	3.16718e+06	3.09933e+06	1.64826e+06	2.17437e+06	651922	2.11686e+06	2.3714e+06	2.7588e+06	1.8922e+06
Amoxicillin	90670	77089.2	97555.4	100529	99938	102305	85959.2	75621.4	95747.4	82750.3	86627.8	73651.2	98501.1	64533.6	100024	132565	79098.8	73843.6	82083.4	87203.9	94858.4	95635.5	94726.4	105457	86123.1	102454	93178.8	86428.6	99197.9	85896.8	70001.7	84617.6	112625	103172	95636.1	98856.3	96803.1	100886	107901	113440	105194	99849.4
Arachidonic acid methyl ester	1.0324e+06	2.39534e+06	1.7309e+06	1.00462e+06	1.31345e+06	2.801e+06	4.98562e+06	756117	2.09836e+06	1.02489e+06	1.40982e+06	1.50694e+06	2.46271e+06	1.02751e+06	1.25655e+06	1.76071e+06	956908	2.82212e+06	1.15781e+06	1.08205e+06	1.40517e+06	1.25693e+06	967976	4.82819e+06	1.94303e+06	1.32988e+06	2.23899e+06	1.92658e+06	3.98455e+06	841376	1.27655e+06	3.06335e+06	889562	1.16568e+06	796057	3.67311e+06	3.5346e+06	3.60429e+06	1.4603e+06	934079	1.98225e+06	1.90098e+06
PC (16:0e/3:0)	5.83396e+07	4.50201e+07	7.32174e+07	2.42783e+07	3.75616e+07	3.47243e+07	7.11992e+06	3.22565e+07	4.1019e+07	2.97627e+07	7.81011e+07	1.45364e+08	9.64474e+07	2.39029e+07	2.77032e+07	4.64698e+07	6.70882e+07	5.06329e+07	3.74791e+07	3.11446e+07	6.27809e+07	2.41753e+07	2.90412e+07	4.24803e+07	6.20044e+07	7.3128e+07	4.377e+07	2.29948e+07	4.81054e+07	5.2923e+07	4.40821e+07	7.4714e+07	5.04577e+07	5.08706e+07	4.65778e+07	5.58343e+07	4.54821e+07	3.7879e+07	5.97981e+07	5.9338e+07	4.16004e+07	4.35628e+07
Genistein 4'-O-glucuronide	1.07264e+06	530771	590681	448674	428196	459781	421697	411244	360584	349292	318888	319107	310582	277355	307493	439537	309076	543209	555145	509418	475152	439495	425537	579465	497494	344656	328601	326729	344943	358597	296398	297021	349940	555978	560367	6.80715e+06	321288	335482	254828	309869	499295	283681
L-Saccharopine	602020	1.20912e+06	350573	573507	280785	397906	1.06174e+06	518662	1.51975e+06	574385	168372	1.0053e+06	499821	197953	543692	549927	1.74738e+06	683513	265920	380698	1.05502e+06	245404	330934	437831	601645	176052	482623	438374	597437	457297	584486	915483	603225	626136	709375	1.98572e+06	845935	708074	1.54119e+06	375239	382155	381756
Phe-Phe	865943	912454	830573	708158	1.07005e+06	766891	6.20465e+06	749125	685971	681389	660909	576133	578460	561309	649957	642883	621425	840439	809666	773847	725747	731700	701268	666198	789433	711795	645037	734956	636916	600772	563464	593224	639380	539069	749722	542258	579188	567915	506957	559239	581117	475675
Salicylic acid	2.0814e+07	5.1126e+06	2.13924e+07	1.14447e+07	1.02061e+07	1.71137e+07	7.24423e+06	5.2739e+07	1.60279e+07	7.48087e+06	9.53419e+06	1.08411e+07	7.94857e+06	2.82321e+07	3.07414e+07	2012272431	1.04552e+07	1.34964e+07	1.22863e+07	1.40604e+07	9.52245e+06	7.72552e+06	6.44518e+06	2.12293e+07	9.49709e+06	2.28521e+07	2.64673e+07	1.81218e+07	3.53061e+07	4.35693e+07	1.36399e+07	3.89159e+07	1.38965e+07	1.76734e+07	5.17405e+07	7.83054e+06	1.25478e+07	2.59701e+07	1.63089e+08	1.36659e+07	3.32183e+07	3.14949e+07
5-[(Benzoyloxy)methyl]-4,5,6-trihydroxy-2-cyclohexen-1-yl benzoate	515581	555705	623272	991094	763409	2.28243e+06	739601	318605	883733	273742	302841	481272	1.36647e+06	286728	986024	617546	752255	609268	207779	319652	1.41138e+06	740275	811617	758151	537564	368482	520138	410622	367903	385596	1093655	414783	826113	937729	482597	713858	1.17215e+06	453646	1.78344e+06	570797	1.2786e+06	1.11917e+06
13Z,16Z-Docosadienoic Acid	6.48472e+07	6.53299e+07	4.46122e+07	5.52898e+07	1.34981e+08	4.07665e+07	6.23344e+07	6.00851e+07	3.60738e+07	4.92588e+07	4.90427e+07	5.94976e+07	4.10567e+07	6.08416e+07	3.43057e+07	1.83449e+07	4.27074e+07	5.35437e+07	3.60411e+07	3.77172e+07	5.19654e+07	3.84241e+07	4.34704e+07	1.965e+07	5.87698e+07	3.17655e+07	5.70609e+07	6.91843e+07	4.25852e+07	4.965e+07	6.20191e+07	5.68875e+07	3.81331e+07	2.45033e+07	3.9481e+07	4.19121e+07	4.1735e+07	5.17428e+07	2.9346e+07	2.25442e+07	1.31336e+07	3.53306e+07
Aldosterone	136467	121562	134390	489364	122200	139358	205410	114215	131714	108680	115136	104004	250983	83794.6	135301	174631	107101	118596	106554	116805	117408	125518	125370	146187	122576	149895	133175	119153	125983	110444	101250	122679	144163	148675	158816	140991	134199	130243	149621	139889	155161	151057
Rhoifolin	391496	817867	2.85736e+06	2.64846e+06	1.4795e+06	2.15029e+06	2.5962e+06	1.33645e+06	1.98325e+06	3.16012e+06	1.84046e+06	777438	491748	1.20664e+06	2.90168e+06	2.55357e+06	2.87521e+06	1.74867e+06	2.07349e+06	893201	2.8698e+06	1.63154e+06	2.01348e+06	3.32761e+06	2.6267e+06	2.65918e+06	2.90525e+06	2.0312e+06	2.94416e+06	1.71257e+06	2.78812e+06	2.19345e+06	2.90636e+06	3.08081e+06	3.24433e+06	2.48852e+06	2.46284e+06	4.06899e+06	799198	1.26033e+06	2.71782e+06	2.41306e+06
15(R)-Lipoxin A4	127082	112722	173299	115938	261249	804751	115628	111387	135128	101290	112289	102669	122429	85687.7	128620	147326	122760	103191	108126	127672	120242	132178	121298	143288	116011	133480	123610	106388	131349	114951	94474	97588	144156	295261	147214	127707	122260	154406	134146	142176	148280	134396
HMH	308788	299348	321900	261303	257312	260799	2.72399e+06	245928	228822	229979	214787	219968	213623	197476	211430	250126	227772	314306	4.41503e+06	285826	361147	252554	236823	282104	265350	224792	212791	218958	220260	235673	211317	204255	257574	227543	228263	241282	222448	241757	190002	217217	243084	207667
2-Methoxyestrone	1.24332e+06	1.08679e+06	1.60268e+06	1.38804e+06	1.4249e+06	1.91279e+06	1.17351e+06	1.08527e+06	1.36404e+06	1.305e+06	1.2813e+06	1.09803e+06	1.42632e+06	903258	1.49327e+06	1.29279e+06	1.02776e+06	1.22291e+06	1.12402e+06	1.82377e+06	1.1559e+06	1.12885e+06	1.41893e+06	1.56968e+06	1.24326e+06	1.41041e+06	1.28895e+06	1.11541e+06	1.37171e+06	1.17052e+06	1.08147e+06	1.06924e+06	1.61864e+06	1.63368e+06	1.24876e+06	1.38604e+06	1.36334e+06	1.42625e+06	1.21405e+06	1.52842e+06	1.53082e+06	1.27956e+06
4-(3-Hydroxybutyl)phenyl β-D-glucopyranoside	2.09445e+06	129930	154564	134016	135715	160854	143094	120568	153084	116644	132887	108109	138742	99224.6	714729	379620	301332	244155	123119	149869	294301	141250	131915	175879	178996	243457	605695	122114	160742	130000	236289	115234	204164	165524	167708	158548	225591	384833	1.14594e+06	165595	179086	902860
Tangeritin	575847	485830	516341	433915	553995	5.17286e+06	440213	435544	390772	434285	5.95329e+06	395422	366883	310071	381823	416321	341355	593753	523601	464233	506669	428902	405235	485576	485635	474928	431005	4.41641e+06	344725	384566	489710	339728	1.701e+06	394607	414128	409336	356595	1.56658e+06	361900	362263	383411	354276
Decanoylcarnitine	4.60161e+07	1124547396	2.68812e+08	1531713901	191314216	1.70404e+08	8.43883e+08	1079235861	4.78143e+08	1048234431	2.68936e+08	8.3283e+08	4.36127e+08	1668479416	4.9644e+08	191529942	1088437124	6.41586e+08	5.64689e+08	3.44201e+08	3.09806e+08	6.05437e+08	5.73038e+08	1.21128e+08	5.99387e+08	9.49315e+07	2.43248e+08	1688258037	4.87313e+08	1117544335	4.92703e+08	8.96345e+08	2.67823e+08	197130516	8.12543e+08	5.76439e+08	7.01366e+08	5.75199e+08	3.80506e+08	1.25678e+08	8.85463e+07	1.9619e+08
Cinnamoylglycine	3.00007e+06	2.10648e+06	2.87911e+06	7.59364e+06	3.39448e+06	3.00473e+06	7.97264e+06	1.34677e+07	6.78158e+06	6.54469e+06	6.15318e+06	4.80559e+06	2.29001e+06	2.50477e+06	4.74179e+06	3.19701e+07	3.25638e+06	1.84855e+07	4.8257e+06	4.03166e+06	2.93126e+06	2.54217e+06	2.35892e+06	3.1399e+06	2.02946e+07	9.2681e+06	8.54872e+06	2.00446e+07	4.0546e+06	1.05032e+07	2.83387e+06	1.61441e+08	3.6503e+06	2.15251e+06	3.09229e+06	1.8118e+06	4.7818e+07	4.17262e+07	6.58713e+06	1.89552e+07	2.4358e+06	6.46277e+07
Docosanoic Acid	3.72114e+07	1.38182e+07	1.60874e+07	1.08818e+07	2.69734e+07	3.30833e+07	9.71204e+06	6.57131e+06	1.60555e+07	1.75443e+07	2.11907e+07	1.7994e+07	1.85942e+07	2.20077e+07	2.26813e+07	2.47129e+07	2.67517e+07	1.22105e+07	6.88012e+06	1.41192e+07	2.09727e+07	1.10703e+07	1.46615e+07	1.48637e+07	1.68094e+07	1.34838e+07	9.93398e+06	1.99252e+07	2.53305e+07	3.31184e+07	1.60728e+07	1.58168e+07	2.31082e+07	5.27871e+07	1.82879e+07	1.65017e+07	3.74359e+07	1.0295e+07	1.69095e+07	2.55185e+07	1.39731e+07	1.10979e+07
ACar 18:4	758697	956129	1.31047e+06	1.38681e+06	587366	1.13806e+06	1.82245e+06	2.41336e+06	1.69821e+06	2.5526e+06	1.91201e+06	2.32747e+06	1.02438e+06	4.15525e+06	1.68709e+06	1.29887e+06	3.41218e+06	2.39884e+06	1.30824e+06	1.04286e+06	1.98308e+06	983360	1.19298e+06	935978	1.5138e+06	1.01881e+06	2.06131e+06	2.97516e+06	1.68039e+06	2.54432e+06	1.60072e+06	5.43167e+06	950412	678749	2.48999e+06	1.75864e+06	2.40021e+06	2.11302e+06	1.2761e+06	801313	734283	1.72337e+06
(3β,9ξ)-3,14-Dihydroxycarda-5,20(22)-dienolide	91508	78164.1	94862.2	80394.4	85416.9	101710	80745.2	75248.2	96699.7	68288	78331.3	72431.1	85703.3	61399.6	89188.5	96486.4	78808.1	74140.5	75002.3	87502.9	87213.9	83517.2	83848.8	704068	80048.8	92558.2	85277.9	75077.9	91337.5	80002.9	67632.8	67490.4	99716.2	102138	1.33613e+06	295642	84778.4	88118.1	94067.5	98588	100576	93193.6
LPE 20:3	6.70894e+07	2.70507e+07	7.28288e+07	5.62677e+07	9.22831e+07	6.84958e+07	1.0638e+07	4.92924e+07	3.58812e+07	3.93946e+07	1.14509e+08	3.61017e+07	5.60798e+07	5.19132e+07	3.80192e+07	4.55463e+07	5.41925e+07	6.38959e+07	3.06202e+07	3.32355e+07	1.17833e+08	8.57711e+07	1.04908e+08	2.89775e+07	4.07712e+07	1.35172e+08	8.72416e+07	4.42242e+07	7.59919e+07	6.25152e+07	3.705e+07	6.51933e+07	6.5724e+07	5.11739e+07	3.84077e+07	4.16775e+07	6.55581e+07	4.13246e+07	4.67159e+07	6.77153e+07	4.18121e+07	6.615e+07
(2E)-N-(4-acetamidobutyl)-3-(4-hydroxy-3-methoxyphenyl)prop-2-enamide	889677	1.28983e+06	1.19704e+06	1.58171e+06	2.66371e+06	2.12332e+06	5.69137e+06	791701	1.39019e+06	1.2174e+06	1.17022e+06	595529	1.33853e+06	2.58288e+06	2.36291e+06	953110	942223	2.25747e+06	943247	1.33271e+06	1.41066e+06	1.06617e+06	1.28245e+06	2.4534e+06	1.00842e+06	631601	1.22936e+06	1.74167e+06	1.41703e+06	1.32895e+06	1.62259e+06	1.51718e+06	1.66545e+06	804863	2.61379e+06	1.93381e+06	1.56776e+06	857705	4.03242e+06	1.28468e+06	1.51256e+06	1.14624e+06
4,6,8-trihydroxy-7-methoxy-3-methyl-3,4-dihydro-1H-2-benzopyran-1-one	345455	351748	351808	281171	284645	276600	268292	245752	232774	214352	212715	202227	200912	184385	202602	1.71136e+06	202591	365753	354312	310202	294433	294181	271081	291295	276267	751819	207732	214458	211266	217869	237527	191726	229158	216328	1.32455e+06	248306	200304	221810	173875	197826	210461	191047
Isoliquiritigenin	350609	5.92232e+06	380288	288862	275678	296013	273521	264764	232148	275627	1.98349e+06	414579	200428	178564	195102	215507	198987	349725	357409	327970	975081	282952	273966	388315	358401	223359	340171	421343	213943	230869	3.05532e+06	194662	225296	220962	360771	308704	206849	218813	167550	199497	306827	184949
2-(3-thienylcarbonyl)-3-(3,4,5-trimethoxyphenyl)acrylonitrile	382207	376656	393966	342438	304366	313584	3.00209e+06	258676	258639	252127	234563	222552	221894	195833	219863	256848	224966	394056	3.69321e+06	351059	2.25348e+06	399422	392446	398159	299864	257961	232167	248495	315105	271797	205734	212940	255944	231740	486432	244361	239977	362523	217114	220191	6.43435e+06	220153
N1-(1,3-thiazol-2-yl)-2-(1-adamantyl)acetamide	683237	1.06148e+06	786642	996431	759384	752292	2.57011e+06	701627	1.18983e+06	199575	827237	517898	1.20557e+06	2.41444e+06	2.28974e+06	1.2731e+06	1.62199e+06	1.01031e+06	1.07472e+06	684192	800417	732167	690969	1.58858e+06	708976	531461	761085	1.07845e+06	662665	2.04892e+06	1.86239e+06	2.14656e+06	1.12519e+06	611779	3.74195e+06	2.02088e+06	1.16815e+06	633226	2.24254e+06	1.93997e+06	1.27153e+06	1.2671e+06
L-Glutathione (reduced)	167021	82589.9	101493	89082.3	96488.3	106405	87062.1	88636.6	100221	82375.7	82791.2	77950	93551.8	62258.8	92537.7	109301	86922.2	82731.2	81737.6	93881	99671.4	134382	99090.4	107284	89032.4	106178	98933.9	82288.7	106919	84609.9	74986.3	73399.1	109822	108960	92045.4	99689.4	93605.2	95472.1	100886	103984	110698	102610
[4-(7-chloroquinolin-4-yl)piperazino](phenyl)methanone	373445	378221	354612	359275	318855	317928	362365	374950	268379	489128	452897	307124	5.62566e+06	352754	251140	283796	272264	360815	355658	328998	480050	359995	275049	424504	378922	356871	331150	417920	314839	381895	301633	308501	295706	304688	382742	395794	275530	296457	223180	225891	250430	211662
PC (17:2/22:6)	1.24962e+06	1.41081e+06	2.05174e+06	1.65235e+06	2.63309e+06	1.65321e+06	1.70544e+06	1.66834e+06	1.30787e+06	1.75554e+06	1.35376e+06	1.17536e+06	1.17328e+06	1.38872e+06	1.37845e+06	2.50689e+06	1.43682e+06	4.26566e+06	1.62288e+06	1.27337e+06	1.28137e+06	1.44568e+06	1.23031e+06	3.92136e+06	1.8407e+06	1.81986e+06	1.54325e+06	1.48996e+06	1.17263e+06	1.31541e+06	1.29187e+06	1.26278e+06	1.54478e+06	2.95414e+06	1.18205e+06	1.86021e+06	1.18382e+06	2.062e+06	1.14418e+06	2.34097e+06	1.59363e+06	1.44457e+06
methyl isoquinoline-3-carboxylate	1.64374e+06	1.67745e+06	1.34057e+06	3.82378e+06	1.88506e+06	2.18468e+06	3.63371e+06	2.47934e+06	1.49512e+06	2.75429e+06	982015	938972	1.21617e+06	3.81533e+06	2.16193e+06	3.0244e+06	4.49569e+06	6.07977e+06	1.00973e+06	998827	2.85759e+06	2.55772e+06	2.55938e+06	2.47985e+06	1.73073e+06	1.48868e+06	1.29667e+06	2.07744e+06	1.44845e+06	1.90051e+06	1.15884e+06	2.66577e+06	2.27375e+06	1.42775e+06	1.46944e+06	1.96017e+06	3.62917e+06	2.97495e+06	1.28947e+06	1.53081e+06	1.19496e+06	3.23208e+06
4',7-Dihydroxyflavanone	1.72365e+06	425111	458207	383429	402323	3.99221e+06	507570	406275	322300	3.41944e+06	308783	291212	292636	264621	456365	326041	476179	461585	435345	413238	588913	371435	350780	617178	2.8659e+06	326574	2.6921e+06	2.99073e+06	320465	1.14523e+06	895515	330477	338146	304961	589189	333475	377910	425997	264595	310974	929893	280193
α-Lapachone	411414	416676	458490	430135	374082	373414	452306	472601	295666	540207	498944	420701	349408	5.10438e+06	341343	333037	318040	441592	412814	400014	930330	425402	359281	529759	440252	393155	373238	528659	393674	645726	332301	339867	325771	335667	421657	436035	550995	333785	266075	275422	275892	240379
4-Hydroxyindole	753142	570014	433591	505801	411926	531492	527833	565425	390172	610492	559412	345072	483019	391050	555036	594300	425112	798874	839991	458504	532034	481046	556804	667889	638360	619407	553865	576485	423301	481605	606601	442976	623280	461559	485845	439704	518588	492702	350755	488456	432269	456131
(4-methoxyphenyl)(4-phenyl-3-quinolinyl)methanone	766745	778428	852653	731549	645720	714845	745078	635357	561934	1.05844e+06	556984	547671	651779	7.69876e+06	632570	801315	710708	970445	793261	714970	1.72981e+08	726050	663011	1.18156e+06	724052	677573	589777	586450	753028	605184	507440	808912	646927	660714	1.21648e+06	862346	562368	1.05736e+06	594467	494421	552727	715574
5-chloro-N-(4-morpholinophenyl)-1H-indole-2-carboxamide	101136	90250.3	108486	85960.9	98123.9	107303	146136	80886.5	366717	414938	82043	74628.2	95941.1	71732.3	248269	103923	95191.2	88670.8	79270.3	129096	96228	110626	112353	232813	100717	95015.1	350494	1.5679e+06	109223	85466.3	173016	88604.9	108162	111072	104183	1.43225e+06	169645	94545.7	111841	1.90333e+06	175552	1.55986e+06
PC (16:0/20:4)	9356403598	7220551602	6201873568	9109574506	8381348036	8727919918	6205719724	4141097626	7211384251	6912459525	5860438772	7356979193	7861860462	3113935502	10896733002	10300344257	4361353480	6179177614	2597528528	8606862398	5381654578	8360987519	7087035108	8329339455	8085942759	12339268263	7779252124	7102941958	7383776337	5355032096	3993406399	1714025755	6903355818	10244929122	7669684322	8877280337	5376108243	6534753124	3321549450	5315871602	11422119816	8784976957
PC (17:0/17:1)	10111481829	13822914870	13970732561	17579864183	21020102080	23557174013	19554543748	18215166388	17663365207	10912027703	17462515202	17750636792	19997587824	15752719087	19991017693	22397300939	22504569533	18364709986	17968733480	11569629450	12769597711	27974398323	18577605320	26063219481	14272773721	17820999608	18948260738	22169133106	17952628451	18588883274	17224084818	9701523504	16361755297	11761009282	17873023196	8435759528	21420315841	13308874054	10700542761	13503503677	17198647986	13579607551
4-{3-[(3,4-dihydroxyphenyl)methyl]-2-methylbutyl}benzene-1,2-diol	633701	851708	719796	625408	565008	586566	631369	839187	628928	986216	831077	600053	547946	541478	589626	747362	792101	878127	759047	651157	751555	594116	602591	764383	776085	829931	827966	765620	699887	636687	603364	577456	709600	636425	578402	779111	758976	887350	492400	672913	628610	658133
N2,N2-Dimethylguanosine	1.09376e+06	1.78051e+06	2.47458e+06	3.29669e+06	1.85721e+06	2.35844e+06	3.72877e+06	3.70025e+06	2.3472e+06	4.23518e+06	2.24624e+06	667183	4.25389e+06	3.90423e+06	2.08707e+06	4.5636e+06	6.03073e+06	2.52375e+06	1.58693e+06	1.82382e+06	1.83863e+06	3.26953e+06	2.97043e+06	1.87681e+06	2.60145e+06	2.6907e+06	2.73723e+06	3.64762e+06	2.6917e+06	3.0459e+06	2.14723e+06	3.55754e+06	3.50881e+06	1.9103e+06	4.26926e+06	2.42375e+06	3.43321e+06	4.18098e+06	2.60703e+06	3.60812e+06	1.93009e+06	2.01654e+06
2-Amino-1,3,4-octadecanetriol	1.85482e+06	2.25066e+06	2.26104e+06	2.0804e+06	2.00499e+06	2.72937e+06	2.51864e+06	3.24088e+06	2.8391e+06	4.24215e+06	3.99646e+06	2.72653e+06	2.80027e+06	2.0185e+06	2.37746e+06	2.59292e+06	3.15081e+06	2.94944e+06	1.99464e+06	2.15408e+06	1.98001e+06	2.10062e+06	1.81118e+06	2.06236e+06	2.34378e+06	3.65602e+06	3.32834e+06	3.25989e+06	2.7537e+06	2.84435e+06	2.71038e+06	2.42399e+06	3.13277e+06	2.91966e+06	2.40861e+06	2.85895e+06	2.94467e+06	2.54806e+06	2.25917e+06	2.56795e+06	2.58111e+06	2.83748e+06
PC (17:0/20:3)	6.17042e+07	7.91749e+07	9.97325e+07	8.12654e+07	9.33466e+07	1.08592e+08	6.33388e+07	6.58566e+07	8.75421e+07	3.29895e+07	4.49134e+07	6.19568e+07	5.66578e+07	3.27634e+07	4.88538e+07	1.13153e+08	6.49382e+07	6.97577e+07	6.80505e+07	6.86689e+07	4.75903e+07	1.02801e+08	8.79439e+07	1.04362e+08	8.8674e+07	8.06986e+07	7.83555e+07	5.00002e+07	6.53187e+07	3.90764e+07	3.8764e+07	3.12961e+07	3.00404e+07	3.9685e+07	6.26446e+07	1.78381e+07	7.66344e+07	9.53116e+07	2.84961e+07	9.51614e+07	1.01061e+08	1.1116e+08
D-(-)-Mannitol	2.73194e+07	5.36324e+06	1.2174e+07	9.06292e+06	9.60752e+06	7.02407e+06	7.08806e+06	4.85232e+06	9.42667e+06	4.34321e+06	6.58463e+06	3.78947e+06	5.09581e+06	4.94957e+06	2.42644e+07	1.07836e+07	1.70177e+07	4.96863e+06	8.99496e+07	5.79415e+06	6.53868e+06	5.44073e+06	5.80922e+06	1.06709e+07	5.0202e+06	7.71901e+06	8.69773e+07	9.58846e+06	5.65151e+06	4.56618e+06	5.7923e+06	4.67207e+06	7.07473e+06	1.16396e+07	7.09626e+06	1.48784e+07	3.92014e+07	5.33339e+06	1.25802e+08	8.89398e+06	5.86516e+07	6.58178e+06
PC (22:3e/16:2)	2258067585	1650432334	2112208466	1900008182	2084317015	2610710305	1866232845	2315722677	2870170671	2317643032	2126258868	2105683215	2406698879	1308283074	1659193340	3076671286	2353278618	1380679009	1553702208	1913672550	1843494622	1782792018	1719794163	1274575702	2486386420	1879980764	1200058536	1945468983	2284186754	2412267174	2299632877	2383715608	2303437313	1961217603	2231816353	2311289020	2162733257	1946225691	1745426222	1672845426	2287555340	1848286088
3-morpholino-5,6-diphenylpyridazine-4-carbonitrile	544866	470853	503996	436345	425951	501237	416101	574364	331731	350173	381492	457190	405555	469036	295412	477199	399786	486199	489036	552057	644729	400480	373380	501264	510979	490865	311054	427615	434260	459214	317354	317634	378234	464588	559949	397902	375411	488532	297833	379426	429009	452785
PE (18:2e/18:2)	3.74296e+07	32134390	6.13342e+07	5.14387e+07	4.87843e+07	3.80782e+07	1.83201e+07	2.98113e+07	6.44893e+07	2.17316e+07	3.6269e+07	3.70372e+07	3.01037e+07	2.29764e+07	2.49267e+07	6.20983e+07	9.17365e+06	3.14842e+07	2.37346e+07	3.71474e+07	2.09703e+07	5.22798e+06	5.40071e+07	3.95577e+07	7.23753e+07	4.0978e+07	4.03853e+07	3.45497e+07	3.72855e+07	3.20108e+07	3.45868e+07	3.51258e+07	2.42801e+07	5.84893e+07	4.19448e+07	2.24301e+07	3.01302e+07	2.34e+07	2.84089e+07	4.2617e+07	3.5575e+07	2.24381e+07
LPC 17:1	4.30229e+07	1.19002e+07	3.24401e+07	1.88849e+07	2.73654e+07	3.24006e+07	1.78419e+07	1.41088e+07	3.05125e+07	2.29093e+07	4.58757e+07	5.22536e+07	1.31529e+08	1.13136e+07	2.94162e+07	2.50399e+07	3.29372e+07	1.15279e+07	1.78083e+07	1.94631e+07	4.40945e+07	1.26608e+07	1.49313e+07	2.25176e+07	2.87452e+07	7.82834e+07	2.3368e+07	1.34308e+07	5.06763e+07	3.15032e+07	1.34313e+07	2.93087e+07	5.81399e+07	4.3987e+07	4.01213e+07	3.42983e+07	3.89708e+07	2.0027e+07	5.01786e+07	2.85654e+07	6.13929e+07	3.69646e+07
[truncated: 899 more rows]

## Sheet: Supplementary Table 4
Supplementary Table 4. Fold changes (FC) for UPLC-MS/MS-based metabolomics datasets for the Normal and HPV groups.
[truncated: 1,488 more rows]

[truncated: 2 more sheets: Supplementary Table 5, Supplementary Table 6]
